# Supplementary material for: Massively parallel screen uncovers many rare 3′ UTR variants regulating mRNA abundance of cancer driver genes
Source: Nat Commun. 2024 Apr 18;15:3335. doi: 10.1038/s41467-024-46795-7 (PMC11026479; doi:10.1038/s41467-024-46795-7)
Supplement: Supplementary file 4 — Supplementary Data 1 [file 41467_2024_46795_MOESM4_ESM.xlsx]

## Sheet: outline
Supplementary Data 1. Variants tested by MapUTR
Sheet 1. All rare variants tested with MapUTR in HEK293 cells.
Sheet 2. Functional rare variants identified by MapUTR in HEK293 cells.
Sheet 3. All rare variants tested with MapUTR in HeLa cells.
Sheet 4. Functional rare variants identified by MapUTR in HeLa cells.
Sheet 5. All COSMIC somatic mutations tested with MapUTR in HeLa cells.
Sheet 6. Functional COSMIC somatic mutations identified by MapUTR in HeLa cells.
lnFC: relative activity score, natural logarithm of the fold change (alt_vs_ref), pval and FDR: P-values were calculated using MPRAnalyze’s two-sided likelihood ratio test and corrected using the Benjamini-Hochberg method, rare_3utr_clinical: gnomad rare variants with clinical relevance.

## Sheet: Sheet 1
Sheet 1. All rare variants tested with mapUTR in HEK293 cells.
lnFC: relative activity score, natural logarithm of the fold change (alt_vs_ref), pval and FDR: P-values were calculated using MPRAnalyze’s two-sided likelihood ratio test and corrected using the Benjamini-Hochberg method, rare_3utr_clinical: gnomad rare variants with clinical relevance.
chromosome	position (hg19, 1-based)	ref	alt	gene	gene_strand	lnFC	pval	FDR	group
chr19	5778707	A	T	CATSPERD	+	-0.187972	4.93871e-22	1.54285e-18	gnomad
chr19	5778731	T	C	CATSPERD	+	-0.137326	1.7696e-20	2.76412e-17	gnomad
chr11	67804100	A	G	NDUFS8	+	-1.89629	3.75135e-20	4.01395e-17	rare_3utr_clinical
chr16	1560899	A	C	IFT140	-	-1.11201	1.90687e-16	1.02017e-13	rare_3utr_clinical
chr19	5778691	C	T	CATSPERD	+	-0.0676479	9.99629e-17	1.04095e-13	gnomad
chr12	132636980	C	G	NOC4L	+	-2.63404	8.52869e-16	6.66091e-13	gnomad
chr4	77957955	C	A	2023-09-11	+	-0.107316	5.75987e-16	9.79466e-13	gnomad
chr11	1282908	C	A	MUC5B	+	-0.902559	3.41056e-15	1.95013e-12	gnomad
chr20	1918250	G	A	SIRPA	+	-1.54522	3.74546e-15	1.95013e-12	gnomad
chr12	122626680	C	T	MLXIP	+	0.298089	6.32892e-15	5.9745e-12	gnomad
chr16	2303728	G	A	RNPS1	-	-1.89283	7.43992e-15	8.43439e-12	gnomad
chr19	12810132	G	C	TNPO2	-	-1.27539	4.92349e-14	2.19728e-11	gnomad
chr19	51274965	T	C	GPR32	+	0.971527	5.73722e-14	2.24038e-11	gnomad
chr19	281376	C	T	PLPP2	-	-1.77139	6.49552e-14	2.25467e-11	gnomad
chr1	22966046	A	T	C1QA	+	-1.25113	7.24178e-14	2.26233e-11	gnomad
chr22	38611005	A	G	MAFF	+	-1.32657	4.52361e-14	3.8462e-11	gnomad
chr2	111875436	G	A	ACOXL	+	2.16984	3.41129e-13	9.68807e-11	gnomad
chr16	58079386	G	C	MMP15	+	-1.36575	4.1395e-13	1.07765e-10	gnomad
chr5	150562974	C	T	CCDC69	-	2.02109	4.92402e-13	1.18328e-10	gnomad
chr1	158066542	C	T	KIRREL	+	1.69621	2.07422e-13	1.91036e-10	gnomad
chr1	22966045	G	A	C1QA	+	-1.3556	1.01073e-12	2.10502e-10	gnomad
chr5	139947754	C	T	SLC35A4	+	1.33156	9.68849e-13	2.10502e-10	gnomad
chr18	48604849	G	A	SMAD4	+	-0.2042	6.74747e-13	2.4066e-10	rare_3utr_clinical
chr2	225630396	T	C	DOCK10	-	-1.61636	1.52956e-12	2.98647e-10	gnomad
chr20	57024243	C	T	VAPB	+	0.806284	1.13005e-12	3.02288e-10	rare_3utr_clinical
chr2	172338653	T	G	DCAF17	+	0.519909	8.20656e-13	3.8735e-10	gnomad
chr6	36823551	G	A	PPIL1	-	-1.35129	4.04483e-12	7.43298e-10	gnomad
chr8	92407371	A	G	SLC26A7	+	0.686079	2.59269e-13	7.67437e-10	gnomad
chr19	5917300	G	A	RANBP3	-	2.29759	4.76708e-12	8.27353e-10	gnomad
chr17	7004870	G	C	ASGR2	-	1.51556	5.17783e-12	8.51345e-10	gnomad
chr9	130265219	G	A	LRSAM1	+	1.13536	6.60669e-12	1.03196e-09	gnomad
chr19	51298445	C	G	ACPT	+	1.08952	7.15433e-12	1.06429e-09	gnomad
chr20	42697610	C	T	TOX2	+	-0.931579	8.00597e-12	1.13685e-09	gnomad
chr11	62443984	G	C	UBXN1	-	-1.68823	1.02339e-11	1.39003e-09	gnomad
chr2	27532700	G	A	MPV17	-	0.523627	7.33392e-12	1.56946e-09	rare_3utr_clinical
chr2	28635348	G	A	FOSL2	+	1.17042	1.20735e-11	1.57157e-09	gnomad
chr2	233741114	C	T	C2orf82	+	-1.23064	1.34419e-11	1.6797e-09	gnomad
chr16	88875837	G	T	APRT	-	0.445668	1.70439e-11	2.04789e-09	gnomad
chr4	843414	G	A	GAK	-	-0.758533	3.01188e-12	2.04868e-09	gnomad
chr6	80626317	A	G	ELOVL4	-	0.0586322	1.15884e-11	2.06659e-09	rare_3utr_clinical
chr20	42697621	A	G	TOX2	+	0.541442	2.13066e-11	2.46525e-09	gnomad
chr19	36279362	C	T	ARHGAP33	+	1.43222	4.4354e-12	2.51413e-09	gnomad
chr22	19956276	C	G	COMT	+	0.340707	5.81014e-12	2.8229e-09	gnomad
chrX	66943711	C	G	AR	+	-1.35504	2.79322e-11	3.00897e-09	gnomad
chr19	1279241	C	T	C19orf24	+	-2.18854	2.89529e-11	3.01496e-09	gnomad
chr19	30190928	T	C	C19orf12	-	-0.528057	2.2456e-11	3.43256e-09	rare_3utr_clinical
chr1	22966046	A	G	C1QA	+	-0.941108	3.84667e-11	3.87645e-09	gnomad
chr11	67804105	G	C	NDUFS8	+	0.778733	4.27127e-11	3.94888e-09	gnomad
chr9	139008314	G	A	C9orf69	-	-0.43216	4.22435e-11	3.94888e-09	gnomad
chr9	33441887	A	G	AQP3	-	-1.16904	4.29776e-11	3.94888e-09	gnomad
chr11	117871340	C	A	IL10RA	+	0.397154	1.02615e-11	4.22844e-09	gnomad
chr16	75146222	G	A	LDHD	-	2.44877	1.11896e-11	4.22844e-09	gnomad
chr10	129883366	C	T	PTPRE	+	-0.475885	5.18549e-11	4.62842e-09	gnomad
chr2	46987287	C	T	SOCS5	+	1.00284	1.66203e-11	5.0461e-09	gnomad
chr8	142366913	T	A	GPR20	-	-1.02741	2.13818e-11	5.0461e-09	gnomad
chr5	156900000	C	T	NIPAL4	+	-1.27058	3.79016e-11	5.06933e-09	rare_3utr_clinical
chr1	6166311	G	A	CHD5	-	0.783932	6.03685e-11	5.23865e-09	gnomad
chr14	105399345	C	G	PLD4	+	0.906721	6.62881e-11	5.44958e-09	gnomad
chr2	233344824	G	A	ECEL1	-	1.10552	6.56331e-11	5.44958e-09	gnomad
chr19	51298464	T	C	ACPT	+	-1.0486	7.63079e-11	6.11245e-09	gnomad
chr7	44184724	G	A	GCK	-	1.55503	6.81899e-11	7.47481e-09	rare_3utr_clinical
chr9	94794569	A	T	SPTLC1	-	0.772915	6.9858e-11	7.47481e-09	rare_3utr_clinical
chr17	38328429	C	G	CASC3	+	-1.55522	1.15201e-10	8.99723e-09	gnomad
chr17	65052432	C	T	CACNG1	+	-0.939979	1.19302e-10	9.09022e-09	gnomad
chr20	42697604	C	T	TOX2	+	0.836652	4.02912e-12	1.12211e-08	gnomad
chr15	73030536	G	C	BBS4	+	0.590702	1.21326e-10	1.14424e-08	rare_3utr_clinical
chr7	130038027	C	T	CEP41	-	0.0214442	1.3902e-10	1.14424e-08	rare_3utr_clinical
chr7	157208809	G	A	DNAJB6	+	-0.709532	1.35484e-10	1.14424e-08	rare_3utr_clinical
chr14	20979323	T	C	RNASE10	+	1.78268	3.97141e-11	1.35068e-08	gnomad
chr7	4802141	C	T	FOXK1	+	1.13127	7.21984e-11	1.36311e-08	gnomad
chr20	48604595	C	G	SNAI1	+	-0.783806	1.90493e-10	1.4169e-08	gnomad
chr11	2946475	G	A	SLC22A18	+	2.05685	2.5076e-10	1.8218e-08	gnomad
chr16	75258788	C	G	CTRB1	+	-1.81389	2.72923e-10	1.93776e-08	gnomad
chr9	32973042	C	G	APTX	-	0.126759	2.92465e-10	2.23527e-08	rare_3utr_clinical
chrX	54471026	C	T	TSR2	+	0.186041	1.57255e-11	2.32738e-08	gnomad
chr8	10583215	C	A	SOX7	-	0.931991	3.39392e-10	2.35614e-08	gnomad
chr20	61976202	C	T	CHRNA4	-	2.02351	1.02134e-10	3.15781e-08	gnomad
chr17	39642614	G	A	KRT36	-	0.679816	3.22267e-11	3.1797e-08	gnomad
chr12	670620	G	A	B4GALNT3	+	-0.636019	3.30114e-11	3.27033e-08	gnomad
chr8	145141042	G	A	GPAA1	+	1.22515	3.1005e-11	3.27033e-08	gnomad
chr12	27183199	A	G	MED21	+	1.65907	1.34316e-10	3.80675e-08	gnomad
chrX	47778636	G	A	ZNF81	+	-0.264908	5.96921e-10	4.25804e-08	rare_3utr_clinical
chr19	831925	C	T	AZU1	+	-0.78393	5.8926e-11	4.36052e-08	gnomad
chr3	168802684	A	T	MECOM	-	-0.349737	7.42196e-11	4.3938e-08	gnomad
chr1	152770632	C	G	LCE1D	+	0.602378	6.64993e-10	4.51617e-08	gnomad
chr16	23701401	C	T	PLK1	+	-0.698729	3.60918e-11	5.02579e-08	gnomad
chr17	80059355	G	A	CCDC57	-	-1.4735	9.05287e-10	6.01727e-08	gnomad
chr13	114204009	A	C	TMCO3	+	-0.461868	3.11146e-10	6.99581e-08	gnomad
chr19	7928640	C	T	EVI5L	+	1.01273	3.31167e-10	6.99581e-08	gnomad
chr22	45580586	C	T	NUP50	+	-0.971901	2.97008e-10	6.99581e-08	gnomad
chr4	146682378	G	A	ZNF827	-	0.728501	3.49688e-10	6.99581e-08	gnomad
chr16	75146203	A	C	LDHD	-	2.17983	1.30017e-10	7.24195e-08	gnomad
chr5	54527170	G	A	CCNO	-	-1.20723	1.24055e-10	7.24195e-08	gnomad
chr7	150324760	G	T	GIMAP6	-	-0.419403	1.05154e-10	7.24195e-08	gnomad
chr14	23021047	G	A	TRAC	+	-0.746557	1.22308e-09	7.79779e-08	gnomad
chr19	50364463	A	C	PNKP	-	-0.914643	1.19912e-09	7.79779e-08	gnomad
chr12	53291008	A	C	KRT8	-	0.682554	1.41375e-09	8.83313e-08	gnomad
chr17	48704139	T	C	CACNA1G	+	-1.05178	1.9367e-10	9.55441e-08	gnomad
chr11	118528952	A	G	TREH	-	1.06051	2.38456e-10	1.00833e-07	gnomad
chr17	4391217	C	G	SPNS3	+	-1.24272	2.80228e-10	1.11491e-07	gnomad
chr7	150324760	G	C	GIMAP6	-	-0.364069	2.41301e-10	1.11491e-07	gnomad
chr4	56291671	T	C	TMEM165	+	0.584327	1.50531e-10	1.11844e-07	gnomad
chr19	50364490	G	A	PNKP	-	0.496896	1.81581e-09	1.21432e-07	rare_3utr_clinical
chr16	67978045	C	A	SLC12A4	-	0.767821	1.9919e-09	1.22014e-07	gnomad
chr17	48051354	G	T	DLX4	+	0.855662	3.31477e-10	1.22646e-07	gnomad
chr17	21319975	G	C	KCNJ12	+	-0.885839	2.68466e-10	1.23629e-07	gnomad
chr5	150562971	C	T	CCDC69	-	0.712764	2.07325e-09	1.24554e-07	gnomad
chr10	3818375	T	G	KLF6	-	0.577826	2.17292e-09	1.28079e-07	gnomad
chr1	25167476	G	A	CLIC4	+	1.23336	7.95524e-10	1.28837e-07	gnomad
chr19	14676725	A	G	TECR	+	-0.5348	2.82926e-10	1.40142e-07	gnomad
chr11	866663	C	T	TSPAN4	+	1.26223	4.65483e-10	1.42903e-07	gnomad
chr12	48723845	A	T	H1FNT	+	-0.759957	9.50873e-10	1.49604e-07	gnomad
chr2	171573959	T	G	SP5	+	0.469602	5.09268e-10	1.50743e-07	gnomad
chr15	75632377	C	T	COMMD4	+	1.58398	2.61122e-09	1.51064e-07	gnomad
chr20	61919624	C	T	ARFGAP1	+	-0.303228	5.66562e-10	1.52457e-07	gnomad
chrX	102331170	T	C	NXF3	-	-1.08307	3.0517e-09	1.73337e-07	gnomad
chr11	117871731	C	A	IL10RA	+	1.48603	2.88183e-09	1.81386e-07	rare_3utr_clinical
chr8	133584549	A	C	LRRC6	-	0.923139	3.26383e-09	1.82075e-07	gnomad
chr11	67395413	G	A	NUDT8	-	0.706178	1.21061e-09	1.8715e-07	gnomad
chr19	18704365	G	T	CRLF1	-	-0.658106	3.82537e-09	2.09657e-07	gnomad
chr8	75276754	G	A	GDAP1	+	-0.709388	8.633e-10	2.12947e-07	gnomad
chr12	27183185	C	T	MED21	+	1.26032	5.42946e-10	2.30519e-07	gnomad
chr14	23020842	C	T	TRAC	+	0.585858	4.34682e-09	2.34129e-07	gnomad
chr17	79977039	C	T	STRA13	-	1.01979	6.80961e-10	2.37059e-07	gnomad
chr22	47569308	G	C	TBC1D22A	+	-1.42272	1.11434e-09	2.42652e-07	gnomad
chrX	123047450	C	T	XIAP	+	-1.02354	1.14768e-09	2.42652e-07	gnomad
chr3	124466062	G	A	UMPS	+	-0.368284	4.30307e-09	2.42787e-07	rare_3utr_clinical
chr9	139390517	C	T	NOTCH1	-	0.601514	4.31117e-09	2.42787e-07	rare_3utr_clinical
chr11	118005923	G	A	SCN4B	-	0.534848	4.60143e-09	2.46177e-07	rare_3utr_clinical
chr20	44577573	T	G	ZNF335	-	-0.91793	8.70773e-10	2.69456e-07	gnomad
chr1	120337193	G	T	REG4	-	0.596746	1.01942e-09	2.83909e-07	gnomad
chr2	220480924	C	T	STK11IP	+	-0.421757	5.37587e-09	2.84648e-07	gnomad
chr12	112338003	T	C	MAPKAPK5	+	1.31334	1.46073e-09	2.9058e-07	gnomad
chr20	37005484	T	C	LBP	+	-1.25558	1.27486e-09	2.9058e-07	gnomad
chr3	47050819	A	G	NBEAL2	+	-1.24918	1.20317e-09	2.9058e-07	gnomad
chr8	8560789	C	T	CLDN23	+	0.593897	1.39414e-09	2.9058e-07	gnomad
chr4	108535370	T	C	PAPSS1	-	-0.317638	1.58082e-09	3.11948e-07	gnomad
chr9	101832831	T	C	COL15A1	+	-1.30685	6.62944e-09	3.45173e-07	gnomad
chrX	221719	G	A	GTPBP6	-	0.741231	6.80552e-09	3.48532e-07	gnomad
chr1	110775598	G	A	KCNC4	+	-0.325209	2.31981e-09	3.80431e-07	gnomad
chr11	69466100	G	A	CCND1	+	-0.46593	2.44195e-09	3.80431e-07	gnomad
chr3	42438754	T	G	LYZL4	-	0.717629	2.24716e-09	3.80431e-07	gnomad
chr6	44414495	A	G	CDC5L	+	0.442837	2.41264e-09	3.80431e-07	gnomad
chr17	1964785	C	G	HIC1	+	-0.496426	7.68633e-09	3.87292e-07	gnomad
chr1	109836834	C	T	MYBPHL	-	0.364792	8.20925e-09	4.07074e-07	gnomad
chr8	144332613	C	T	RP13-582O9.6	+	-0.517447	8.36864e-09	4.08494e-07	gnomad
chr10	27484538	C	A	ACBD5	-	-1.27535	1.26869e-09	4.18949e-07	gnomad
chr17	37368533	C	T	STAC2	-	1.29023	1.17927e-09	4.18949e-07	gnomad
chr14	91700284	C	T	GPR68	-	0.316663	2.27774e-09	4.22901e-07	gnomad
chr2	74588577	C	T	DCTN1	-	-0.499625	8.30005e-09	4.22907e-07	rare_3utr_clinical
chr19	14519715	C	T	DDX39A	-	0.670378	9.429e-09	4.53172e-07	gnomad
chr8	94935950	C	A	PDP1	+	-0.955692	9.59649e-09	4.66738e-07	rare_3utr_clinical
chr6	80196692	C	A	LCA5	-	0.500917	1.05244e-08	4.97836e-07	gnomad
chr9	140446996	C	T	MRPL41	+	-1.339	1.0677e-08	4.97836e-07	gnomad
chr17	15931006	A	T	TTC19	+	0.297921	1.16554e-08	5.27702e-07	gnomad
chr8	143763581	G	T	PSCA	+	0.53119	1.15918e-08	5.27702e-07	gnomad
chr2	107007927	G	A	RGPD3	-	-0.360096	3.88186e-09	5.35351e-07	gnomad
chr4	174448417	T	C	HAND2	-	-0.129975	3.93524e-09	5.35351e-07	gnomad
chr14	91007660	C	G	TTC7B	-	-0.555152	1.22543e-08	5.46891e-07	gnomad
chr3	111838392	G	A	C3orf52	+	0.949603	1.26231e-08	5.55416e-07	gnomad
chr9	131395659	C	T	SPTAN1	+	-0.357115	1.20189e-08	5.59139e-07	rare_3utr_clinical
chr19	54486146	G	A	CACNG8	+	0.538975	4.27535e-09	5.59248e-07	gnomad
chr12	49375451	C	A	WNT1	+	0.777373	1.29451e-08	5.61672e-07	gnomad
chr19	10426717	G	A	CTD-2369P2.12	-	0.463719	1.38973e-08	6.19589e-07	rare_3utr_clinical
chr2	220480925	G	A	STK11IP	+	-0.32969	2.93619e-09	6.34045e-07	gnomad
chr22	24108186	C	T	CHCHD10	-	0.696104	3.44215e-09	6.34045e-07	gnomad
chr5	33988393	G	T	AMACR	-	-0.666971	1.48741e-08	6.36531e-07	gnomad
chr9	100437198	C	T	XPA	-	0.232457	1.56255e-08	6.59649e-07	gnomad
chr16	30913864	C	T	CTF1	+	-0.257461	1.57283e-08	6.73171e-07	rare_3utr_clinical
chr11	6807228	C	G	OR2AG1	+	0.965674	2.29673e-09	6.82588e-07	gnomad
chr1	43317614	A	G	ZNF691	+	-0.43064	5.95184e-09	7.22936e-07	gnomad
chr2	74588569	G	A	DCTN1	-	-0.220361	1.81949e-08	7.48792e-07	rare_3utr_clinical
chr11	6898827	T	C	OR10A4	+	-0.347654	6.6088e-09	7.75052e-07	gnomad
chr7	75441107	G	A	CCL24	-	-0.559354	5.78473e-09	7.78309e-07	gnomad
chr2	233323880	G	C	ALPI	+	-0.239039	1.88241e-08	7.83104e-07	gnomad
chr7	143049133	G	C	CLCN1	+	-1.02038	1.90512e-08	7.83104e-07	gnomad
chr5	33944729	T	G	SLC45A2	-	-0.529752	1.97049e-08	7.99457e-07	gnomad
chr22	38221498	C	T	GALR3	+	-1.01728	7.12404e-09	8.07629e-07	gnomad
chr5	150562895	G	C	CCDC69	-	-0.99666	6.12904e-09	8.26545e-07	gnomad
chr8	8560799	G	A	CLDN23	+	0.709378	2.12193e-08	8.49858e-07	gnomad
chr16	90072723	C	A	DBNDD1	-	-0.801499	7.80818e-09	8.56633e-07	gnomad
chr14	106090774	C	G	IGHG4	-	-1.12764	8.14868e-09	8.66052e-07	gnomad
chr16	30959199	C	T	FBXL19	+	-0.314317	8.70872e-09	8.97526e-07	gnomad
chr19	50191528	G	A	PRMT1	+	-0.642507	9.11057e-09	9.11325e-07	gnomad
chr17	4574691	G	C	PELP1	-	1.24799	7.27847e-09	9.36708e-07	gnomad
chr3	15425693	A	G	METTL6	-	0.651994	8.40508e-09	1.03663e-06	gnomad
chr14	94400527	T	G	ASB2	-	-0.876201	2.66188e-08	1.05262e-06	gnomad
chr14	103576600	G	A	EXOC3L4	+	0.428343	2.73734e-08	1.06893e-06	gnomad
chr15	90806285	G	A	RP11-697E2.6	+	-0.825106	1.12193e-08	1.09019e-06	gnomad
chr12	50492816	A	G	SMARCD1	+	-0.127364	9.3696e-09	1.10936e-06	gnomad
chr7	2419973	T	C	EIF3B	+	-0.322869	2.93699e-08	1.13274e-06	gnomad
chr9	130925913	C	T	C9orf16	+	-0.440133	1.02709e-08	1.16931e-06	gnomad
chr1	9910773	C	A	CTNNBIP1	-	-0.382609	1.29868e-08	1.19196e-06	gnomad
chr10	69971436	A	G	MYPN	+	0.566537	1.3318e-08	1.19196e-06	gnomad
chr6	35058046	G	A	ANKS1A	+	-0.460281	1.27177e-08	1.19196e-06	gnomad
chr11	67804079	C	T	NDUFS8	+	-0.21327	3.12212e-08	1.23728e-06	rare_3utr_clinical
chr14	77978621	A	G	SPTLC2	-	0.6483	3.37048e-08	1.24359e-06	rare_3utr_clinical
chr1	193219854	C	A	CDC73	+	1.0482	3.55973e-08	1.26964e-06	rare_3utr_clinical
chr8	124453678	T	G	WDYHV1	+	-0.420645	8.46441e-09	1.29929e-06	gnomad
chr16	216754	G	A	HBM	+	-0.6938	3.44121e-08	1.31102e-06	gnomad
chr16	1559970	G	T	TELO2	+	-0.965214	1.28406e-08	1.40771e-06	gnomad
chr5	132203292	C	T	UQCRQ	+	-0.2237	4.09165e-08	1.41228e-06	rare_3utr_clinical
chr11	68855435	G	A	TPCN2	+	0.798172	1.40429e-08	1.42801e-06	gnomad
chr16	19073176	C	T	TMC7	+	1.45784	1.44731e-08	1.42801e-06	gnomad
chr19	38696922	C	G	SIPA1L3	+	-0.38853	1.35167e-08	1.42801e-06	gnomad
chr19	51274940	A	G	GPR32	+	0.744542	3.88986e-08	1.46409e-06	gnomad
chr19	2099380	G	T	IZUMO4	+	-0.547412	3.9544e-08	1.47066e-06	gnomad
chrX	619585	C	T	SHOX	+	0.442379	1.71121e-08	1.49226e-06	gnomad
chr16	1416192	G	T	UNKL	-	-0.329951	1.85313e-08	1.59638e-06	gnomad
chr20	61975117	C	T	CHRNA4	-	0.309121	1.90664e-08	1.59638e-06	gnomad
chr22	31500496	A	G	SMTN	+	-0.479202	1.40046e-08	1.59638e-06	gnomad
chr7	4802135	C	T	FOXK1	+	1.34037	1.28381e-08	1.59638e-06	gnomad
chr8	143763565	C	T	PSCA	+	-0.427591	1.57141e-08	1.59638e-06	gnomad
chr7	5347099	C	A	TNRC18	-	0.4015	1.69056e-08	1.61421e-06	gnomad
chr2	219846357	C	T	FEV	-	-1.05068	1.90545e-08	1.62011e-06	gnomad
chr7	98609987	G	A	TRRAP	+	0.242554	2.17998e-08	1.67314e-06	gnomad
chr12	109991660	G	A	MMAB	-	0.969113	4.70999e-08	1.73106e-06	gnomad
chr14	54416722	T	A	BMP4	-	-0.18951	2.01498e-08	1.86386e-06	gnomad
chr19	46893618	C	T	PPP5C	+	-0.592358	2.09233e-08	1.87676e-06	gnomad
chr5	175307225	G	A	CPLX2	+	-0.629061	2.32877e-08	1.88575e-06	gnomad
chr15	59428859	A	T	MYO1E	-	-0.318593	2.40933e-08	1.90412e-06	gnomad
chr5	76372998	C	G	ZBED3	-	0.93005	2.46343e-08	1.90412e-06	gnomad
chr10	3819047	G	A	KLF6	-	0.972011	2.26233e-08	1.92431e-06	gnomad
chr5	134870640	G	A	NEUROG1	-	0.313546	2.27537e-08	1.92431e-06	gnomad
chr21	36164249	G	C	RUNX1	-	-0.192724	2.35891e-08	1.93955e-06	gnomad
chrX	151093104	C	T	MAGEA4	+	0.342726	5.44031e-08	1.97622e-06	gnomad
chr4	1809297	G	C	FGFR3	+	-0.255386	2.58258e-08	2.06606e-06	gnomad
chr7	65821845	C	G	TPST1	+	-1.19537	2.68498e-08	2.09146e-06	gnomad
chr3	13359176	G	A	NUP210	-	0.715019	2.76717e-08	2.10021e-06	gnomad
chr11	67804104	C	T	NDUFS8	+	0.321386	6.57113e-08	2.19722e-06	rare_3utr_clinical
chr12	120534660	T	G	RAB35	-	-0.382699	3.09362e-08	2.28928e-06	gnomad
chr1	146466161	A	T	NBPF12	+	-0.402246	3.14533e-08	2.32549e-06	gnomad
chr1	155720335	G	A	GON4L	-	1.06269	2.03544e-08	2.40181e-06	gnomad
chr16	89623512	T	A	SPG7	+	0.616683	7.53035e-08	2.44166e-06	rare_3utr_clinical
chr19	48244694	G	A	EHD2	+	0.865987	3.38793e-08	2.44592e-06	gnomad
chr16	4559766	T	C	HMOX2	+	-0.157708	3.5908e-08	2.53066e-06	gnomad
chr3	93772884	C	A	ARL13B	+	-1.00853	3.54424e-08	2.56467e-06	gnomad
chr14	100613058	C	T	DEGS2	-	0.747873	3.7723e-08	2.59674e-06	gnomad
chr17	1554094	G	A	PRPF8	-	-0.54356	8.49915e-08	2.64393e-06	rare_3utr_clinical
chr6	39872709	G	C	MOCS1	-	-0.135518	8.64836e-08	2.64393e-06	rare_3utr_clinical
chr4	146682555	G	A	ZNF827	-	-0.729355	3.784e-08	2.68112e-06	gnomad
chr16	89220979	C	T	ACSF3	+	0.463418	3.9795e-08	2.7621e-06	gnomad
chr11	125647234	G	A	PATE2	-	-0.705151	4.3858e-08	2.88488e-06	gnomad
chr8	22879778	C	G	TNFRSF10B	-	0.501346	4.37029e-08	2.88488e-06	gnomad
chr16	136657	G	A	NPRL3	-	-0.67076	8.10559e-08	2.91056e-06	gnomad
chrX	295080	G	A	PPP2R3B	-	0.258471	4.61531e-08	2.96985e-06	gnomad
chr2	219679800	G	A	CYP27A1	+	0.168491	1.02211e-07	3.03793e-06	rare_3utr_clinical
chr19	18110852	G	A	KCNN1	+	-0.642057	8.58391e-08	3.04729e-06	gnomad
chr2	27600283	C	T	SNX17	+	-0.153596	1.13082e-07	3.27022e-06	rare_3utr_clinical
chrX	295098	G	A	PPP2R3B	-	0.273356	1.23129e-08	3.32671e-06	gnomad
chr17	43003408	G	A	KIF18B	-	0.483748	9.50606e-08	3.33673e-06	gnomad
chr1	168216311	C	A	SFT2D2	+	-0.387031	9.76491e-08	3.38951e-06	gnomad
chr5	177576703	A	T	NHP2	-	-0.210277	1.21831e-07	3.43051e-06	rare_3utr_clinical
chr19	36168963	C	T	UPK1A	+	-0.189716	1.03667e-07	3.55884e-06	gnomad
chr4	159630839	C	T	PPID	-	-0.541915	5.67219e-08	3.57227e-06	gnomad
chr14	104201365	C	T	PPP1R13B	-	-0.465082	5.80529e-08	3.57993e-06	gnomad
chr17	63634	C	T	RPH3AL	-	-0.808169	1.4692e-08	3.63872e-06	gnomad
chr18	59972814	G	A	KIAA1468	+	0.885456	1.07647e-07	3.65531e-06	gnomad
chr22	38610947	T	C	MAFF	+	-0.806733	2.22921e-08	3.66168e-06	gnomad
chr3	42265451	C	T	TRAK1	+	1.39314	2.23514e-08	3.66168e-06	gnomad
chr1	33329385	G	A	FNDC5	-	-0.134077	5.69844e-08	3.72233e-06	gnomad
chr16	2031597	C	G	TBL3	+	0.229483	5.68971e-08	3.72233e-06	gnomad
chr6	30140416	T	G	TRIM15	+	-0.296487	5.80074e-08	3.72233e-06	gnomad
chr19	14164409	G	C	PALM3	-	0.393876	6.04644e-08	3.80814e-06	gnomad
chr1	227174447	G	A	ADCK3	+	0.724363	1.44195e-07	3.8945e-06	rare_3utr_clinical
chr3	124465832	G	C	UMPS	+	-0.152646	1.45589e-07	3.8945e-06	rare_3utr_clinical
chr13	21948691	A	T	ZDHHC20	-	0.373939	6.51914e-08	3.9381e-06	gnomad
chr11	66610720	C	T	C11orf80	+	0.677498	1.1726e-07	3.93891e-06	gnomad
chr19	50161823	C	A	SCAF1	+	0.931962	1.18921e-07	3.95223e-06	gnomad
chr14	77336524	G	A	LRRC74A	+	0.399456	6.40882e-08	3.96298e-06	gnomad
chr16	3191351	A	G	ZNF213	+	0.626836	5.78978e-08	4.10183e-06	gnomad
chr2	97505264	G	A	ANKRD23	-	0.387918	1.29785e-07	4.26788e-06	gnomad
chr6	35057956	C	T	ANKS1A	+	0.194108	1.88493e-08	4.30924e-06	gnomad
chr4	1809127	C	T	FGFR3	+	-0.161757	7.18327e-08	4.36255e-06	gnomad
chr14	20404772	G	A	OR4K1	+	0.443135	1.36819e-07	4.45232e-06	gnomad
chr19	17544353	C	T	MVB12A	+	0.880309	7.51183e-08	4.48206e-06	gnomad
chrX	1720498	G	A	AKAP17A	+	0.321108	2.1497e-08	4.56351e-06	gnomad
chr10	70243179	T	C	SLC25A16	-	0.755652	7.90427e-08	4.67933e-06	gnomad
chr10	13320259	G	C	PHYH	-	-1.6708	1.46009e-07	4.7024e-06	gnomad
chr12	109991691	C	T	MMAB	-	-0.796063	8.0973e-08	4.73677e-06	gnomad
chr8	143816859	C	T	THEM6	+	-0.445962	8.21727e-08	4.73677e-06	gnomad
chr15	43489479	A	T	EPB42	-	-0.349191	1.82632e-07	4.76625e-06	rare_3utr_clinical
chr3	48895133	G	C	SLC25A20	-	-0.861868	8.27729e-08	4.80407e-06	gnomad
chr16	67197957	C	G	FBXL8	+	-0.445325	3.29608e-08	4.9032e-06	gnomad
chr19	36207657	G	C	ZBTB32	+	0.249849	3.34509e-08	4.9032e-06	gnomad
chr6	99728990	C	A	FAXC	-	0.943542	1.57368e-07	5.01652e-06	gnomad
chr2	85618091	G	A	ELMOD3	+	-0.426318	9.0018e-08	5.10252e-06	gnomad
chr14	106090808	G	C	IGHG4	-	-0.706441	9.35928e-08	5.21818e-06	gnomad
chr19	17937542	C	T	JAK3	-	0.843388	9.65534e-08	5.29642e-06	gnomad
chr15	74005989	C	T	CD276	+	0.181794	5.63133e-08	5.41757e-06	gnomad
chr17	80615614	G	A	RAB40B	-	0.454096	5.73896e-08	5.41757e-06	gnomad
chr16	90110075	C	T	GAS8	+	0.432813	8.65816e-08	5.69583e-06	gnomad
chr3	45266602	G	C	TMEM158	-	1.34349	4.15574e-08	5.78687e-06	gnomad
chr20	57024132	C	T	VAPB	+	-1.36321	3.10216e-08	6.14642e-06	gnomad
chr14	55511127	T	G	SOCS4	+	1.07097	1.16386e-07	6.20207e-06	gnomad
chr6	56919673	C	T	KIAA1586	+	-1.4483	1.16711e-07	6.20207e-06	gnomad
chr12	29659771	C	T	TMTC1	-	-0.551727	1.98671e-07	6.26918e-06	gnomad
chr19	3770591	G	A	RAX2	-	0.847657	7.59891e-08	6.52124e-06	gnomad
chr12	56636900	C	T	ANKRD52	-	0.347261	1.27904e-07	6.69235e-06	gnomad
chrX	147032106	A	G	FMR1	+	0.739818	2.33436e-07	7.29253e-06	gnomad
chr11	118007534	T	G	SCN4B	-	-0.450412	1.4282e-07	7.34737e-06	gnomad
chr2	54895710	C	G	SPTBN1	+	0.361401	1.44744e-07	7.34737e-06	gnomad
chr7	128588886	G	A	IRF5	+	-0.426298	5.79089e-08	7.67982e-06	gnomad
chr2	242163615	A	C	ANO7	+	0.123571	1.59286e-07	7.83389e-06	gnomad
chr5	175307239	C	T	CPLX2	+	0.61537	1.60755e-07	7.83389e-06	gnomad
chr5	26881236	A	G	CDH9	-	-0.264363	1.61238e-07	7.83389e-06	gnomad
chr17	4802025	T	C	CHRNE	-	-0.613607	3.19226e-07	7.94354e-06	rare_3utr_clinical
chr19	3462816	G	C	NFIC	+	1.00385	2.57964e-07	7.979e-06	gnomad
chr7	75915206	G	A	SRRM3	+	0.281909	4.37909e-08	8.13416e-06	gnomad
chr10	133981768	C	T	JAKMIP3	+	0.67911	2.72224e-07	8.33752e-06	gnomad
chr1	20680787	G	A	VWA5B1	+	0.968907	2.78794e-07	8.37454e-06	gnomad
chr5	172377820	C	T	ERGIC1	+	-0.710882	2.78598e-07	8.37454e-06	gnomad
chr12	56992362	G	C	BAZ2A	-	0.557064	5.23878e-08	8.64981e-06	gnomad
chr4	1809378	C	A	FGFR3	+	-0.254108	5.08637e-08	8.64981e-06	gnomad
chr8	22878183	C	T	TNFRSF10B	-	-0.426743	1.53107e-07	8.71534e-06	gnomad
chr3	52825944	G	A	ITIH1	+	-0.643126	3.00279e-07	8.93401e-06	gnomad
chr3	124466663	C	T	UMPS	+	0.459294	3.7853e-07	9.20516e-06	rare_3utr_clinical
chr9	130577947	G	A	ENG	-	0.553198	7.39514e-08	9.36158e-06	gnomad
chr16	89220866	G	A	ACSF3	+	-0.474995	7.85412e-08	9.44034e-06	gnomad
chrX	54959833	G	C	PFKFB1	-	0.778516	8.1353e-08	9.44034e-06	gnomad
chr14	103576578	G	C	EXOC3L4	+	0.251167	3.24056e-07	9.55047e-06	gnomad
chrX	151909215	A	G	CSAG1	+	-0.587523	3.37911e-07	9.86574e-06	gnomad
chr21	34809271	C	T	IFNGR2	+	-0.568999	6.40015e-08	1.00112e-05	gnomad
chr1	62920896	A	C	DOCK7	-	0.403824	1.7951e-07	1.00255e-05	gnomad
chr16	31203494	G	A	FUS	+	0.1871	7.11631e-08	1.00713e-05	gnomad
chr6	159185638	A	G	SYTL3	+	-1.70876	7.10931e-08	1.00713e-05	gnomad
chr16	30751101	A	G	SRCAP	+	0.463833	4.26909e-07	1.0151e-05	rare_3utr_clinical
chr16	31123595	C	T	BCKDK	+	0.300979	4.50429e-07	1.02545e-05	rare_3utr_clinical
chr2	233400663	C	T	CHRND	+	0.40869	4.46193e-07	1.02545e-05	rare_3utr_clinical
chr12	120531886	C	A	CCDC64	+	-0.677347	1.90419e-07	1.04378e-05	gnomad
chr1	43200712	C	T	CLDN19	-	-0.0802806	2.0491e-07	1.0641e-05	gnomad
chr19	3578878	C	T	HMG20B	+	-0.400402	2.04894e-07	1.0641e-05	gnomad
chr19	47778626	C	G	INAFM1	+	-0.426347	1.98794e-07	1.0641e-05	gnomad
chrX	50339244	G	A	SHROOM4	-	0.212626	2.25623e-07	1.06575e-05	gnomad
chr19	54711470	G	C	RPS9	+	0.383641	3.70341e-07	1.07125e-05	gnomad
chr9	140003335	G	A	MAN1B1	+	-0.170959	4.91715e-07	1.07375e-05	rare_3utr_clinical
chr19	35988361	G	A	DMKN	-	-0.1498	2.34274e-07	1.07671e-05	gnomad
chr7	72419543	C	T	POM121	+	0.409994	2.32482e-07	1.07671e-05	gnomad
chr16	30751076	G	T	SRCAP	+	-1.18364	5.0378e-07	1.07809e-05	rare_3utr_clinical
chr1	226789754	C	T	C1orf95	+	-0.434253	2.1262e-07	1.08509e-05	gnomad
chrX	123044535	C	T	XIAP	+	-0.151534	2.21963e-07	1.11358e-05	gnomad
chr3	77695217	G	T	ROBO2	+	0.683278	2.30391e-07	1.13659e-05	gnomad
chr19	42460977	C	T	RABAC1	-	-0.682698	1.46613e-07	1.15335e-05	gnomad
chr19	12810134	G	A	TNPO2	-	-0.663966	8.7149e-08	1.1773e-05	gnomad
chr10	124909640	C	T	HMX2	+	-2.04516	2.46515e-07	1.1962e-05	gnomad
chr3	49570679	C	T	DAG1	+	0.318982	4.50176e-07	1.29023e-05	gnomad
chr6	34500352	C	T	PACSIN1	+	1.31567	1.83053e-07	1.32925e-05	gnomad
chr20	57022311	A	G	VAPB	+	-0.910047	6.47289e-07	1.35263e-05	rare_3utr_clinical
chr5	14711295	C	T	ANKH	-	0.357294	6.57353e-07	1.35263e-05	rare_3utr_clinical
chr21	27141592	C	T	GABPA	+	-0.545342	2.91958e-07	1.37174e-05	gnomad
chr19	14721020	G	A	CLEC17A	+	-0.497366	4.92462e-07	1.38599e-05	gnomad
chr17	43472790	C	G	ARHGAP27	-	0.284276	3.06016e-07	1.38768e-05	gnomad
chr16	1724063	C	T	LA16c-431H6.6	+	-0.254266	3.07005e-07	1.4199e-05	gnomad
chr4	100789388	G	A	DAPP1	+	-0.466621	5.15759e-07	1.4386e-05	gnomad
chr12	51373537	G	A	SLC11A2	-	-0.721916	3.24958e-07	1.47981e-05	gnomad
chr21	47424586	G	C	COL6A1	+	-0.739283	5.40574e-07	1.49447e-05	gnomad
chr4	129794123	G	A	JADE1	+	0.381043	1.18046e-07	1.52425e-05	gnomad
chr4	8307908	G	T	HTRA3	+	0.357495	1.23089e-07	1.52425e-05	gnomad
chr3	10167988	C	T	BRK1	+	0.965619	1.35388e-07	1.60949e-05	gnomad
chr12	93101530	C	T	C12orf74	+	-0.487253	5.96709e-07	1.62097e-05	gnomad
chr1	6694615	G	A	THAP3	+	0.291765	6.2709e-07	1.68882e-05	gnomad
chr1	168054397	A	G	GPR161	-	0.555096	6.54676e-07	1.74804e-05	gnomad
chr8	23538695	G	A	NKX3-1	-	-0.267844	3.91242e-07	1.75081e-05	gnomad
chr12	122692612	C	G	B3GNT4	+	-0.301773	4.07224e-07	1.75313e-05	gnomad
chr16	67961569	A	G	PSKH1	+	0.250226	4.02278e-07	1.75313e-05	gnomad
chr8	22877870	A	G	TNFRSF10B	-	-0.217321	3.99504e-07	1.75313e-05	gnomad
chr12	109994531	C	T	MMAB	-	0.311748	3.93084e-07	1.76292e-05	gnomad
chr8	97240163	C	T	UQCRB	-	0.367363	4.17547e-07	1.7751e-05	gnomad
chr17	36891457	A	T	PCGF2	-	-0.311819	4.28895e-07	1.77887e-05	gnomad
chr9	139648906	G	T	LCN8	-	0.753589	6.746e-07	1.78598e-05	gnomad
chr11	118005700	C	G	SCN4B	-	-0.257607	1.71533e-07	1.8207e-05	gnomad
chr14	106109493	G	C	IGHG2	-	0.526592	1.71482e-07	1.8207e-05	gnomad
chr5	141367361	T	G	RNF14	+	-1.18538	1.67149e-07	1.8207e-05	gnomad
chr18	12449632	G	C	SPIRE1	-	0.439661	7.09352e-07	1.8622e-05	gnomad
chr12	94965018	C	T	TMCC3	-	0.294074	4.31084e-07	1.90449e-05	gnomad
chr17	36958315	C	T	CWC25	-	0.897723	4.5409e-07	1.97663e-05	gnomad
chr17	79618098	C	G	PDE6G	-	-0.5871	4.96362e-07	1.99784e-05	gnomad
chr22	36907031	G	A	EIF3D	-	0.574545	4.98736e-07	1.99784e-05	gnomad
chr8	22878433	G	C	TNFRSF10B	-	0.520382	4.99314e-07	1.99784e-05	gnomad
chr10	100177309	G	A	HPS1	-	0.491991	9.9441e-07	2.00758e-05	rare_3utr_clinical
chr11	62554805	C	A	TAF6L	+	-0.458782	7.75619e-07	2.01919e-05	gnomad
chr19	30192993	C	T	C19orf12	-	0.532954	7.89525e-07	2.03841e-05	gnomad
chr16	903648	G	A	LMF1	-	0.470225	8.13571e-07	2.08328e-05	gnomad
chr19	13084471	A	G	DAND5	+	-0.160204	5.38582e-07	2.10542e-05	gnomad
chr17	29701208	C	G	NF1	+	-0.31661	4.95573e-07	2.12594e-05	gnomad
chr19	897405	G	A	R3HDM4	-	-0.325733	5.60804e-07	2.16738e-05	gnomad
chr10	27827234	A	G	RAB18	+	-0.151956	1.10939e-06	2.17232e-05	rare_3utr_clinical
chr18	48604848	C	T	SMAD4	+	-0.162344	1.11661e-06	2.17232e-05	rare_3utr_clinical
chr22	42301912	T	C	SREBF2	+	0.27317	1.95374e-07	2.17647e-05	gnomad
chr2	74753896	C	T	AUP1	-	-0.503285	5.14706e-07	2.17647e-05	gnomad
chr10	127477400	C	A	UROS	-	0.351043	1.1603e-06	2.21701e-05	rare_3utr_clinical
chr1	6694615	G	A	DNAJC11	-	0.319393	9.00003e-07	2.28586e-05	gnomad
chr19	36435935	C	A	LRFN3	+	0.324986	6.25052e-07	2.362e-05	gnomad
chr13	28498857	G	T	PDX1	+	-0.30171	5.67107e-07	2.36428e-05	gnomad
chr21	42780194	G	T	MX2	+	0.239559	6.33972e-07	2.36938e-05	gnomad
chr8	144239631	G	A	LY6H	-	-0.433282	3.63401e-07	2.45036e-05	gnomad
chr6	52359482	C	G	EFHC1	+	0.33403	9.82e-07	2.47401e-05	gnomad
chr22	22868306	G	A	ZNF280A	-	0.540603	6.75303e-07	2.49642e-05	gnomad
chr2	27322645	A	G	CGREF1	-	0.197713	1.37507e-06	2.58127e-05	rare_3utr_clinical
chr11	102814835	C	T	MMP13	-	0.450549	1.42589e-06	2.63052e-05	rare_3utr_clinical
chr19	8842363	A	C	OR2Z1	+	-0.65891	1.06867e-06	2.67081e-05	gnomad
chr11	298499	T	G	IFITM5	-	-0.406211	4.35131e-07	2.6717e-05	gnomad
chr16	58438677	C	T	GINS3	+	-1.38829	6.6935e-07	2.75177e-05	gnomad
chr6	33663576	C	T	ITPR3	+	-0.411466	7.80302e-07	2.85356e-05	gnomad
chr12	113595487	C	T	DDX54	-	-0.421563	7.90688e-07	2.86078e-05	gnomad
chr3	70014411	T	C	MITF	+	0.850403	8.08643e-07	2.89494e-05	gnomad
chr12	93895001	G	A	MRPL42	+	0.45389	7.26195e-07	2.90478e-05	gnomad
chr3	195461758	C	T	MUC20	+	0.257463	7.16776e-07	2.90478e-05	gnomad
chr16	84212498	G	T	TAF1C	-	-0.568246	8.20757e-07	2.9077e-05	gnomad
chr10	27827382	T	C	RAB18	+	-0.324271	1.61767e-06	2.93374e-05	rare_3utr_clinical
chr16	2871633	G	A	PRSS21	+	-0.367445	1.21509e-06	3.01266e-05	gnomad
chr11	65421792	T	C	RELA	-	0.886877	5.29917e-07	3.05033e-05	gnomad
chr2	233400249	G	A	CHRND	+	-0.316146	1.72729e-06	3.08034e-05	rare_3utr_clinical
chr20	5170883	G	A	CDS2	+	-0.341455	7.8341e-07	3.09186e-05	gnomad
chr11	67758997	T	G	UNC93B1	-	0.461245	9.09461e-07	3.18874e-05	gnomad
chrX	153678785	C	T	FAM50A	+	0.329658	8.28701e-07	3.22757e-05	gnomad
chr19	4502197	T	C	PLIN4	-	1.85089	1.31749e-06	3.24081e-05	gnomad
chr3	14106283	C	T	TPRXL	+	2.46586	1.35435e-06	3.30546e-05	gnomad
chr14	55309721	G	A	GCH1	-	-0.281835	8.88887e-07	3.41702e-05	gnomad
chr10	135044983	G	C	UTF1	+	-1.71379	3.32107e-07	3.42563e-05	gnomad
chr11	8246141	C	A	LMO1	-	0.459395	3.20993e-07	3.42563e-05	gnomad
chr11	119212219	A	G	MFRP	-	0.164777	9.94639e-07	3.4518e-05	gnomad
chr16	89221310	G	A	ACSF3	+	0.400046	9.21025e-07	3.49517e-05	gnomad
chr10	135233678	G	A	MTG1	+	-0.233335	1.49623e-06	3.59073e-05	gnomad
chr16	90072702	C	G	DBNDD1	-	-1.02177	1.50572e-06	3.59073e-05	gnomad
chr19	3578786	C	T	HMG20B	+	0.228645	9.61832e-07	3.60383e-05	gnomad
chr1	949881	A	G	ISG15	+	-0.542382	6.74836e-07	3.65602e-05	gnomad
chr21	48084304	A	G	PRMT2	+	-0.350784	1.01236e-06	3.74574e-05	gnomad
chr8	145736584	C	T	MFSD3	+	0.529528	1.5994e-06	3.78526e-05	gnomad
chr16	70605730	G	A	SF3B3	+	-0.641019	1.04185e-06	3.80727e-05	gnomad
chr9	139639092	G	A	LCN6	-	0.226198	1.05668e-06	3.81437e-05	gnomad
chr2	62053564	G	A	FAM161A	-	0.370488	2.17887e-06	3.82196e-05	rare_3utr_clinical
chr17	48252808	C	G	SGCA	+	0.632327	2.2647e-06	3.90844e-05	rare_3utr_clinical
chr1	64644549	T	A	ROR1	+	0.319752	3.93609e-07	3.91333e-05	gnomad
chr9	35752901	C	T	RGP1	+	-0.831578	4.07492e-07	3.91333e-05	gnomad
chr2	234115359	C	T	INPP5D	+	-0.153374	1.10615e-06	3.94483e-05	gnomad
chr12	3149665	G	C	TEAD4	+	-0.436351	1.68492e-06	3.95766e-05	gnomad
chr8	145998603	A	G	ZNF34	-	0.228851	1.12401e-06	3.9608e-05	gnomad
chr19	49472124	T	C	GYS1	-	-1.31243	1.16373e-06	3.99782e-05	gnomad
chrX	123045150	A	G	XIAP	+	-0.31999	1.7168e-06	4.00246e-05	gnomad
chr11	1959848	G	C	TNNT3	+	-0.344154	1.1568e-06	4.02839e-05	gnomad
chr11	118006637	G	A	SCN4B	-	-0.34673	1.75157e-06	4.05326e-05	gnomad
chr17	20353256	C	T	LGALS9B	-	0.268084	1.19256e-06	4.05591e-05	gnomad
chr14	23315251	C	A	MMP14	+	0.63327	4.15387e-07	4.1151e-05	gnomad
chr1	201328305	G	A	TNNT2	-	0.364426	8.09827e-07	4.14361e-05	gnomad
chr17	39911993	C	T	JUP	-	-0.27373	2.45395e-06	4.16781e-05	rare_3utr_clinical
chr5	177576703	A	T	RMND5B	+	-0.122512	2.56769e-06	4.22682e-05	rare_3utr_clinical
chr9	123151467	G	A	CDK5RAP2	-	-0.206167	2.56128e-06	4.22682e-05	rare_3utr_clinical
chrX	65242035	A	G	VSIG4	-	0.400193	1.24334e-06	4.27939e-05	gnomad
chr12	300202	G	A	SLC6A12	-	0.757078	1.27389e-06	4.33416e-05	gnomad
chr16	58079376	C	T	MMP15	+	0.304216	9.00206e-07	4.36363e-05	gnomad
chr19	4324082	G	A	STAP2	-	0.246398	1.96677e-06	4.48481e-05	gnomad
chrX	6451733	G	C	VCX3A	-	-0.397519	2.12096e-06	4.80137e-05	gnomad
chr12	12044440	T	C	ETV6	+	-1.20969	1.44244e-06	4.80954e-05	gnomad
chr2	128459058	G	A	WDR33	-	0.236982	1.42844e-06	4.80954e-05	gnomad
chr2	197854268	G	A	ANKRD44	-	-1.03255	1.44405e-06	4.84956e-05	gnomad
chr6	75794872	C	T	COL12A1	-	0.526885	1.45814e-06	4.84956e-05	gnomad
chr16	615350	C	G	PRR35	+	-0.421372	2.17469e-06	4.85267e-05	gnomad
chr16	88875770	G	A	APRT	-	0.232322	2.1634e-06	4.85267e-05	gnomad
chr21	45877326	G	A	LRRC3	+	0.912222	2.26535e-06	5.01913e-05	gnomad
chr1	119965289	C	T	HSD3B2	+	-0.359876	3.10414e-06	5.03247e-05	rare_3utr_clinical
chr6	27101267	C	T	HIST1H2AG	+	-0.601553	1.53801e-06	5.05834e-05	gnomad
chr9	91617264	C	A	S1PR3	+	-0.172008	1.5483e-06	5.06325e-05	gnomad
chr7	142568674	G	A	EPHB6	+	0.313605	2.46277e-06	5.38021e-05	gnomad
chr2	233323880	G	A	ALPI	+	-0.218249	2.48784e-06	5.39723e-05	gnomad
chr7	72419457	C	T	POM121	+	-0.258198	2.52009e-06	5.42948e-05	gnomad
chr1	203185893	T	G	CHIT1	-	-0.144859	3.42108e-06	5.46351e-05	rare_3utr_clinical
chr2	206480545	C	T	PARD3B	+	0.593799	1.73296e-06	5.61313e-05	gnomad
chr5	135549108	C	T	TRPC7	-	-0.544796	2.68726e-06	5.75001e-05	gnomad
chr5	156514094	A	G	HAVCR2	-	-0.155188	1.81355e-06	5.81875e-05	gnomad
chr3	63661314	C	G	SNTN	+	-0.183663	1.80163e-06	5.86024e-05	gnomad
chr1	156213613	C	T	PAQR6	-	-0.245963	6.45736e-07	6.19073e-05	gnomad
chr8	17722087	C	T	FGL1	-	-0.30764	2.92114e-06	6.20792e-05	gnomad
chr11	1959808	C	T	TNNT3	+	0.141202	4.07122e-06	6.31334e-05	rare_3utr_clinical
chr16	89623508	G	A	SPG7	+	-0.20474	4.16577e-06	6.36767e-05	rare_3utr_clinical
chr19	6730081	G	A	GPR108	-	0.283512	2.15592e-06	6.66571e-05	gnomad
chr20	36572675	C	T	VSTM2L	+	0.515137	2.15151e-06	6.66571e-05	gnomad
chr9	86258701	A	G	IDNK	+	0.439543	7.34665e-07	6.82014e-05	gnomad
chr1	86048751	C	G	CYR61	+	0.314992	2.14753e-06	6.90944e-05	gnomad
chr1	228247922	G	A	WNT3A	+	0.310248	2.17149e-06	6.91142e-05	gnomad
chr8	75277533	A	G	GDAP1	+	0.377383	4.72843e-06	7.12594e-05	rare_3utr_clinical
chr13	49866968	G	A	CDADC1	+	0.287687	3.39128e-06	7.15836e-05	gnomad
chr2	87012421	G	A	CD8A	-	-0.520911	2.40671e-06	7.30824e-05	gnomad
chr10	73122376	A	C	SLC29A3	+	0.495734	4.96673e-06	7.38112e-05	rare_3utr_clinical
chr9	139390518	G	A	NOTCH1	-	-0.184572	5.05627e-06	7.41124e-05	rare_3utr_clinical
chr8	2092908	G	A	MYOM2	+	-0.205878	2.37504e-06	7.47885e-05	gnomad
chrX	153678787	A	C	FAM50A	+	-0.456899	2.49223e-06	7.50095e-05	gnomad
chr2	62728299	C	T	TMEM17	-	0.642462	2.55089e-06	7.54397e-05	gnomad
chr12	121015017	G	A	RNF10	+	0.560407	2.5843e-06	7.57691e-05	gnomad
chr16	89712353	C	G	CHMP1A	-	0.182264	8.72094e-07	7.85413e-05	gnomad
chr3	194117279	C	T	GP5	-	0.150745	8.57e-07	7.85413e-05	gnomad
chr13	100638283	T	G	ZIC2	+	0.475438	2.5469e-06	7.93561e-05	gnomad
chr3	159944167	G	A	C3orf80	+	-0.559739	2.73599e-06	7.95308e-05	gnomad
chr20	3758839	C	T	SPEF1	-	0.250281	1.73935e-06	8.00972e-05	gnomad
chr19	831928	C	T	AZU1	+	0.994948	1.27839e-06	8.04532e-05	gnomad
chr20	5905716	A	G	CHGB	+	-0.252998	2.78288e-06	8.58053e-05	gnomad
chr1	201328301	G	A	TNNT2	-	-0.578153	3.04298e-06	8.6858e-05	gnomad
chr4	146682327	C	T	ZNF827	-	0.26701	3.06468e-06	8.6858e-05	gnomad
chr3	12581668	G	A	MKRN2OS	-	0.428889	9.77676e-07	8.78332e-05	gnomad
chr20	13798997	A	G	NDUFAF5	+	0.872846	2.93484e-06	8.86443e-05	gnomad
chrX	153277201	G	A	IRAK1	-	-0.725807	2.91026e-06	8.86443e-05	gnomad
chr12	112467328	T	C	NAA25	-	-0.435736	2.9774e-06	8.90212e-05	gnomad
chr4	174448403	C	T	HAND2	-	-0.517718	3.04793e-06	9.02186e-05	gnomad
chr8	11421955	T	G	BLK	+	-0.621424	3.24231e-06	9.1133e-05	gnomad
chr15	66625671	A	C	DIS3L	+	0.954754	3.12098e-06	9.14662e-05	gnomad
chr10	135076584	T	C	ADAM8	-	0.664076	3.16074e-06	9.17234e-05	gnomad
chr11	126147669	T	C	FOXRED1	+	0.322731	6.37867e-06	9.22321e-05	rare_3utr_clinical
chr15	89173657	A	G	AEN	+	-0.394247	1.58041e-06	9.32445e-05	gnomad
chr20	57022176	G	C	VAPB	+	0.260827	3.46932e-06	9.5928e-05	gnomad
chr6	39872468	A	G	MOCS1	-	-0.520579	3.44158e-06	9.5928e-05	gnomad
chr11	838205	C	T	CD151	+	-0.0939158	1.75291e-06	9.73381e-05	gnomad
chr5	175307207	C	T	CPLX2	+	0.797313	1.12032e-06	9.75025e-05	gnomad
chrX	19377810	C	G	PDHA1	+	0.306482	3.45541e-06	9.93012e-05	gnomad
chr22	43901543	G	T	MPPED1	+	-0.518878	3.66457e-06	0.00010051	gnomad
chr19	51832016	G	A	IGLON5	+	-0.305022	1.1815e-06	0.000103277	gnomad
chr19	1257321	G	A	MIDN	+	-0.349823	3.84076e-06	0.000103942	gnomad
chr19	4361582	G	A	SH3GL1	-	-0.640849	3.85085e-06	0.000103942	gnomad
chrX	53964375	G	T	PHF8	-	-0.182293	3.66108e-06	0.0001042	gnomad
chr16	28950295	G	A	CD19	+	0.457176	7.31762e-06	0.000104398	rare_3utr_clinical
chr8	12943310	G	C	DLC1	-	-0.434536	1.99925e-06	0.000104849	gnomad
chrX	153713641	G	A	UBL4A	-	0.520422	3.77118e-06	0.000105309	gnomad
chr20	2321233	G	A	TGM3	+	-0.454656	1.25661e-06	0.000106051	gnomad
chr8	441534	C	G	TDRP	-	0.341227	5.36964e-06	0.000112582	gnomad
chr16	89299247	C	T	ZNF778	+	-0.257532	4.13941e-06	0.000114207	gnomad
chr19	4657979	C	T	MYDGF	-	-0.42349	4.16703e-06	0.000114207	gnomad
chr15	73030077	C	A	BBS4	+	-0.35263	8.14769e-06	0.000114711	rare_3utr_clinical
chr11	1959758	C	T	TNNT3	+	0.263637	8.30319e-06	0.000115382	rare_3utr_clinical
chr22	37407034	G	A	TST	-	0.474884	2.341e-06	0.000116311	gnomad
chrX	65817849	T	A	EDA2R	-	-0.207314	4.29746e-06	0.000116702	gnomad
chr10	43978068	C	T	ZNF487	+	-0.420244	5.64855e-06	0.000116861	gnomad
chr22	19167728	G	C	CLTCL1	-	-0.332393	5.62034e-06	0.000116861	gnomad
chr4	77957981	G	A	2023-09-11	+	0.0547944	1.44204e-06	0.000119048	gnomad
chr2	30546424	C	T	LBH	+	-0.358321	4.44033e-06	0.000119485	gnomad
chr16	58545502	C	T	NDRG4	+	0.566042	5.85682e-06	0.000120373	gnomad
chr17	74003180	C	T	EVPL	-	0.0743568	2.76267e-06	0.000121163	gnomad
chr11	116706505	G	C	APOA1	-	0.614315	8.96487e-06	0.000121423	rare_3utr_clinical
chr19	42470774	C	T	ATP1A3	-	-0.147251	8.89729e-06	0.000121423	rare_3utr_clinical
chr2	32532183	C	G	YIPF4	+	0.254456	6.0345e-06	0.000122414	gnomad
chr6	99322149	T	C	FBXL4	-	0.212572	6.01271e-06	0.000122414	gnomad
chr20	61976381	A	G	CHRNA4	-	0.200313	4.59184e-06	0.000122449	gnomad
chr4	666265	C	T	ATP5I	-	-0.474756	6.07756e-06	0.000122492	gnomad
chr12	54625290	G	A	CBX5	-	-0.435182	4.69394e-06	0.000124054	gnomad
chr12	123311026	C	G	CCDC62	+	0.344522	4.76235e-06	0.000124748	gnomad
chr19	49298642	A	C	BCAT2	-	-0.284875	4.8057e-06	0.00012478	gnomad
chr9	130925913	C	G	C9orf16	+	0.287126	4.8908e-06	0.000125885	gnomad
chrX	73751417	C	T	SLC16A2	+	-0.12514	4.74695e-06	0.000126128	gnomad
chr6	42658941	G	T	UBR2	+	-0.761261	6.42931e-06	0.000128751	gnomad
chr12	81653143	G	C	PPFIA2	-	-0.356721	5.09178e-06	0.000129928	gnomad
chr1	101705827	G	A	S1PR1	+	0.222572	1.67709e-06	0.000134711	gnomad
chr1	161016923	G	A	ARHGAP30	-	-0.102821	5.34649e-06	0.000135262	gnomad
chr10	133981618	G	A	JAKMIP3	+	-0.0714497	5.41711e-06	0.000135887	gnomad
chr7	127231374	G	A	ARF5	+	0.3609	3.49634e-06	0.000137586	gnomad
chr8	21939261	C	T	DMTN	+	-0.212145	3.36176e-06	0.000137586	gnomad
chr12	12044546	T	C	ETV6	+	-0.489812	5.57409e-06	0.00013865	gnomad
chr11	118768625	G	C	BCL9L	-	0.334122	5.6467e-06	0.000139285	gnomad
chr19	3770574	G	A	RAX2	-	0.604815	1.06621e-05	0.000140846	rare_3utr_clinical
chr7	95749711	G	A	SLC25A13	-	-0.621823	1.05971e-05	0.000140846	rare_3utr_clinical
chr4	4323061	C	T	ZBTB49	+	-0.158345	5.49733e-06	0.000142721	gnomad
chr3	42438754	T	A	LYZL4	-	0.133752	6.02793e-06	0.00014746	gnomad
chr16	71682742	C	A	PHLPP2	-	0.365706	7.47376e-06	0.000148713	gnomad
chr10	35500774	T	C	CREM	+	0.744738	6.18492e-06	0.000149516	gnomad
chr19	47933315	G	A	SLC8A2	-	0.260678	6.213e-06	0.000149516	gnomad
chr8	38709555	C	T	TACC1	+	-1.79256	7.74033e-06	0.000153043	gnomad
chr19	2229826	C	T	DOT1L	+	0.579688	6.45541e-06	0.000154097	gnomad
chr16	108319	C	G	RHBDF1	-	-0.339421	6.55776e-06	0.000155288	gnomad
chr19	4542725	C	A	SEMA6B	-	-0.08385	7.92959e-06	0.000155799	gnomad
chr14	34270321	C	A	NPAS3	+	0.788226	1.9933e-06	0.000155897	gnomad
chr4	52961084	C	T	SPATA18	+	0.173843	6.7972e-06	0.000158876	gnomad
chr8	145618340	G	A	ADCK5	+	0.501575	6.81666e-06	0.000158876	gnomad
chr7	150035455	C	A	RARRES2	-	0.139787	8.16624e-06	0.000159446	gnomad
chr2	220150730	G	A	DNAJB2	+	0.45573	2.15831e-06	0.000160137	gnomad
chr7	53104297	C	T	POM121L12	+	-0.331426	2.11874e-06	0.000160137	gnomad
chr8	144776708	C	T	ZNF707	+	0.714447	2.20916e-06	0.000160137	gnomad
chr8	27316060	C	T	PTK2B	+	0.203489	6.26648e-06	0.000160243	gnomad
chr6	26027128	C	A	HIST1H4B	-	-0.263775	8.31687e-06	0.000161378	gnomad
chr17	67243657	A	C	ABCA5	-	-0.807625	1.9799e-06	0.000162177	gnomad
chr15	41795744	A	G	ITPKA	+	-0.38341	2.09884e-06	0.000162368	gnomad
chr3	196669934	C	T	NCBP2-AS2	+	0.337334	2.06922e-06	0.000162368	gnomad
chr3	45266590	G	A	TMEM158	-	0.229586	7.03177e-06	0.00016261	gnomad
chr12	109991941	G	C	MMAB	-	0.285727	6.42089e-06	0.000162966	gnomad
chrX	135594220	G	A	HTATSF1	+	0.273446	7.21363e-06	0.000165522	gnomad
chr7	72419954	A	C	POM121	+	0.641599	2.34774e-06	0.00016613	gnomad
chr6	63989370	A	G	LGSN	-	-0.360391	6.62338e-06	0.00016686	gnomad
chr2	202028714	C	T	CFLAR	+	0.517678	8.66142e-06	0.000167026	gnomad
chr13	20247247	T	G	MPHOSPH8	+	0.58478	2.41675e-06	0.000167037	gnomad
chr10	70776192	G	A	KIF1BP	+	0.22177	7.44579e-06	0.000168241	gnomad
chr3	27152746	C	T	NEK10	-	-0.414562	7.4067e-06	0.000168241	gnomad
chr1	27705958	C	T	CD164L2	-	0.590345	7.51634e-06	0.000168548	gnomad
chr6	30620702	T	A	C6orf136	+	0.42414	8.96803e-06	0.000171878	gnomad
chr12	53290975	T	C	KRT8	-	0.4942	9.22136e-06	0.000175656	gnomad
chr14	103576578	G	T	EXOC3L4	+	0.455247	9.35887e-06	0.000177195	gnomad
chr11	20676437	G	T	SLC6A5	+	-0.0940999	1.43987e-05	0.000180898	rare_3utr_clinical
chr16	31204045	C	G	FUS	+	-0.135777	1.44533e-05	0.000180898	rare_3utr_clinical
chr17	14110543	G	A	COX10	+	-0.173945	1.47086e-05	0.000180898	rare_3utr_clinical
chr21	35821513	G	C	KCNE1	-	-0.605513	1.46947e-05	0.000180898	rare_3utr_clinical
chrX	47306780	A	G	ZNF41	-	0.233119	1.42237e-05	0.000180898	rare_3utr_clinical
chrX	123047051	G	A	XIAP	+	-0.602455	8.17855e-06	0.000182019	gnomad
chr1	210337197	T	C	SYT14	+	-0.537983	7.44587e-06	0.000183503	gnomad
chr20	4712992	C	T	PRNT	-	0.455992	7.40821e-06	0.000183503	gnomad
chr3	180702055	A	G	DNAJC19	-	-0.227066	7.42092e-06	0.000183503	gnomad
chr12	108913304	G	A	FICD	+	0.492704	8.40478e-06	0.000185658	gnomad
chr11	66610743	G	T	C11orf80	+	-0.627426	1.00245e-05	0.000188653	gnomad
chr7	1607320	C	T	PSMG3	-	-0.248378	2.82116e-06	0.000190556	gnomad
chr21	46191280	C	T	UBE2G2	-	0.307867	2.89719e-06	0.000191344	gnomad
chr12	118471997	T	G	WSB2	-	-1.72876	2.54225e-06	0.000191356	gnomad
chr6	18222499	G	A	KDM1B	+	0.143629	4.06948e-06	0.000192079	gnomad
chr1	12073452	C	T	MFN2	+	0.201697	8.98308e-06	0.000195514	gnomad
chr7	130037124	G	A	CEP41	-	0.528351	8.95213e-06	0.000195514	gnomad
chr1	45271382	T	C	PLK3	+	0.236147	9.3905e-06	0.00020289	gnomad
chr11	134019510	G	A	JAM3	+	-0.403113	9.65979e-06	0.000207196	gnomad
chr20	61577211	G	A	GID8	+	0.274759	1.11044e-05	0.000207725	gnomad
chr19	2099380	G	A	IZUMO4	+	-0.198645	1.12393e-05	0.00020818	gnomad
chr19	50364462	C	T	PNKP	-	0.393481	1.1262e-05	0.00020818	gnomad
chr3	133497505	C	T	TF	+	0.481702	1.14322e-05	0.000210083	gnomad
chr17	33332419	A	G	LIG3	+	-0.375393	8.64878e-06	0.000210104	gnomad
chr7	95750328	T	C	SLC25A13	-	1.13655	2.89782e-06	0.000210293	rare_3utr_clinical
chr11	2185453	C	T	TH	-	-0.221957	3.09588e-06	0.000210293	gnomad
chr11	46700548	G	A	ARHGAP1	-	-0.291017	3.09335e-06	0.000210293	gnomad
chr16	2088018	C	G	SLC9A3R2	+	-0.5155	3.08079e-06	0.000210293	gnomad
chr12	122268193	C	T	SETD1B	+	-0.231849	5.73819e-06	0.000211395	gnomad
chr17	34964863	C	T	MRM1	+	-0.171248	1.16302e-05	0.000212472	gnomad
chr5	177638915	G	A	PHYKPL	-	0.33212	1.17216e-05	0.000212896	gnomad
chr8	11422061	C	A	BLK	+	0.565705	1.75638e-05	0.00021356	rare_3utr_clinical
chr18	11881162	C	T	GNAL	+	-0.448632	1.03156e-05	0.000218102	gnomad
chr2	128459066	G	T	WDR33	-	0.323714	1.0306e-05	0.000218102	gnomad
chr21	44473972	C	T	CBS	-	0.133938	1.81854e-05	0.000218634	rare_3utr_clinical
chr18	9954246	T	C	VAPA	+	-0.424069	1.22455e-05	0.000221127	gnomad
chr21	32491004	C	G	TIAM1	-	-0.59257	4.92381e-06	0.000221337	gnomad
chr9	21186918	A	G	IFNA4	-	0.697312	1.06848e-05	0.000224305	gnomad
chr2	27600283	C	T	ZNF513	-	-0.213775	1.89858e-05	0.00022572	rare_3utr_clinical
chr1	1271519	G	A	DVL1	-	-0.298638	3.40923e-06	0.000226064	gnomad
chr2	172339155	T	C	DCAF17	+	-0.167941	1.95583e-05	0.000229971	rare_3utr_clinical
chr15	77906358	C	T	LINGO1	-	0.283882	1.11326e-05	0.00023206	gnomad
chr1	6166337	C	T	CHD5	-	-0.21886	1.3052e-05	0.000234336	gnomad
chr7	75398985	C	A	CCL26	-	0.74578	1.3173e-05	0.000235157	gnomad
chr3	120500363	G	T	GTF2E1	+	-0.369012	1.17024e-05	0.00024055	gnomad
chr17	79781103	G	A	FAM195B	-	0.26839	1.35909e-05	0.000241238	gnomad
chr1	2522385	G	T	FAM213B	+	-0.309	1.39253e-05	0.000245777	gnomad
chr3	52457368	G	A	PHF7	+	0.427264	5.85332e-06	0.000251161	gnomad
chr6	39873339	G	T	MOCS1	-	-0.332643	3.90941e-06	0.000252582	gnomad
chr16	338108	A	T	AXIN1	-	0.269594	4.07728e-06	0.000253675	gnomad
chr7	158738489	C	T	WDR60	+	0.180336	4.09703e-06	0.000253675	gnomad
chr12	14923704	A	G	HIST4H4	-	0.287971	1.24349e-05	0.000253843	gnomad
chr19	50161843	C	T	SCAF1	+	0.710762	1.45393e-05	0.000255173	gnomad
chr9	132652795	C	T	FNBP1	-	-0.498104	1.46295e-05	0.000255321	gnomad
chr11	1959846	T	A	TNNT3	+	-0.118186	1.26414e-05	0.000256291	gnomad
chr11	68855434	C	T	TPCN2	+	0.504204	1.28462e-05	0.000258671	gnomad
chr10	72357763	A	G	PRF1	-	0.235202	2.23019e-05	0.00025938	rare_3utr_clinical
chr1	13942422	C	A	PDPN	+	0.213937	4.33996e-06	0.000263232	gnomad
chr2	182402580	C	T	CERKL	-	-0.33652	1.32653e-05	0.000265305	gnomad
chrX	147031519	A	C	FMR1	+	-0.0742733	1.10923e-05	0.000267552	gnomad
chr18	46385952	G	A	CTIF	+	0.449666	1.55777e-05	0.00027036	gnomad
chr6	31919854	C	T	CFB	+	0.416935	2.3668e-05	0.00027231	rare_3utr_clinical
chr19	14583353	G	C	PTGER1	-	-0.417383	1.14146e-05	0.000273388	gnomad
chr8	54628508	A	T	ATP6V1H	-	0.434463	1.38207e-05	0.000274559	gnomad
chr3	149679172	A	G	RNF13	+	-0.560068	1.41688e-05	0.000277745	gnomad
chr17	420603	T	C	VPS53	-	0.466344	1.17606e-05	0.000279704	gnomad
chr15	100256572	T	C	MEF2A	+	0.45244	1.62889e-05	0.000281142	gnomad
chr19	30190231	A	T	C19orf12	-	-0.468331	1.19185e-05	0.000281491	gnomad
chr2	47739578	G	C	MSH2	+	-0.289987	1.64003e-05	0.000281509	gnomad
chr19	48245108	C	T	EHD2	+	-0.447675	1.47306e-05	0.000286859	gnomad
chr1	26110308	C	T	MAN1C1	+	-0.410384	1.70148e-05	0.000290461	gnomad
chr10	124753249	C	A	IKZF5	-	0.280852	1.7313e-05	0.000290918	gnomad
chr11	8246155	G	A	LMO1	-	0.257543	1.72364e-05	0.000290918	gnomad
chr22	24176996	T	C	DERL3	-	-0.382441	1.7321e-05	0.000290918	gnomad
chr14	23826388	G	T	EFS	-	-0.357293	1.74832e-05	0.000292072	gnomad
chr11	2290965	C	T	ASCL2	-	-0.299729	1.76446e-05	0.00029288	gnomad
chr16	31202934	C	G	FUS	+	0.492939	1.77191e-05	0.00029288	gnomad
chr4	62936638	G	A	ADGRL3	+	0.275064	1.51731e-05	0.000293545	gnomad
chr4	25001452	T	G	LGI2	-	0.507335	1.53101e-05	0.000294271	gnomad
chr12	1755456	T	C	WNT5B	+	-0.998454	1.54297e-05	0.000294657	gnomad
chr20	37005501	G	A	LBP	+	0.733147	4.56204e-06	0.000295472	gnomad
chr1	78408551	T	C	NEXN	+	0.469223	4.97283e-06	0.000295585	gnomad
chr10	71267349	C	T	TSPAN15	+	0.6503	4.69008e-06	0.000296861	gnomad
chr4	95211247	A	G	SMARCAD1	+	0.516045	1.58e-05	0.000299795	gnomad
chr7	152551688	C	A	ACTR3B	+	-0.445476	1.61701e-05	0.000304863	gnomad
chr9	69200354	A	T	FOXD4L6	-	-0.203535	1.63891e-05	0.000307037	gnomad
chr7	19156317	G	C	TWIST1	-	-0.987574	1.86799e-05	0.000307136	gnomad
chr12	18800997	A	T	PIK3C2G	+	-0.199843	1.88881e-05	0.000308934	gnomad
chr17	37819344	G	C	STARD3	+	-0.374987	1.90301e-05	0.000309636	gnomad
chr4	22820576	G	A	GBA3	+	-0.128845	5.36926e-06	0.000312891	gnomad
chr7	107406251	T	A	SLC26A3	-	0.062897	1.95162e-05	0.000315899	gnomad
chr3	126679095	G	C	CHCHD6	+	0.295155	5.54467e-06	0.000316899	gnomad
chr1	159176280	G	A	ACKR1	+	-0.0775415	5.83428e-06	0.000318248	gnomad
chr2	36780298	T	C	FEZ2	-	-0.199674	5.75795e-06	0.000318248	gnomad
chr10	8116012	C	G	GATA3	+	0.36278	2.81593e-05	0.000320537	rare_3utr_clinical
chr19	50191507	C	T	PRMT1	+	0.412397	1.74237e-05	0.000324365	gnomad
chr1	168510169	C	T	XCL2	-	0.0238842	1.39624e-05	0.000325247	gnomad
chr12	48866886	G	A	ANP32D	+	0.426855	2.03096e-05	0.000325371	gnomad
chr7	102114064	G	A	POLR2J	-	0.28741	1.78467e-05	0.000330163	gnomad
chr19	50813191	C	T	MYH14	+	0.384218	2.95709e-05	0.000333062	rare_3utr_clinical
chr16	88505766	G	A	ZNF469	+	-0.820032	5.40656e-06	0.000334606	gnomad
chr20	3734683	G	A	C20orf27	-	0.131127	2.13698e-05	0.000340609	gnomad
chr8	22877815	G	A	TNFRSF10B	-	0.293396	2.15205e-05	0.00034127	gnomad
chr15	38990791	C	T	C15orf53	+	-0.334596	6.46927e-06	0.000343334	gnomad
chr22	32909653	C	G	SYN3	-	-0.267018	6.61765e-06	0.000345047	gnomad
chr8	26606057	A	T	ADRA1A	-	-0.428161	1.49378e-05	0.000345601	gnomad
chr11	126073308	G	A	RPUSD4	-	-0.407616	1.50866e-05	0.000346685	gnomad
chr17	79617699	C	T	PDE6G	-	-0.078325	1.96288e-05	0.000360878	gnomad
chr14	103576567	C	T	EXOC3L4	+	0.36306	2.30488e-05	0.000363658	gnomad
chr8	145618336	C	T	ADCK5	+	0.34281	2.3364e-05	0.000366779	gnomad
chr8	19263102	G	T	CSGALNACT1	-	0.443023	1.61288e-05	0.000368147	gnomad
chr16	1399345	C	T	BAIAP3	+	-0.431283	2.40048e-05	0.00037309	gnomad
chr3	11078674	C	T	SLC6A1	+	0.469554	2.39329e-05	0.00037309	gnomad
chr1	154248224	A	G	HAX1	+	0.171173	3.41218e-05	0.000376902	rare_3utr_clinical
chr16	31205714	A	G	FUS	+	0.189491	3.41678e-05	0.000376902	rare_3utr_clinical
chr16	1413119	C	T	GNPTG	+	0.277702	3.49008e-05	0.00038106	rare_3utr_clinical
chr14	95875504	C	T	SYNE3	-	0.276339	1.69579e-05	0.000384491	gnomad
chr16	2228180	C	T	CASKIN1	-	-0.510106	6.38727e-06	0.000386708	gnomad
chr2	1546297	G	A	TPO	+	-0.221045	2.14401e-05	0.000389342	gnomad
chr20	42697331	G	A	TOX2	+	-0.472268	2.13445e-05	0.000389342	gnomad
chrX	46918521	A	G	JADE3	+	0.312707	2.18575e-05	0.000394501	gnomad
chr16	3486412	G	T	ZNF597	-	-0.958999	2.20024e-05	0.000394524	gnomad
chrX	69283265	G	C	OTUD6A	+	-0.238561	2.21253e-05	0.000394524	gnomad
chrX	102331212	T	C	NXF3	-	0.439029	2.55637e-05	0.000395351	gnomad
chr13	95055496	C	G	GPC6	+	0.342586	2.2346e-05	0.000396073	gnomad
chr12	122626690	G	A	MLXIP	+	-0.254542	1.7616e-05	0.000396769	gnomad
chr6	39873406	C	G	MOCS1	-	0.529099	1.77551e-05	0.00039727	gnomad
chr1	45286051	T	C	PTCH2	-	0.41839	1.79586e-05	0.000399198	gnomad
chr11	116703635	C	G	APOC3	+	0.197634	7.95564e-06	0.000407658	gnomad
chr16	89221424	G	A	ACSF3	+	-0.401993	1.84834e-05	0.000408196	gnomad
chr10	75135835	A	G	ANXA7	-	-0.296429	8.11536e-06	0.000408794	gnomad
chr6	21596220	G	T	SOX4	+	-0.40134	2.35005e-05	0.000414057	gnomad
chr21	43792771	G	A	TMPRSS3	-	-0.217485	8.45958e-06	0.000416957	gnomad
chr8	105368465	T	C	DCSTAMP	+	-0.654592	8.55799e-06	0.000416957	gnomad
chr16	74908057	G	A	WDR59	-	0.336934	1.9305e-05	0.000418193	gnomad
chr12	122692289	A	G	B3GNT4	+	-0.143921	1.95538e-05	0.000420272	gnomad
chr20	43922384	C	T	MATN4	-	0.225159	1.98912e-05	0.000420995	gnomad
chr17	79526258	G	A	NPLOC4	-	0.120752	2.02268e-05	0.000421764	gnomad
chr3	50596396	T	C	C3orf18	-	-0.120404	2.03379e-05	0.000421764	gnomad
chr6	39872468	A	G	DAAM2	+	-0.433634	2.02488e-05	0.000421764	gnomad
chr15	72533668	A	G	PARP6	-	-0.334447	2.05708e-05	0.000424009	gnomad
chr12	113534758	C	G	DTX1	+	0.201706	2.82282e-05	0.000424065	gnomad
chr14	103576578	G	A	EXOC3L4	+	0.176545	2.81462e-05	0.000424065	gnomad
chr18	909653	A	G	ADCYAP1	+	0.311906	2.82348e-05	0.000424065	gnomad
chr19	46522481	C	T	PGLYRP1	-	-0.360573	2.8162e-05	0.000424065	gnomad
chr8	134472005	C	T	ST3GAL1	-	-0.728131	2.7712e-05	0.000424065	gnomad
chr16	2089906	G	A	NTHL1	-	0.23674	2.44051e-05	0.00042745	gnomad
chr2	1546405	T	G	TPO	+	0.24565	2.50669e-05	0.000436459	gnomad
chr19	4502196	A	G	PLIN4	-	2.26738	2.93669e-05	0.000438958	gnomad
chr19	50391909	G	A	TBC1D17	+	-0.368188	7.41379e-06	0.000439307	gnomad
chr10	104836941	G	A	CNNM2	+	0.463832	1.24892e-05	0.000442407	gnomad
chr16	89300423	C	T	ZNF778	+	0.361019	7.71031e-06	0.000447358	gnomad
chr2	220047369	G	T	FAM134A	+	-0.197928	2.1967e-05	0.00045006	gnomad
chr11	44081505	C	A	ACCSL	+	0.253289	3.04207e-05	0.000452544	gnomad
chr3	124467442	G	A	UMPS	+	0.44166	4.20529e-05	0.000454511	rare_3utr_clinical
chr7	100867240	G	A	ZNHIT1	+	-0.327876	3.07231e-05	0.000454877	gnomad
chr6	35755851	G	C	CLPSL1	+	0.437438	3.11387e-05	0.000457405	gnomad
chr8	142444031	C	T	MROH5	-	-0.672345	3.11867e-05	0.000457405	gnomad
chr11	113860982	C	T	HTR3A	+	-0.302976	3.14364e-05	0.000458913	gnomad
chr4	103941514	T	C	SLC9B2	-	0.348231	2.2829e-05	0.000464919	gnomad
chr19	897427	G	A	R3HDM4	-	0.19531	8.3315e-06	0.000473536	gnomad
chr2	130948224	T	C	MZT2B	+	-0.504631	3.28442e-05	0.000477234	gnomad
chr16	5075450	C	T	NAGPA	-	-0.380484	2.77219e-05	0.000479864	gnomad
chr16	57188179	C	T	FAM192A	-	0.459291	3.32758e-05	0.000481267	gnomad
chr7	114332010	A	G	FOXP2	+	0.68282	4.55758e-05	0.000487661	rare_3utr_clinical
chr16	1374816	C	T	UBE2I	+	-0.150466	2.43069e-05	0.00049207	gnomad
chr11	1283318	G	A	MUC5B	+	-0.110425	2.8859e-05	0.000493772	gnomad
chr17	77711846	C	T	ENPP7	+	0.207245	2.87082e-05	0.000493772	gnomad
chr15	90224709	A	C	PEX11A	-	0.319841	2.98065e-05	0.000495048	gnomad
chr20	62221428	C	T	GMEB2	-	-0.194846	2.93407e-05	0.000495048	gnomad
chr22	30659852	G	A	OSM	-	0.220977	2.9937e-05	0.000495048	gnomad
chr3	119242655	C	T	TIMMDC1	+	-0.519943	2.97544e-05	0.000495048	gnomad
chr3	13679592	G	A	FBLN2	+	0.575408	2.98719e-05	0.000495048	gnomad
chr7	95739389	T	C	DYNC1I1	+	-0.243439	2.95061e-05	0.000495048	gnomad
chr17	79618060	A	C	PDE6G	-	-0.559991	8.88814e-06	0.00049507	gnomad
chr16	67861916	G	A	TSNAXIP1	+	0.241513	1.03419e-05	0.000495746	gnomad
chr14	94844785	G	A	SERPINA1	-	0.160879	4.71245e-05	0.00049924	rare_3utr_clinical
chr5	148384227	G	A	SH3TC2	-	-0.125593	4.78152e-05	0.000501591	rare_3utr_clinical
chr19	47933212	G	C	SLC8A2	-	0.155203	2.50892e-05	0.000501932	gnomad
chr10	126135971	C	G	NKX1-2	-	-1.03504	3.49549e-05	0.000503221	gnomad
chr10	71332151	C	T	NEUROG3	-	0.285089	2.53272e-05	0.00050373	gnomad
chr2	14775040	C	T	FAM84A	+	0.407874	3.06733e-05	0.000504405	gnomad
chr20	45362502	C	G	SLC2A10	+	0.103664	4.91037e-05	0.000510106	rare_3utr_clinical
chr17	78182159	T	C	CARD14	+	0.168446	3.56285e-05	0.000510566	gnomad
chr17	66864187	A	G	ABCA8	-	0.32326	3.60015e-05	0.000513556	gnomad
chr1	162492367	T	C	UHMK1	+	-0.222375	3.6508e-05	0.000518414	gnomad
chr1	232172597	G	C	DISC1	+	-0.279687	1.10975e-05	0.000523518	gnomad
chr19	3578732	G	A	HMG20B	+	-0.257493	2.70845e-05	0.000532453	gnomad
chr1	79129539	T	C	IFI44	+	-0.331467	3.30988e-05	0.000535368	gnomad
chr6	75947573	G	T	COX7A2	-	0.42138	3.29349e-05	0.000535368	gnomad
chr8	22878149	G	C	TNFRSF10B	-	0.497934	3.27583e-05	0.000535368	gnomad
chr13	114438338	T	C	GRK1	+	-0.384675	3.34165e-05	0.000537105	gnomad
chr7	130034347	G	A	CEP41	-	-0.23933	3.3569e-05	0.000537105	gnomad
chr16	89221045	G	A	ACSF3	+	-0.150076	3.43184e-05	0.000543222	gnomad
chr4	69512779	G	A	UGT2B15	-	-0.152174	3.42011e-05	0.000543222	gnomad
chr11	94862789	G	C	ENDOD1	+	-0.197633	1.44324e-05	0.000544968	gnomad
chr22	39925486	C	T	RPS19BP1	-	0.769052	1.39991e-05	0.000544968	gnomad
chrX	15262585	A	G	ASB9	-	0.176192	1.43808e-05	0.000544968	gnomad
chr7	45954417	G	A	IGFBP3	-	0.672365	3.86273e-05	0.000546026	gnomad
chr9	125582361	A	G	PDCL	-	0.352877	3.46813e-05	0.000546046	gnomad
chr2	158991412	C	T	UPP2	+	0.252186	1.18333e-05	0.000549508	gnomad
chr5	138665113	A	G	MATR3	+	0.352171	3.97974e-05	0.000560032	gnomad
chr14	92960010	C	T	SLC24A4	+	-0.586389	1.22484e-05	0.000560033	gnomad
chr16	67197958	C	A	FBXL8	+	-0.312671	1.02993e-05	0.000562425	gnomad
chr16	84812710	C	T	USP10	+	0.337841	3.61341e-05	0.00056591	gnomad
chr11	118006459	G	A	SCN4B	-	-0.067829	3.6946e-05	0.000569584	gnomad
chr11	120856995	G	A	GRIK4	+	1.93045	3.67591e-05	0.000569584	gnomad
chr4	57390063	C	T	ARL9	+	-0.388642	3.66999e-05	0.000569584	gnomad
chr10	69971480	T	A	MYPN	+	0.219905	2.96807e-05	0.000576823	gnomad
chr17	26675098	G	C	POLDIP2	-	0.232086	1.28149e-05	0.000577058	gnomad
chr17	6358624	C	A	PITPNM3	-	0.279031	5.62014e-05	0.000578226	rare_3utr_clinical
chr19	40540243	A	G	ZNF780B	-	1.07817	1.08025e-05	0.000578558	gnomad
chr17	76967652	C	T	LGALS3BP	-	-0.447908	1.60167e-05	0.000581528	gnomad
chr14	89078145	A	G	ZC3H14	+	0.183537	3.80874e-05	0.000584139	gnomad
chr16	684523	G	T	C16orf13	-	0.549856	1.12321e-05	0.000590215	gnomad
chr3	195925152	G	A	ZDHHC19	-	1.19421	3.8742e-05	0.000591114	gnomad
chr1	1469472	G	C	ATAD3A	+	-0.36582	3.07096e-05	0.000593428	gnomad
chr7	75517710	C	A	RHBDD2	+	0.355498	3.91304e-05	0.000593979	gnomad
chr1	40539730	G	T	PPT1	-	-0.305978	5.83535e-05	0.00059465	rare_3utr_clinical
chr18	77733667	G	A	TXNL4A	-	-0.486714	3.11345e-05	0.00059824	gnomad
chr19	48244693	G	A	EHD2	+	0.209185	3.16157e-05	0.000598586	gnomad
chr19	51009429	G	A	JOSD2	-	-0.379617	3.16805e-05	0.000598586	gnomad
chr9	99701919	G	A	NUTM2G	+	0.292964	3.143e-05	0.000598586	gnomad
chr12	14939960	A	G	WBP11	-	-0.257703	4.3076e-05	0.000601896	gnomad
chr20	61977838	G	A	CHRNA4	-	-0.457711	4.31577e-05	0.000601896	gnomad
chr4	8621349	G	A	CPZ	+	-0.367338	3.20838e-05	0.000602856	gnomad
chr4	1809136	G	A	FGFR3	+	-0.193809	3.99239e-05	0.000602932	gnomad
chr2	95542559	G	A	TEKT4	+	0.410243	4.35221e-05	0.00060428	gnomad
chr5	52394388	T	G	MOCS2	-	-0.0800517	5.9901e-05	0.000604661	rare_3utr_clinical
chr17	77758880	C	T	CBX2	+	-0.281176	3.25624e-05	0.000605162	gnomad
chr14	104001585	G	T	TRMT61A	+	0.283205	1.18283e-05	0.000610036	gnomad
chr11	94696539	A	G	CWC15	-	0.934247	1.37552e-05	0.000610158	gnomad
chr16	88875954	G	A	APRT	-	0.284867	6.13903e-05	0.000613903	rare_3utr_clinical
chr19	48343256	C	T	CRX	+	0.959984	1.23288e-05	0.000624287	gnomad
chr12	81653143	G	C	ACSS3	+	-0.389554	4.17584e-05	0.000627436	gnomad
chr3	38023361	C	T	CTDSPL	+	0.308902	3.42302e-05	0.000630411	gnomad
chr5	110462626	C	G	WDR36	+	0.540672	3.42917e-05	0.000630411	gnomad
chr6	99284084	T	A	POU3F2	+	-0.793001	1.26945e-05	0.000631326	gnomad
chr1	155145854	C	T	RP11-201K10.3	-	0.250614	4.62625e-05	0.000639487	gnomad
chr6	74063007	T	C	DPPA5	-	0.949515	1.33175e-05	0.000650686	gnomad
chr19	49472184	C	T	GYS1	-	-0.541513	3.58403e-05	0.000655337	gnomad
chr5	175307282	C	T	CPLX2	+	0.477703	4.81633e-05	0.000659922	gnomad
chr7	2290638	G	A	NUDT1	+	-0.155789	4.80371e-05	0.000659922	gnomad
chr12	112590619	C	T	TRAFD1	+	-0.29463	4.89049e-05	0.000667156	gnomad
chr4	123813576	T	C	FGF2	+	0.334288	4.47182e-05	0.000668514	gnomad
chrX	55208341	C	T	MTRNR2L10	-	-0.3692	1.39572e-05	0.000670187	gnomad
chr22	36003298	T	C	MB	-	-0.315213	1.97593e-05	0.000674013	gnomad
chr16	88927399	C	G	TRAPPC2L	+	0.275922	1.42812e-05	0.00067412	gnomad
chr10	3819470	T	C	KLF6	-	-0.413832	3.74464e-05	0.000677605	gnomad
chr11	130013363	C	A	APLP2	+	-0.400541	3.74566e-05	0.000677605	gnomad
chr19	35084444	T	C	SCGB2B2	-	-0.204939	5.00052e-05	0.000679201	gnomad
chr17	40724563	G	A	PSMC3IP	-	0.291274	3.86842e-05	0.000692447	gnomad
chr17	42984670	G	A	GFAP	-	-0.524287	1.63157e-05	0.000713094	gnomad
chr16	11643196	G	A	LITAF	-	0.399112	1.77266e-05	0.000715958	gnomad
chr19	17631896	C	T	PGLS	+	0.60153	1.74412e-05	0.000715958	gnomad
chr19	45496435	C	T	CLPTM1	+	0.742421	1.78267e-05	0.000715958	gnomad
chr19	55865062	T	C	CTD-2105E13.6	-	-0.191188	1.72582e-05	0.000715958	gnomad
chr6	160241578	C	T	PNLDC1	+	-0.257381	1.75758e-05	0.000715958	gnomad
chrX	120183251	C	T	GLUD2	+	0.461257	1.69612e-05	0.000715958	gnomad
chr13	20716073	T	C	GJA3	-	-0.133253	7.3002e-05	0.00072326	rare_3utr_clinical
chr2	87012575	A	C	CD8A	-	-0.208382	4.06378e-05	0.000723608	gnomad
chr16	2203923	C	G	RAB26	+	0.239464	4.87327e-05	0.000724869	gnomad
chr17	73102175	T	C	SLC16A5	+	-0.364034	5.36089e-05	0.000724996	gnomad
chr1	205042918	G	A	CNTN2	+	-0.312986	1.56244e-05	0.000725232	gnomad
chr1	27182761	C	G	ZDHHC18	+	0.225336	4.19769e-05	0.00074356	gnomad
chr3	124467175	A	C	UMPS	+	-0.325477	5.56331e-05	0.000748311	gnomad
chr3	44955218	C	G	TGM4	+	0.164122	5.58119e-05	0.000748311	gnomad
chr19	52328068	G	A	FPR3	+	-0.282562	5.08792e-05	0.000753012	gnomad
chr17	38512642	A	T	RARA	+	0.246691	1.66839e-05	0.000761715	gnomad
chr7	1855683	G	A	MAD1L1	-	-0.249695	4.33678e-05	0.000764218	gnomad
chr3	70014436	C	G	MITF	+	0.505491	4.40865e-05	0.000766632	gnomad
chr6	30644929	T	A	PPP1R18	-	-0.236058	4.40623e-05	0.000766632	gnomad
chr8	143763770	G	A	PSCA	+	0.320972	4.41811e-05	0.000766632	gnomad
chr20	50007822	C	T	NFATC2	-	-0.167403	5.20609e-05	0.000766668	gnomad
chr2	100167898	T	C	AFF3	-	-0.133037	5.76953e-05	0.000770256	gnomad
chr7	76134927	C	T	DTX2	+	0.558983	2.35154e-05	0.000773488	gnomad
chr1	192335264	A	C	RGS21	+	0.432046	4.52723e-05	0.000777633	gnomad
chr16	903914	A	G	LMF1	-	0.215496	4.51598e-05	0.000777633	gnomad
chr19	34264000	C	G	CHST8	+	0.405235	5.31126e-05	0.000778284	gnomad
chr16	11642677	A	T	LITAF	-	-0.609692	7.94627e-05	0.000779158	rare_3utr_clinical
chr9	139568194	G	A	AGPAT2	-	-0.102851	8.01003e-05	0.000779158	rare_3utr_clinical
chr17	76236020	C	A	TMEM235	+	0.123411	5.41308e-05	0.000789296	gnomad
chr11	1011323	C	T	AP2A2	+	0.214893	4.62305e-05	0.000790101	gnomad
chr6	32808730	C	G	PSMB8	-	-0.287068	8.31045e-05	0.000801097	rare_3utr_clinical
chr1	47075326	C	T	MOB3C	-	0.30627	6.08867e-05	0.000809404	gnomad
chr19	30193278	C	A	C19orf12	-	0.292742	5.61833e-05	0.000815209	gnomad
chr11	15267597	C	T	INSC	+	0.215964	4.83457e-05	0.000818906	gnomad
chr18	77733668	C	T	TXNL4A	-	-0.65639	4.83976e-05	0.000818906	gnomad
chr11	3848753	G	C	RHOG	-	0.159317	4.96943e-05	0.000823625	gnomad
chr12	122692612	C	G	DIABLO	-	-0.239419	4.90709e-05	0.000823625	gnomad
chr14	93708602	C	T	BTBD7	-	0.183128	4.9936e-05	0.000823625	gnomad
chr16	2088285	G	A	SLC9A3R2	+	0.0668653	4.99296e-05	0.000823625	gnomad
chr17	18397713	G	T	LGALS9C	+	0.461527	5.03716e-05	0.000823625	gnomad
chr17	42449685	C	T	ITGA2B	-	-0.253874	5.02484e-05	0.000823625	gnomad
chr19	30190306	C	G	C19orf12	-	0.253963	1.87078e-05	0.000834792	gnomad
chr6	39873212	T	C	MOCS1	-	-0.400259	1.8884e-05	0.000834792	gnomad
chr1	160011162	T	C	KCNJ10	-	0.10831	8.78698e-05	0.00083947	rare_3utr_clinical
chr2	128015143	G	A	ERCC3	-	-0.193567	8.88221e-05	0.000841058	rare_3utr_clinical
chr11	119983113	G	A	TRIM29	-	0.408375	5.1705e-05	0.000841382	gnomad
chr7	130034117	T	C	CEP41	-	0.301655	5.2459e-05	0.000849586	gnomad
chr21	43792625	C	T	TMPRSS3	-	0.160973	9.08927e-05	0.000853116	rare_3utr_clinical
chr16	1416195	C	T	UNKL	-	0.419396	5.30643e-05	0.000855316	gnomad
chr19	19466601	G	A	MAU2	+	-0.231903	5.39622e-05	0.000865685	gnomad
chr10	99474180	C	T	MARVELD1	+	0.393381	6.08135e-05	0.000878088	gnomad
chr11	129734598	C	T	NFRKB	-	0.186897	5.52318e-05	0.00087991	gnomad
chr7	72420524	G	A	POM121	+	0.219829	5.53663e-05	0.00087991	gnomad
chr19	2248555	C	T	SF3A2	+	0.404329	6.65592e-05	0.000880027	gnomad
chr6	52359852	G	A	EFHC1	+	-0.411152	6.67626e-05	0.000880027	gnomad
chrX	65242032	G	A	VSIG4	-	0.373002	2.22228e-05	0.000880614	gnomad
chrX	150844648	G	T	PASD1	+	-1.50459	5.63814e-05	0.000887746	gnomad
chr5	150647232	C	T	GM2A	+	0.397537	6.20826e-05	0.000892061	gnomad
chr10	135053838	G	A	VENTX	+	-0.65556	5.6949e-05	0.00089255	gnomad
chr1	151743739	A	G	OAZ3	+	-0.328401	6.80983e-05	0.000893861	gnomad
chr17	73262798	T	C	MIF4GD	-	0.365884	6.86004e-05	0.000896685	gnomad
chr22	25627743	C	T	CRYBB2	+	0.199186	5.75242e-05	0.000897431	gnomad
chr16	89299813	C	G	ZNF778	+	0.168044	2.29903e-05	0.000899043	gnomad
chr16	2303713	T	A	RNPS1	-	-0.788394	2.06618e-05	0.000899111	gnomad
chr17	45198265	T	C	CDC27	-	0.220974	6.32409e-05	0.000904314	gnomad
chr1	92147966	T	G	TGFBR3	-	-0.327888	2.35124e-05	0.000907519	gnomad
chr5	1878033	C	T	IRX4	-	-0.23347	6.99044e-05	0.000909922	gnomad
chr16	2228182	C	G	CASKIN1	-	-0.180512	5.88416e-05	0.000913792	gnomad
chr8	22880093	G	A	TNFRSF10B	-	0.296323	6.4335e-05	0.000915536	gnomad
chr8	121550929	C	T	SNTB1	-	-0.212998	6.53998e-05	0.000926237	gnomad
chr19	36595935	G	A	WDR62	+	0.221344	9.9995e-05	0.000930388	rare_3utr_clinical
chr21	32253350	A	G	KRTAP11-1	-	0.776503	2.19269e-05	0.000939483	gnomad
chr17	8076760	T	G	TMEM107	-	-0.167097	6.13341e-05	0.00094388	gnomad
chr8	28928005	G	A	KIF13B	-	0.640587	6.2175e-05	0.00095251	gnomad
chr2	172338629	A	G	DCAF17	+	0.107767	0.000104426	0.000955009	rare_3utr_clinical
chr12	10954194	A	C	TAS2R7	-	0.383454	6.79941e-05	0.000958393	gnomad
chr1	210337326	C	T	SYT14	+	-0.26113	6.31775e-05	0.000963527	gnomad
chr19	17339836	G	A	OCEL1	+	-0.166652	6.35336e-05	0.000964633	gnomad
chr7	95750456	T	C	SLC25A13	-	0.286362	7.48566e-05	0.000966331	gnomad
chr20	61977675	C	T	CHRNA4	-	0.15724	2.3012e-05	0.000971035	gnomad
chr14	23826427	A	G	EFS	-	0.261173	6.47563e-05	0.000975603	gnomad
chr16	904292	G	C	LMF1	-	-0.314873	6.48299e-05	0.000975603	gnomad
chr8	110355728	T	G	ENY2	+	0.423481	6.9945e-05	0.000981219	gnomad
chr19	44831539	T	G	ZNF112	-	-0.542139	2.40663e-05	0.000985658	gnomad
chr3	12940877	G	A	IQSEC1	-	-0.140644	2.3778e-05	0.000985658	gnomad
chr8	144239661	G	A	LY6H	-	-0.260999	2.83841e-05	0.000992393	gnomad
chr3	33431808	A	G	UBP1	-	-0.184042	7.74318e-05	0.000995461	gnomad
chr1	109780536	G	C	SARS	+	-0.265385	7.7938e-05	0.000997862	gnomad
chr1	207273311	T	C	C4BPB	+	-0.786605	7.88601e-05	0.00100555	gnomad
chr10	75404869	G	A	SYNPO2L	-	-0.350818	6.77427e-05	0.00100816	gnomad
chr22	39483468	G	T	APOBEC3G	+	-0.323701	6.78823e-05	0.00100816	gnomad
chr3	36756791	G	C	DCLK3	-	0.270401	6.76265e-05	0.00100816	gnomad
chr19	10683574	A	G	AP1M2	-	0.0828544	3.01056e-05	0.00101499	gnomad
chr12	109889353	C	G	KCTD10	-	0.565371	2.6781e-05	0.00102043	gnomad
chr22	17662335	G	A	CECR1	-	0.744648	3.21354e-05	0.00102058	gnomad
chr19	13054787	G	T	CALR	+	0.454631	7.32722e-05	0.00102305	gnomad
chr3	127399363	C	T	ABTB1	+	0.177287	2.57778e-05	0.00104045	gnomad
chr17	29701202	A	G	NF1	+	0.385442	7.52883e-05	0.00104626	gnomad
chr5	6600022	C	T	NSUN2	-	-0.354973	0.000116188	0.00105357	rare_3utr_clinical
chr13	100037625	C	A	UBAC2	+	-0.40976	7.65806e-05	0.00105925	gnomad
chr19	4090572	G	C	MAP2K2	-	-0.164699	0.000117812	0.00105932	rare_3utr_clinical
chr14	24649374	C	T	REC8	+	0.803767	2.67768e-05	0.00106533	gnomad
chr19	36229477	C	T	KMT2B	+	0.302974	7.81539e-05	0.00107598	gnomad
chr20	57023345	C	T	VAPB	+	-0.199161	8.59099e-05	0.00108657	gnomad
chr19	2813313	C	T	THOP1	+	-0.120149	8.71919e-05	0.00109834	gnomad
chr15	83518428	G	A	HOMER2	-	-0.315844	8.02994e-05	0.0011004	gnomad
chr16	1399345	C	T	TSR3	-	-0.356792	8.89024e-05	0.00111539	gnomad
chr11	15099016	G	A	CALCB	+	-0.449203	9.09769e-05	0.00113685	gnomad
chr17	10728521	A	G	PIRT	-	-0.327955	8.37899e-05	0.0011377	gnomad
chr6	28121846	C	G	ZKSCAN8	+	-0.169255	8.35367e-05	0.0011377	gnomad
chr2	70504531	A	C	PCYOX1	+	0.246924	8.42895e-05	0.00113926	gnomad
chr16	4559792	G	A	HMOX2	+	0.244302	9.19483e-05	0.00114441	gnomad
chr14	103602163	C	T	TNFAIP2	+	0.448824	7.74687e-05	0.00114553	gnomad
chr11	72004391	T	C	CLPB	-	0.12334	7.81765e-05	0.00115099	gnomad
chr6	35086019	A	G	TCP11	-	-0.292521	7.97104e-05	0.00116851	gnomad
chr9	140120533	G	T	CYSRT1	+	-0.289333	8.7462e-05	0.00117676	gnomad
chr7	45115767	G	T	CCM2	+	-0.237068	8.08181e-05	0.00117967	gnomad
chr16	615350	C	T	PRR35	+	-0.193084	9.56576e-05	0.00118585	gnomad
chr20	2816090	C	T	PCED1A	-	-0.230134	8.18681e-05	0.00118989	gnomad
chr14	104001431	C	T	TRMT61A	+	0.203305	8.9522e-05	0.00119903	gnomad
chr16	684522	C	T	C16orf13	-	0.567903	3.06019e-05	0.00120037	gnomad
chr3	42265475	C	G	TRAK1	+	1.32041	3.18864e-05	0.00123338	gnomad
chr16	31123595	C	A	BCKDK	+	0.115267	0.000139774	0.00124632	rare_3utr_clinical
chr7	124462644	T	C	POT1	-	-0.240919	8.67047e-05	0.00125482	gnomad
chr9	139879499	G	A	LCNL1	+	0.472286	3.36596e-05	0.00126628	gnomad
chr1	12856159	A	G	PRAMEF1	+	-0.300541	8.80306e-05	0.00126861	gnomad
chr6	25619823	G	T	LRRC16A	+	-0.481581	0.000102892	0.00127049	gnomad
chr12	69968753	T	G	FRS2	+	0.38931	9.55756e-05	0.00127434	gnomad
chr19	30191397	T	G	C19orf12	-	0.273857	0.000146141	0.00129232	rare_3utr_clinical
chr16	89221923	C	G	ACSF3	+	0.154594	0.000105405	0.0012964	gnomad
chr19	14042766	C	T	PODNL1	-	-0.13346	9.15762e-05	0.00130862	gnomad
chr16	57792617	A	G	KIFC3	-	-0.336712	3.5606e-05	0.00132276	gnomad
chr4	177249512	A	G	SPCS3	+	-0.446201	0.000100132	0.00132911	gnomad
chr7	72419454	C	G	POM121	+	-0.543562	3.54249e-05	0.00133322	gnomad
chr8	74894281	T	A	TMEM70	+	0.551742	0.000152859	0.00134065	rare_3utr_clinical
chr22	32909677	C	T	SYN3	-	0.142926	9.51334e-05	0.00134253	gnomad
chr20	25052517	C	T	VSX1	-	-0.227383	9.55426e-05	0.00134273	gnomad
chr16	1840564	G	C	IGFALS	-	0.138409	4.38183e-05	0.00134522	gnomad
chr10	73576264	T	G	PSAP	-	-0.209364	3.66834e-05	0.00134596	gnomad
chr22	29904424	A	G	THOC5	-	0.232665	0.000102132	0.0013496	gnomad
chr12	10675323	G	T	EIF2S3L	+	0.315935	9.74927e-05	0.0013645	gnomad
chr12	58020525	C	T	B4GALNT1	-	0.212089	0.000156992	0.0013657	rare_3utr_clinical
chr2	19552011	G	A	OSR1	-	-0.639439	0.000112601	0.00137948	gnomad
chr1	22928277	G	T	EPHA8	+	0.391361	4.01417e-05	0.00138902	gnomad
chr16	70721819	G	A	VAC14	-	-0.195842	3.99224e-05	0.00138902	gnomad
chr2	113420746	A	G	SLC20A1	+	0.128208	3.89533e-05	0.00138902	gnomad
chr7	53104298	G	T	POM121L12	+	-0.166851	4.01936e-05	0.00138902	gnomad
chr8	19261988	G	A	CSGALNACT1	-	-0.358192	3.97284e-05	0.00138902	gnomad
chr2	113346508	C	T	CHCHD5	+	-0.188655	0.000105795	0.00139179	gnomad
chr19	5917186	G	C	RANBP3	-	-0.242024	3.78136e-05	0.00140414	gnomad
chr11	294774	T	C	ATHL1	+	0.237241	0.000115313	0.00140718	gnomad
chr15	76508889	A	G	ETFA	-	0.92052	3.84485e-05	0.00140893	gnomad
chr5	138666509	C	G	MATR3	+	0.323818	0.00016334	0.00140947	rare_3utr_clinical
chrX	50339514	C	T	SHROOM4	-	0.22235	0.000107705	0.00141065	gnomad
chr16	89300192	C	T	ZNF778	+	-0.254139	0.000101617	0.00141639	gnomad
chr1	92941539	G	A	GFI1	-	0.221944	4.35435e-05	0.00141742	gnomad
chr8	142221497	C	T	SLC45A4	-	-0.104252	0.000117794	0.00143186	gnomad
chr10	27484743	C	T	ACBD5	-	0.375047	0.000110723	0.00144379	gnomad
chr5	177576674	T	C	NHP2	-	-0.158691	0.000168864	0.00144547	rare_3utr_clinical
chr11	1298008	G	C	TOLLIP	-	0.329698	4.25205e-05	0.00145254	gnomad
chr4	6718596	T	G	BLOC1S4	+	0.129399	0.00011259	0.00146169	gnomad
chr19	41271073	C	T	SNRPA	+	0.145904	0.000114593	0.00147731	gnomad
chr21	43792094	C	A	TMPRSS3	-	0.246657	0.000114791	0.00147731	gnomad
chr8	145101882	C	G	SPATC1	+	0.462554	0.000122477	0.00148302	gnomad
chr10	65380675	C	T	REEP3	+	-0.170493	0.000108054	0.00148827	gnomad
chr17	28791877	T	C	CPD	+	0.309045	0.000108086	0.00148827	gnomad
chr20	57020807	G	T	VAPB	+	-0.181315	0.000109923	0.00150253	gnomad
chr3	130398109	G	A	PIK3R4	-	-0.280952	0.000110006	0.00150253	gnomad
chr10	118434290	G	A	HSPA12A	-	-0.155276	0.000117458	0.00150508	gnomad
chr6	42666013	G	A	PRPH2	-	0.0853556	0.000177916	0.00151087	rare_3utr_clinical
chr19	36435935	C	G	LRFN3	+	0.17211	0.000112737	0.00152757	gnomad
chrX	152966354	G	A	BCAP31	-	-0.122741	0.000112499	0.00152757	gnomad
chr14	24887512	G	A	NYNRIN	+	-0.384338	0.000126807	0.00152952	gnomad
chr5	23527923	A	G	PRDM9	+	0.635342	0.000129566	0.00155679	gnomad
chr16	1820638	G	C	NME3	-	-0.354364	0.000122466	0.0015625	gnomad
chr15	38990777	T	G	C15orf53	+	-0.343299	4.63801e-05	0.00156638	gnomad
chr16	89221320	T	C	ACSF3	+	0.277433	0.000116911	0.00157783	gnomad
chr17	26864467	T	A	FOXN1	+	-0.202721	5.31829e-05	0.00158005	gnomad
chr12	120534673	G	A	RAB35	-	0.129859	4.74974e-05	0.00158609	gnomad
chr17	40724563	G	A	MLX	+	0.214858	0.000118224	0.00158925	gnomad
chr10	33468969	C	T	NRP1	-	0.339917	5.73827e-05	0.0016015	gnomad
chr19	49104320	G	A	FAM83E	-	-0.233931	5.70608e-05	0.0016015	gnomad
chr13	114748751	G	A	RASA3	-	0.421257	0.000126567	0.00160789	gnomad
chrX	152935357	G	T	PNCK	-	0.61337	4.87074e-05	0.00160843	gnomad
chr16	223646	G	A	HBA2	+	0.233559	0.000135924	0.00162692	gnomad
chr11	118768625	G	A	BCL9L	-	0.296953	0.000128801	0.00162903	gnomad
chr19	50373142	G	C	AKT1S1	-	0.328934	0.000129332	0.00162903	gnomad
chr15	90171614	G	A	KIF7	-	0.196469	0.000193526	0.00163049	rare_3utr_clinical
chr17	35444125	A	T	ACACA	-	0.368324	0.000131781	0.00165285	gnomad
chr11	44286359	G	A	ALX4	-	-0.159289	0.00012541	0.0016661	gnomad
chr10	73856989	C	G	ASCC1	-	0.253006	0.000134133	0.00167525	gnomad
chrX	123043393	T	G	XIAP	+	-0.17347	0.000134741	0.00167578	gnomad
chr19	42092835	A	G	CEACAM21	+	0.534939	0.000136388	0.00168212	gnomad
chr2	239757346	G	A	TWIST2	+	0.617261	0.000136256	0.00168212	gnomad
chr19	4502228	T	A	PLIN4	-	2.56082	0.000143307	0.0016894	gnomad
chr20	42354862	C	T	GTSF1L	-	0.278537	0.000142279	0.0016894	gnomad
chr22	50656147	G	A	TUBGCP6	-	-0.486926	0.000143088	0.0016894	gnomad
chr19	18307124	T	C	MPV17L2	+	-0.441892	0.00014618	0.00171679	gnomad
chr7	31146343	C	T	ADCYAP1R1	+	0.347459	5.51663e-05	0.0017359	gnomad
chr2	238820428	G	A	RAMP1	+	0.255774	5.70338e-05	0.00173677	gnomad
chr1	180243731	C	A	LHX4	+	0.0954593	0.000210637	0.00176079	rare_3utr_clinical
chr14	104001550	C	T	TRMT61A	+	-0.407427	0.0001349	0.00177601	gnomad
chr6	36891308	G	A	C6orf89	+	-0.288365	0.000137339	0.00177601	gnomad
chr6	39872223	C	G	DAAM2	+	0.180413	0.000136499	0.00177601	gnomad
chr6	49494669	A	G	GLYATL3	+	0.230451	0.000136587	0.00177601	gnomad
chr6	52358096	C	T	EFHC1	+	-0.150299	0.000137117	0.00177601	gnomad
chr6	52359489	C	G	EFHC1	+	0.654358	0.000137119	0.00177601	gnomad
chr7	95739400	A	G	DYNC1I1	+	-0.342341	0.000137222	0.00177601	gnomad
chr12	55343960	G	A	TESPA1	-	-0.348677	0.00015244	0.00177847	gnomad
chr4	95220598	G	T	HPGDS	-	0.335674	0.000153139	0.00177847	gnomad
chr8	11421623	C	T	BLK	+	0.434493	0.000152702	0.00177847	gnomad
chr17	40556674	G	C	PTRF	-	-0.341582	0.000144811	0.00177859	gnomad
chr16	89300330	C	T	ZNF778	+	-0.627785	0.000138475	0.00178392	gnomad
chr5	1038759	T	G	NKD2	+	0.255988	0.000146744	0.0017876	gnomad
chr8	19262299	C	T	CSGALNACT1	-	0.218598	0.000146752	0.0017876	gnomad
chr19	15807921	T	G	CYP4F12	+	0.133058	0.000157936	0.00181394	gnomad
chr6	107389882	C	T	BEND3	-	0.297155	0.000157734	0.00181394	gnomad
chrX	50339012	C	T	SHROOM4	-	-0.417018	0.000157091	0.00181394	gnomad
chr3	14106033	T	C	TPRXL	+	-0.176585	0.000141611	0.00181743	gnomad
chr14	104001538	C	T	TRMT61A	+	0.641499	5.56711e-05	0.00181818	gnomad
chr16	633776	C	G	PIGQ	+	-0.10593	0.000159141	0.00182109	gnomad
chr19	52328111	G	A	FPR3	+	-0.431981	6.22324e-05	0.00183586	gnomad
chrX	106367521	C	T	NUP62CL	-	0.324447	0.000161702	0.00184363	gnomad
chr11	118006331	C	T	SCN4B	-	0.325246	5.19189e-05	0.00185377	gnomad
chr16	3139066	G	A	ZSCAN10	-	0.105227	6.88644e-05	0.00186541	gnomad
chrX	152935357	G	A	PNCK	-	0.554479	5.7866e-05	0.00186932	gnomad
chr3	9935070	T	G	JAGN1	+	-0.233647	0.000154588	0.00187533	gnomad
chr9	133779384	A	G	FIBCD1	-	-0.154955	5.32266e-05	0.00187641	gnomad
chr17	79504140	A	G	FSCN2	+	0.323949	0.000165372	0.00187862	gnomad
chr7	150324647	C	T	GIMAP6	-	0.294936	0.000155937	0.00188397	gnomad
chr19	11172527	G	A	SMARCA4	+	-0.436785	0.000157344	0.00188558	gnomad
chr19	12491538	A	G	CTD-3105H18.14	-	0.760632	0.000156728	0.00188558	gnomad
chr18	46386084	A	C	CTIF	+	-0.279192	7.20595e-05	0.00189619	gnomad
chr1	161928474	G	A	ATF6	+	-0.125785	0.000150792	0.00190985	gnomad
chr10	75404870	G	C	SYNPO2L	-	-0.214334	0.000149438	0.00190985	gnomad
chr11	1491044	A	C	MOB2	-	0.275147	0.000150855	0.00190985	gnomad
chr7	16129245	T	C	ISPD	-	-0.276473	0.000151058	0.00190985	gnomad
chr6	3723836	A	T	PXDC1	-	0.24073	6.06827e-05	0.00193924	gnomad
chr11	6007129	G	A	OR52L1	-	-0.732335	0.000171567	0.00194194	gnomad
chr9	32972690	C	T	APTX	-	-0.707014	0.000236697	0.0019633	rare_3utr_clinical
chr2	241818277	G	A	AGXT	+	-0.219943	7.67619e-05	0.00196382	gnomad
chr12	122692850	C	T	RP11-512M8.5	-	-0.147297	5.73842e-05	0.00197303	gnomad
chrX	153649468	C	T	TAZ	+	0.98687	5.69307e-05	0.00197303	gnomad
chr16	2903092	C	T	PRSS22	-	-0.276605	0.000175492	0.00197919	gnomad
chr2	87012817	C	T	CD8A	-	0.384604	0.000176262	0.00198073	gnomad
chr1	55529285	G	A	PCSK9	+	-0.126663	0.000240706	0.0019812	rare_3utr_clinical
chr3	50596504	G	A	C3orf18	-	0.274553	0.000177071	0.00198269	gnomad
chr17	79617758	G	A	PDE6G	-	0.107264	0.00015824	0.00198575	gnomad
chr19	2073350	G	A	MOB3A	-	0.342832	0.000158479	0.00198575	gnomad
chr1	158227500	C	T	CD1A	+	0.0944879	0.000166819	0.00199107	gnomad
chr3	93773464	G	A	ARL13B	+	0.552705	6.988e-05	0.00199899	gnomad
chr11	62554791	G	T	TAF6L	+	0.325675	0.000179539	0.00200314	gnomad
chr15	72491648	C	T	PKM	-	-0.108822	0.00016103	0.00200319	gnomad
chr7	72419324	C	T	POM121	+	-0.051342	0.000161386	0.00200319	gnomad
chr19	38702676	C	A	DPF1	-	0.219344	5.91483e-05	0.00200888	gnomad
chr5	138666619	A	G	MATR3	+	0.105681	0.000169131	0.00201056	gnomad
chr5	150562894	C	T	CCDC69	-	-0.264366	6.37878e-05	0.00201678	gnomad
chr10	27829222	A	G	RAB18	+	-0.197236	0.000163593	0.0020232	gnomad
chr2	182402751	A	C	CERKL	-	0.176617	6.47085e-05	0.00202435	gnomad
chr1	229577635	C	T	NUP133	-	0.286447	0.000182237	0.00202601	gnomad
chr11	102933080	A	G	DCUN1D5	-	1.26258	6.04863e-05	0.00202957	gnomad
chr7	590056	G	A	PRKAR1B	-	0.332248	6.13038e-05	0.00203251	gnomad
chr19	30192131	A	C	C19orf12	-	-0.119989	0.000259564	0.0021201	rare_3utr_clinical
chr17	80015104	C	T	GPS1	+	-0.278627	0.000191617	0.00212273	gnomad
chrX	123047024	C	G	XIAP	+	-0.368541	0.000179726	0.00212795	gnomad
chr17	1945159	C	T	DPH1	+	0.49607	0.000181217	0.00213706	gnomad
chr12	93895000	C	T	MRPL42	+	-0.392777	0.000182036	0.0021382	gnomad
chr12	122990039	T	C	RSRC2	-	0.290122	6.91082e-05	0.00213947	gnomad
chr14	67799700	G	C	MPP5	+	0.497546	0.000183289	0.00214197	gnomad
chr16	1750030	A	G	HN1L	+	0.671824	0.000183804	0.00214197	gnomad
chr10	124013805	C	T	TACC2	+	0.257523	7.08682e-05	0.00214945	gnomad
chr17	12896102	C	A	ELAC2	-	-0.199411	7.0877e-05	0.00214945	gnomad
chr19	14042835	C	T	PODNL1	-	0.113944	0.000198299	0.002189	gnomad
chr3	194790406	C	T	XXYLT1	-	0.350141	6.7109e-05	0.00219881	gnomad
chr16	31205152	T	A	FUS	+	0.107959	0.000271328	0.0021994	rare_3utr_clinical
chr16	2303734	G	A	RNPS1	-	0.352926	0.000200523	0.00220575	gnomad
chr14	23020868	G	A	TRAC	+	0.116732	0.000201271	0.00220621	gnomad
chr15	81244538	G	A	MESDC2	-	0.17645	0.000202759	0.00221475	gnomad
chr10	121214721	G	A	GRK5	+	0.221722	6.85828e-05	0.00222097	gnomad
chr10	73856006	G	C	ASCC1	-	-0.239527	0.000181173	0.0022325	gnomad
chr17	79617594	G	A	PDE6G	-	0.217999	0.000205897	0.0022412	gnomad
chr14	103602364	G	A	TNFAIP2	+	-0.297369	7.48905e-05	0.00224823	gnomad
chr7	127231357	G	A	ARF5	+	0.228052	7.61027e-05	0.00226177	gnomad
chr12	54350366	C	T	HOXC12	+	0.547794	0.000209194	0.00226917	gnomad
chr17	1248729	T	G	YWHAE	-	0.520789	7.77369e-05	0.00228747	gnomad
chr9	107546577	C	A	ABCA1	-	0.224098	0.000287757	0.00231503	rare_3utr_clinical
chr17	39215869	T	A	KRTAP2-3	-	-0.435456	0.000200734	0.00233008	gnomad
chr21	46306259	C	T	ITGB2	-	0.15782	0.000191251	0.00233973	gnomad
chr5	138737241	A	G	SPATA24	-	0.605146	9.42004e-05	0.00234483	gnomad
chr19	1397347	G	A	GAMT	-	0.242564	0.00029462	0.00235257	rare_3utr_clinical
chr1	2440271	G	A	PANK4	-	0.26185	0.000195272	0.00235966	gnomad
chr17	36890481	G	A	CISD3	+	0.193879	0.000195655	0.00235966	gnomad
chr21	45877317	A	C	LRRC3	+	0.137235	0.000195498	0.00235966	gnomad
chr7	1474111	G	A	MICALL2	-	0.21323	0.000194438	0.00235966	gnomad
chr20	57022035	G	T	VAPB	+	-0.13857	0.000197003	0.00236752	gnomad
chr22	50499983	C	T	MLC1	-	0.220968	0.000219852	0.00236833	gnomad
chr3	186303223	A	G	DNAJB11	+	0.397481	0.000219623	0.00236833	gnomad
chr17	80015155	G	T	GPS1	+	0.141887	0.000206311	0.00237619	gnomad
chr19	11488466	T	G	EPOR	-	0.81397	8.16831e-05	0.00238002	gnomad
chr7	16128802	C	T	ISPD	-	0.29267	0.000222808	0.00239193	gnomad
chr2	219919923	G	A	IHH	-	0.243794	0.000223599	0.0023922	gnomad
chr6	46518078	T	C	CYP39A1	-	-0.45299	0.000224532	0.00239398	gnomad
chr1	203743812	A	C	LAX1	+	0.183016	0.000200035	0.00239549	gnomad
chr5	120022426	T	G	PRR16	+	0.778977	0.000202853	0.00241235	gnomad
chr6	109765380	C	T	MICAL1	-	-0.255715	0.000202861	0.00241235	gnomad
chr7	4305024	G	A	SDK1	+	0.18601	0.000204234	0.00242021	gnomad
chr7	8791414	G	C	NXPH1	+	0.207689	0.000205319	0.00242462	gnomad
chr3	124467555	G	A	UMPS	+	0.226372	7.59895e-05	0.00243254	gnomad
chr12	25362229	A	G	KRAS	-	-0.209585	0.000212744	0.00244078	gnomad
chr16	2203802	G	A	RAB26	+	-0.141667	0.00023039	0.00244809	gnomad
chr11	118004790	C	T	SCN4B	-	-0.411975	0.000309303	0.00245151	rare_3utr_clinical
chr16	86565583	G	A	MTHFSD	-	0.382943	8.88615e-05	0.00246721	gnomad
chr1	26529081	T	C	CATSPER4	+	-0.575953	0.000210082	0.00247229	gnomad
chr20	33516629	C	T	GSS	-	-0.230992	0.000317239	0.00247817	rare_3utr_clinical
chr1	113212782	T	C	CAPZA1	+	0.351295	0.000217871	0.00248038	gnomad
chr15	41165233	A	G	RHOV	-	0.212241	0.000217424	0.00248038	gnomad
chr4	184240675	G	A	WWC2	+	0.0902739	0.000219725	0.0024919	gnomad
chr2	158593996	G	A	ACVR1	-	0.146741	0.000321764	0.00249484	rare_3utr_clinical
chr14	24887598	C	T	NYNRIN	+	0.211013	0.000213346	0.00250204	gnomad
chr16	2203923	C	A	RAB26	+	0.30238	0.000224279	0.00253384	gnomad
chr12	113900989	G	A	LHX5	-	0.158227	0.000225907	0.00254253	gnomad
chr15	81244467	G	C	MESDC2	-	0.14666	0.000217809	0.0025456	gnomad
chr1	158153961	T	C	CD1D	+	-0.479875	0.00021875	0.00254784	gnomad
chr22	39428331	C	A	APOBEC3D	+	-0.269512	0.000220003	0.00255368	gnomad
chr3	124464833	G	A	UMPS	+	0.200959	0.000335215	0.0025673	rare_3utr_clinical
chrX	153172464	G	A	AVPR2	+	0.124486	0.000335909	0.0025673	rare_3utr_clinical
chr16	89299276	G	A	ZNF778	+	-0.337982	8.99663e-05	0.00257096	gnomad
chr17	39305450	T	C	KRTAP4-5	-	0.152417	8.95465e-05	0.00257096	gnomad
chr16	29870462	A	G	CDIPT	-	0.176231	9.55347e-05	0.00257671	gnomad
chr12	81653150	A	G	PPFIA2	-	0.353937	9.19352e-05	0.00257766	gnomad
chr5	131607928	G	A	PDLIM4	+	-0.17744	0.000230385	0.00258311	gnomad
chr14	35180312	T	C	CFL2	-	0.274244	0.000223482	0.0025849	gnomad
chr2	175202307	A	G	SP9	+	0.194732	0.000224212	0.0025849	gnomad
chr1	62677054	G	A	L1TD1	+	0.367789	9.48505e-05	0.00258675	gnomad
chr15	40580911	G	T	PLCB2	-	-0.177322	9.48179e-05	0.00258675	gnomad
chr16	90109950	C	T	GAS8	+	0.245978	9.52454e-05	0.00258675	gnomad
chr14	100795992	A	T	SLC25A47	+	-0.258877	0.000232585	0.00258817	gnomad
chr17	39262285	T	C	KRTAP4-9	+	-0.423757	0.000232156	0.00258817	gnomad
chr1	28176980	T	G	PPP1R8	+	0.928793	0.000225838	0.00259485	gnomad
chr16	2203672	T	C	RAB26	+	-0.192526	0.000245952	0.00260459	gnomad
chrX	117925827	T	C	IL13RA1	+	-0.442383	9.9651e-05	0.00261307	gnomad
chr8	97239915	T	G	UQCRB	-	1.22495	0.000249553	0.0026338	gnomad
chr3	151154454	G	A	MED12L	+	0.313175	0.000238895	0.00264842	gnomad
chr13	28552233	C	G	URAD	-	-0.404915	0.000241108	0.00265308	gnomad
chr14	24785944	C	T	LTB4R	+	-0.233419	0.000240716	0.00265308	gnomad
chr3	45718593	G	A	LIMD1	+	0.244668	0.000232593	0.00265453	gnomad
chr21	45402302	C	T	AGPAT3	+	-0.623172	0.000252916	0.0026603	gnomad
chr12	9093352	T	G	PHC1	+	-0.0940039	0.000234457	0.00266685	gnomad
chr6	63989897	T	C	LGSN	-	0.619197	0.000244887	0.00268468	gnomad
chr2	128395002	C	G	MYO7B	+	0.210888	0.000246059	0.00268758	gnomad
chr3	52847415	G	A	RP5-966M1.6	-	-0.246703	0.00010078	0.00269835	gnomad
chr2	68511519	G	A	CNRIP1	-	-0.245775	8.55355e-05	0.002707	gnomad
chr17	43514392	C	T	PLEKHM1	-	-0.31829	0.000102716	0.00271531	gnomad
chrX	123046377	C	T	XIAP	+	0.310908	0.00010324	0.00271531	gnomad
chr19	6730150	G	C	GPR108	-	-0.199909	0.000250751	0.00272876	gnomad
chr2	109003902	C	G	SULT1C4	+	0.30676	0.000240957	0.00272948	gnomad
chr2	233400237	G	A	CHRND	+	0.312772	0.000253133	0.00274459	gnomad
chr4	76836036	C	G	NAAA	-	-0.638097	0.000263976	0.00276732	gnomad
chr20	62871849	C	G	MYT1	+	0.0741507	0.000257633	0.00278319	gnomad
chr1	21048271	C	T	SH2D5	-	-0.236885	0.00026652	0.00278464	gnomad
chr11	68658793	C	T	MRPL21	-	-0.325144	0.000268879	0.00279993	gnomad
chr2	70052683	A	G	ANXA4	+	0.304517	0.000270107	0.00280337	gnomad
chr12	109992782	G	A	MMAB	-	-0.274886	0.000250963	0.00281691	gnomad
chr8	144239624	C	T	LY6H	-	-0.137165	0.000273633	0.00283057	gnomad
chr22	43267337	C	T	PACSIN2	-	0.539545	0.000274856	0.00283382	gnomad
chr7	150035442	G	A	RARRES2	-	0.174184	0.000275871	0.00283494	gnomad
chr1	216679960	G	T	ESRRG	-	-0.214169	0.000255871	0.00285318	gnomad
chr8	30623937	A	G	UBXN8	+	0.117041	0.000255635	0.00285318	gnomad
chr10	105350138	G	A	NEURL1	+	0.236736	0.000278903	0.00285669	gnomad
chr1	4847595	G	A	AJAP1	+	-0.177504	0.000257673	0.00286387	gnomad
chr14	35182031	T	C	CFL2	-	-0.130835	0.000258586	0.00286466	gnomad
chr1	89318880	C	T	GTF2B	-	0.375386	0.000260437	0.0028758	gnomad
chr8	119209899	G	A	SAMD12	-	0.696601	9.19088e-05	0.00287602	gnomad
chr2	97218091	G	T	ARID5A	+	-0.149148	0.000287207	0.00289431	gnomad
chr22	43599958	C	T	SCUBE1	-	-0.146883	0.000286991	0.00289431	gnomad
chr4	151177433	G	A	DCLK2	+	0.265109	0.000284308	0.00289431	gnomad
chr4	90168891	T	C	GPRIN3	-	0.181175	0.000284907	0.00289431	gnomad
chr8	144990297	T	C	PLEC	-	-0.455631	0.000286848	0.00289431	gnomad
chr2	170938394	C	T	UBR3	+	0.600031	0.000111349	0.0029029	gnomad
chr7	149576865	G	A	ATP6V0E2	+	-0.566993	9.41848e-05	0.0029145	gnomad
chr10	27828116	G	A	RAB18	+	-0.279921	0.000384343	0.00291665	rare_3utr_clinical
chr7	63680701	A	G	ZNF735	+	0.12054	0.000265327	0.00292031	gnomad
chr1	17571033	C	G	PADI1	+	0.315421	0.000268725	0.00294017	gnomad
chr20	60963542	T	G	RPS21	+	0.489013	0.00026886	0.00294017	gnomad
chr19	36435936	C	A	LRFN3	+	0.223887	0.000270413	0.00294768	gnomad
chr13	114303678	C	T	ATP4B	-	-0.183805	0.000115664	0.00295396	gnomad
chr17	79090138	C	T	BAIAP2	+	-0.551185	0.0001158	0.00295396	gnomad
chr7	45115849	G	A	CCM2	+	-0.43208	0.00011629	0.00295396	gnomad
chr16	2326667	G	A	ABCA3	-	0.147073	0.000278325	0.00297491	gnomad
chr6	15521086	G	A	JARID2	+	0.375953	0.000278068	0.00297491	gnomad
chr9	34723194	G	A	FAM205A	-	0.238588	0.000278395	0.00297491	gnomad
chr1	26110311	C	T	MAN1C1	+	-0.119022	0.000273866	0.00297578	gnomad
chr3	124465649	C	T	UMPS	+	-0.153655	0.000276183	0.00299139	gnomad
chr1	165696240	A	C	TMCO1	-	1.20351	9.77538e-05	0.0029917	gnomad
chr1	6694716	C	G	THAP3	+	0.202747	0.000281202	0.0029941	gnomad
chr20	61598881	C	T	SLC17A9	+	0.397177	0.000298192	0.00299535	gnomad
chr1	3688134	C	T	CCDC27	+	0.189747	0.000299865	0.00300249	gnomad
chr10	27486209	A	T	ACBD5	-	-0.181671	0.000284434	0.00301765	gnomad
chr6	13791039	T	A	MCUR1	-	0.45383	0.000281395	0.00303817	gnomad
chr17	2290190	C	T	MNT	-	-0.270533	0.000121005	0.00304768	gnomad
chr13	46357490	G	C	SIAH3	-	-0.143682	0.00029114	0.00305594	gnomad
chr19	58469922	C	A	C19orf18	-	0.101852	0.000290023	0.00305594	gnomad
chr21	43792376	A	C	TMPRSS3	-	0.106741	0.000291046	0.00305594	gnomad
chr1	154130079	G	C	TPM3	-	0.310761	0.000306261	0.00305674	gnomad
chr11	64812232	C	A	SAC3D1	+	0.249109	0.000309271	0.00306607	gnomad
chr19	14519730	G	A	DDX39A	-	-0.331922	0.000308619	0.00306607	gnomad
chr20	25755455	C	A	FAM182B	-	0.252545	0.00031014	0.00306607	gnomad
chr19	5917257	G	A	RANBP3	-	-0.179703	0.000120282	0.00306883	gnomad
chr12	6979725	G	A	TPI1	+	0.247282	0.000407912	0.00307371	rare_3utr_clinical
chr8	74895009	G	A	TMEM70	+	-0.436892	0.000413552	0.00309441	rare_3utr_clinical
chr4	84383607	G	C	FAM175A	-	-0.287604	0.000287992	0.00309955	gnomad
chr2	238006437	C	T	COPS8	+	-0.449457	0.000300838	0.00314657	gnomad
chr16	89299467	A	G	ZNF778	+	-0.532505	0.000104523	0.00316411	gnomad
chr1	11708713	C	T	FBXO2	-	-0.627787	0.000323122	0.00318433	gnomad
chr6	33171594	G	T	SLC39A7	+	-0.266796	0.000305533	0.00318443	gnomad
chr6	43021981	G	C	MRPL2	-	-0.61382	0.000131591	0.00318936	gnomad
chr16	57609456	G	T	ADGRG5	+	0.310819	0.000308062	0.00319868	gnomad
chr8	124164229	G	A	TBC1D31	+	-0.58789	0.000309062	0.00319868	gnomad
chrX	128781783	C	T	APLN	-	0.160565	0.000327026	0.00321267	gnomad
chr13	114438343	C	A	GRK1	+	-0.149962	0.00013055	0.00323706	gnomad
chr3	142775315	A	T	U2SURP	+	-0.354019	0.000130956	0.00323706	gnomad
chrX	106117199	C	A	TBC1D8B	+	-0.658816	0.000131791	0.00323706	gnomad
chr9	138418220	C	T	LCN1	+	-1.01922	0.000137757	0.00325319	gnomad
chr20	2797729	G	A	TMEM239	+	-0.488087	0.000316219	0.00326136	gnomad
chr14	74727630	C	T	VSX2	+	0.34144	0.000306466	0.00328798	gnomad
chr5	176073029	C	T	EIF4E1B	+	0.215759	0.00013579	0.00330794	gnomad
chr9	133779325	C	T	FIBCD1	-	0.0677457	0.000322758	0.00331724	gnomad
chr16	66955721	C	G	RRAD	-	0.367835	0.000311631	0.00333288	gnomad
chr9	141016465	G	A	CACNA1B	+	0.247061	0.000344953	0.00337816	gnomad
chr9	139566777	G	A	EGFL7	+	0.214553	0.000318331	0.00339386	gnomad
chr4	843457	G	A	GAK	-	-0.127159	0.000333228	0.00339653	gnomad
chr6	13364945	G	T	GFOD1	-	-0.439501	0.000332904	0.00339653	gnomad
chrX	153276348	C	T	IRAK1	-	-0.454544	0.000333916	0.00339653	gnomad
chrX	123044575	G	A	XIAP	+	-0.31858	0.00032032	0.0034044	gnomad
chr10	27827537	G	A	RAB18	+	-0.787116	0.000464617	0.00343	rare_3utr_clinical
chr2	233400167	C	G	CHRND	+	-0.192204	0.000465459	0.00343	rare_3utr_clinical
chr20	61472093	G	A	COL9A3	+	-0.116342	0.000468019	0.00343	rare_3utr_clinical
chr21	45402300	G	A	AGPAT3	+	-0.646425	0.000114876	0.00344009	gnomad
chr17	79092199	G	T	AATK	-	-0.262281	0.00035311	0.00344724	gnomad
chr17	58120898	G	A	HEATR6	-	2.16932	0.000116983	0.00346593	gnomad
chr1	26688125	T	C	ZNF683	-	-0.247159	0.000328026	0.00347544	gnomad
chr16	90110880	C	T	GAS8	+	0.102335	0.000145089	0.00350573	gnomad
chr20	62221429	G	A	GMEB2	-	0.153962	0.00034904	0.00352614	gnomad
chr3	190573053	G	C	GMNC	-	0.530931	0.000348791	0.00352614	gnomad
chr9	100437325	A	C	XPA	-	0.224643	0.000335038	0.00353871	gnomad
chr8	55542957	C	T	RP1	+	-0.286374	0.000365848	0.00356046	gnomad
chr2	62052461	T	G	FAM161A	-	-0.277549	0.000491604	0.00357834	rare_3utr_clinical
chr9	139258465	C	T	CARD9	-	0.274634	0.000144533	0.0035905	gnomad
chr10	26856468	G	T	APBB1IP	+	-0.301846	0.000373313	0.00361062	gnomad
chr7	102114050	C	G	POLR2J	-	-0.23458	0.000372849	0.00361062	gnomad
chr9	140003228	T	G	MAN1B1	+	0.475943	0.000123334	0.00361563	rare_3utr_clinical
chr12	81653150	A	G	ACSS3	+	0.370427	0.000151056	0.00362047	gnomad
chr9	133967193	G	A	LAMC3	+	-0.307231	0.000505027	0.00365121	rare_3utr_clinical
chr8	97242836	G	A	UQCRB	-	0.152556	0.000364689	0.0036717	gnomad
chr7	134870896	C	A	WDR91	-	-0.185101	0.00015491	0.00368314	gnomad
chr12	120534817	C	T	RAB35	-	-0.116549	0.000159159	0.00375414	gnomad
chr22	26776312	G	C	SEZ6L	+	0.260905	0.000374933	0.00376204	gnomad
chr11	6007147	G	A	OR52L1	-	0.593218	0.000390486	0.00376506	gnomad
chr2	218568668	G	A	DIRC3	-	0.070387	0.000358295	0.00377264	gnomad
chr12	68642555	A	G	IL22	-	-0.301157	0.00037735	0.0037735	gnomad
chr6	168445696	T	C	KIF25	+	0.233676	0.000379518	0.0037824	gnomad
chr7	95749933	C	T	SLC25A13	-	-0.0693042	0.000526723	0.00378251	rare_3utr_clinical
chr12	9093352	T	G	M6PR	-	-0.0956156	0.00036329	0.00378711	gnomad
chr14	104001459	G	T	TRMT61A	+	0.167057	0.000364124	0.00378711	gnomad
chr19	51835843	C	T	VSIG10L	-	0.219674	0.000363972	0.00378711	gnomad
chrX	115592878	T	C	CT83	-	0.156532	0.00036334	0.00378711	gnomad
chr16	89712379	C	T	CHMP1A	-	-0.17934	0.000533787	0.00380768	rare_3utr_clinical
chr12	8290911	T	C	CLEC4A	+	-0.203233	0.000396544	0.00381171	gnomad
chr16	27789978	C	A	KIAA0556	+	-0.324763	0.000369229	0.00381669	gnomad
chr19	1854432	C	A	KLF16	-	0.31227	0.000369299	0.00381669	gnomad
chr2	106509680	C	T	NCK2	+	-0.151948	0.000371456	0.00381669	gnomad
chr7	97481541	T	C	ASNS	-	-0.162768	0.000370413	0.00381669	gnomad
chr10	27828825	G	T	RAB18	+	-0.0978368	0.000542437	0.00381847	rare_3utr_clinical
chr19	30192675	T	C	C19orf12	-	-0.294044	0.000540485	0.00381847	rare_3utr_clinical
chr16	89712353	C	T	CHMP1A	-	0.126241	0.000163422	0.00382433	gnomad
chr19	1575104	G	A	MBD3	-	0.47877	0.000385239	0.00382653	gnomad
chr1	27426773	C	T	SLC9A1	-	0.281501	0.000378191	0.00385098	gnomad
chr2	231911751	C	T	C2orf72	+	0.26132	0.000376695	0.00385098	gnomad
chr7	95749622	A	C	SLC25A13	-	2.16175	0.000377216	0.00385098	gnomad
chr6	112422027	A	G	FAM229B	+	-0.293573	0.000403855	0.00387007	gnomad
chr22	20941013	G	A	MED15	+	-0.228959	0.000381283	0.00387087	gnomad
chr8	27145047	C	T	TRIM35	-	0.163524	0.000393756	0.00389805	gnomad
chr17	42153413	T	C	G6PC3	+	0.140752	0.000557535	0.0038991	rare_3utr_clinical
chr8	67428336	T	C	C8orf46	+	0.432582	0.000395722	0.00390446	gnomad
chr17	42984688	G	A	GFAP	-	0.1737	0.000564614	0.00392297	rare_3utr_clinical
chr17	40724896	A	G	MLX	+	0.142355	0.000399262	0.00392629	gnomad
chr8	22880058	G	T	TNFRSF10B	-	0.250048	0.000391752	0.00396532	gnomad
chr3	49462245	A	G	NICN1	-	-0.218886	0.000396381	0.00400028	gnomad
chr8	144332652	C	T	RP13-582O9.6	+	0.217024	0.000409851	0.00400382	gnomad
chr8	22069285	G	C	BMP1	+	-1.03411	0.000409424	0.00400382	gnomad
chr7	5342598	C	T	SLC29A4	+	0.370207	0.000416992	0.00406019	gnomad
chr16	2088029	G	A	SLC9A3R2	+	-0.325485	0.000176561	0.0040678	gnomad
chr4	70455058	T	G	UGT2A1	-	0.295145	0.000176563	0.0040678	gnomad
chr2	113832954	C	T	IL1F10	+	0.525785	0.000406668	0.00406788	gnomad
chr7	42003917	T	C	GLI3	-	-0.110212	0.000591477	0.0040831	rare_3utr_clinical
chr19	51298428	G	C	ACPT	+	-0.233433	0.000171478	0.00408691	gnomad
chr5	172377841	C	T	ERGIC1	+	0.362582	0.000176025	0.00408691	gnomad
chr16	89299880	A	G	ZNF778	+	0.389482	0.0004123	0.00410577	gnomad
chr14	102814877	G	A	CINP	-	0.299924	0.000414791	0.00411284	gnomad
chr7	22771229	C	T	IL6	+	0.200173	0.000417667	0.00412932	gnomad
chr11	111779472	A	G	CRYAB	-	-0.359102	0.00060525	0.0041514	rare_3utr_clinical
chr1	113666747	G	A	LRIG2	+	-0.308628	0.000436002	0.00423137	gnomad
chr12	120530997	G	A	CCDC64	+	-0.544573	0.000444433	0.00423302	gnomad
chr15	42823765	C	T	SNAP23	+	0.246089	0.00044444	0.00423302	gnomad
chr8	11421845	T	C	BLK	+	-0.19081	0.000445842	0.00423327	gnomad
chr9	97221725	C	T	HIATL1	+	0.349592	0.000447177	0.00423327	gnomad
chr2	99410968	G	C	KIAA1211L	-	0.751181	0.000439249	0.00424895	gnomad
chr7	142568671	C	T	EPHB6	+	-0.325792	0.000451065	0.00425719	gnomad
chr1	45286076	G	T	PTCH2	-	-0.083317	0.000434623	0.00427211	gnomad
chr19	13084458	C	T	DAND5	+	-0.231334	0.000187346	0.00428301	gnomad
chr12	122692289	A	G	DIABLO	-	-0.0988709	0.00044148	0.00430641	gnomad
chr9	37503202	G	A	POLR1E	+	-0.122567	0.000441609	0.00430641	gnomad
chr22	18570954	G	A	PEX26	+	-0.204148	0.000633922	0.00432036	rare_3utr_clinical
chr7	130036544	C	T	CEP41	-	0.148251	0.000191343	0.004341	gnomad
chr12	89814917	A	G	POC1B	-	-0.181645	0.000193381	0.00435399	gnomad
chr10	99093620	G	A	FRAT2	-	0.144321	0.000467027	0.00438136	gnomad
chr13	49866966	C	T	CDADC1	+	0.189048	0.000466427	0.00438136	gnomad
chr1	1271518	C	A	DVL1	-	-0.202281	0.000151254	0.00438795	gnomad
chr12	48578530	G	C	CCDC184	+	0.125707	0.000190613	0.00438887	gnomad
chr8	25702081	C	G	EBF2	-	0.216829	0.00045221	0.00439419	gnomad
chr1	210335762	T	C	SYT14	+	-0.231852	0.000475086	0.00440879	gnomad
chr14	52433434	G	A	GNG2	+	-0.898218	0.000478418	0.00440879	gnomad
chr14	53101856	T	C	GPR137C	+	-0.131838	0.000478052	0.00440879	gnomad
chr3	138664422	T	A	FOXL2	-	0.322081	0.000477118	0.00440879	gnomad
chr8	424710	A	G	FBXO25	+	-0.172059	0.000472329	0.00440879	gnomad
chrX	123047809	A	G	XIAP	+	-0.730359	0.000473965	0.00440879	gnomad
chr19	30190257	G	C	C19orf12	-	0.434078	0.000457508	0.00441115	gnomad
chr8	19262858	A	G	CSGALNACT1	-	0.377525	0.000459027	0.00441143	gnomad
chr11	118986971	C	T	C2CD2L	+	-0.393995	0.000196422	0.00441482	gnomad
chr3	128781154	C	T	GP9	+	0.25291	0.000660868	0.00444735	rare_3utr_clinical
chr6	74304767	C	A	SLC17A5	-	-0.361749	0.000486519	0.00447025	gnomad
chr2	158991404	C	T	UPP2	+	-0.187608	0.000469019	0.00448592	gnomad
chr7	108112834	G	A	PNPLA8	-	-0.367971	0.000469809	0.00448592	gnomad
chr12	73057027	C	T	TRHDE	+	0.399391	0.000156439	0.00449158	gnomad
chr13	100617580	G	A	ZIC5	-	0.338712	0.000464584	0.00450157	gnomad
chr17	3716304	G	A	NCBP3	-	-0.236594	0.000466964	0.00451178	gnomad
chr20	629153	T	C	SRXN1	-	0.421103	0.000158903	0.00451577	gnomad
chr19	14042638	C	T	PODNL1	-	-0.336228	0.000472455	0.0045519	gnomad
chr11	36295832	T	C	COMMD9	-	-0.175509	0.000480216	0.00457558	gnomad
chr16	2949184	A	T	FLYWCH2	+	0.164859	0.000480295	0.00457558	gnomad
chr7	16129016	T	C	ISPD	-	0.501117	0.000479676	0.00457558	gnomad
chr10	81374757	G	A	SFTPA1	+	-0.210094	0.000484506	0.00459177	gnomad
chr22	29709287	G	A	RASL10A	-	1.06262	0.000164895	0.00463871	gnomad
chr16	2203571	C	G	RAB26	+	-0.149614	0.000208029	0.00467305	gnomad
chr18	67531536	T	C	CD226	-	0.10925	0.000502462	0.0047049	gnomad
chr19	7012074	T	C	AC025278.1	+	-0.0996479	0.000503553	0.0047049	gnomad
chr22	21900325	T	G	RIMBP3C	-	0.116647	0.000503032	0.0047049	gnomad
chr5	150562697	T	C	CCDC69	-	-0.271641	0.00049571	0.00471801	gnomad
chr2	97218349	A	G	ARID5A	+	-0.242917	0.000219914	0.0047497	gnomad
chr15	52230351	C	G	LEO1	-	-0.271545	0.000510406	0.00475587	gnomad
chr7	935074	G	A	GET4	+	-0.334858	0.000217159	0.00476198	gnomad
chr1	107600482	C	T	PRMT6	+	0.219158	0.000215898	0.00482444	gnomad
chr1	44443709	C	A	ATP6V0B	+	0.358789	0.000219543	0.0048332	gnomad
chr19	38861467	C	T	CATSPERG	+	-0.31332	0.000219464	0.0048332	gnomad
chr12	10374475	G	A	GABARAPL1	+	0.299081	0.000512156	0.00484339	gnomad
chr16	67671805	C	T	CTCF	+	0.495616	0.00051192	0.00484339	gnomad
chr7	150711263	G	A	NOS3	+	0.409715	0.000174024	0.00484657	gnomad
chr11	1491361	C	T	MOB2	-	-0.16071	0.000242671	0.00485869	gnomad
chr11	7531423	A	G	OLFML1	+	0.479977	0.000232342	0.00485869	gnomad
chr6	3019901	G	A	NQO2	+	-0.582752	0.000238063	0.00485869	gnomad
chrX	216010	C	G	PLCXD1	+	0.14807	0.000241623	0.00485869	gnomad
chr11	1491151	C	T	MOB2	-	0.282928	0.000520024	0.00486792	gnomad
chr11	69063907	C	T	MYEOV	+	0.406027	0.000522621	0.00486792	gnomad
chr16	5135586	T	C	ALG1	+	0.983247	0.000518828	0.00486792	gnomad
chr17	2310279	G	A	AC006435.1	-	0.351309	0.00051789	0.00486792	gnomad
chr19	49133981	C	T	DBP	-	-0.148627	0.000522973	0.00486792	gnomad
chr11	117075135	G	C	PCSK7	-	-0.438392	0.000533775	0.00489007	gnomad
chr19	55877372	G	C	IL11	-	-0.567059	0.000529425	0.0049196	gnomad
chr12	53585337	C	T	ZNF740	+	-0.505135	0.000531397	0.00492447	gnomad
chr11	65809967	G	A	GAL3ST3	-	-0.241197	0.000537954	0.00494482	gnomad
chr16	28510289	C	T	APOBR	+	0.306292	0.000536828	0.00494482	gnomad
chr14	102808558	G	T	ZNF839	+	-0.13957	0.000232344	0.00496567	gnomad
chr15	90321594	G	T	MESP2	+	0.207122	0.000235585	0.00496567	gnomad
chr16	1961589	G	A	HS3ST6	-	0.182067	0.000235258	0.00496567	gnomad
chr22	20779655	C	T	SCARF2	-	-0.157511	0.000232091	0.00496567	gnomad
chr8	424635	C	G	FBXO25	+	-0.490968	0.000231508	0.00496567	gnomad
chrX	52674489	G	A	SSX2	-	0.528263	0.000234817	0.00496567	gnomad
chr11	2185454	G	A	TH	-	-0.106911	0.000181114	0.00497538	gnomad
chr19	3633120	G	A	PIP5K1C	-	-0.13164	0.000182222	0.00497538	gnomad
chr9	75450982	C	T	TMC1	+	0.310703	0.000745395	0.00498483	rare_3utr_clinical
chr1	911535	T	C	PERM1	-	1.29559	0.000238758	0.0049971	gnomad
chr6	74227471	A	G	EEF1A1	-	0.653208	0.000545308	0.00499891	gnomad
chr2	27600352	G	A	ZNF513	-	0.384108	0.000548014	0.00500583	gnomad
chr11	1491308	C	T	MOB2	-	-0.175493	0.000549113	0.00501091	gnomad
chr3	93773812	T	C	ARL13B	+	0.132499	0.000549564	0.00501091	gnomad
chr15	90801499	G	C	RP11-697E2.6	+	0.400649	0.000554002	0.00504578	gnomad
chr5	175810955	A	T	NOP16	-	0.368986	0.000555677	0.00504632	gnomad
chr3	124464862	G	A	UMPS	+	-0.688448	0.000544242	0.00505002	gnomad
chr21	43792331	C	T	TMPRSS3	-	-0.302819	0.000760211	0.00505233	rare_3utr_clinical
chr2	233400114	C	T	CHRND	+	-0.223448	0.000766803	0.00506469	rare_3utr_clinical
chr9	123667295	A	T	TRAF1	-	0.220733	0.000244971	0.00509129	gnomad
chr1	11733925	G	A	FBXO6	+	-0.342499	0.000555234	0.00513591	gnomad
chr5	179263659	A	C	SQSTM1	+	-0.428295	0.000255841	0.00513757	gnomad
chr6	15520516	T	A	JARID2	+	-0.605144	0.000250813	0.00513757	gnomad
chr8	145618290	G	A	ADCK5	+	0.294845	0.00024963	0.00513757	gnomad
chr8	1649615	G	C	DLGAP2	+	0.413441	0.000254843	0.00513757	gnomad
chr1	155023375	C	G	DCST1	+	-0.266209	0.000257883	0.00514382	gnomad
chr12	122626700	G	A	MLXIP	+	0.179203	0.000570522	0.0051523	gnomad
chr16	684083	G	A	WFIKKN1	+	-0.342918	0.000570646	0.0051523	gnomad
chr10	27829724	C	T	RAB18	+	-0.250085	0.00078532	0.00515517	rare_3utr_clinical
chr2	85925738	T	C	GNLY	+	0.139214	0.0002605	0.00516138	gnomad
chr8	22879022	A	G	TNFRSF10B	-	-0.411373	0.000262262	0.00516186	gnomad
chr12	52285162	C	A	ANKRD33	+	-0.129944	0.000264656	0.00517472	gnomad
chr19	36640788	C	T	CAPNS1	+	0.144239	0.000574829	0.00517511	gnomad
chr21	41301051	C	T	PCP4	+	-0.0977579	0.000571437	0.00518255	gnomad
chr12	51583997	A	G	POU6F1	-	0.278904	0.00025931	0.00518952	gnomad
chr19	50819313	C	A	KCNC3	-	0.365504	0.000263874	0.00518952	gnomad
chr22	43594636	G	C	SCUBE1	-	-0.170353	0.000253594	0.00518952	gnomad
chr9	136228029	C	T	SURF2	+	-0.302828	0.000253956	0.00518952	gnomad
chr1	52818788	T	C	CC2D1B	-	0.454635	0.000580653	0.00521253	gnomad
chr16	2088329	A	G	SLC9A3R2	+	0.200811	0.000565788	0.00521723	gnomad
chr2	169764636	A	G	G6PC2	+	-0.749978	0.000584495	0.00523199	gnomad
chr12	57910403	G	A	DDIT3	-	-0.38102	0.000570231	0.00523878	gnomad
chr4	148993264	C	A	ARHGAP10	+	-0.0735524	0.000571664	0.00523878	gnomad
chr17	39775799	C	T	KRT17	-	0.142071	0.000575452	0.00525722	gnomad
chr12	3149677	G	A	TEAD4	+	-0.182647	0.000590503	0.00527066	gnomad
chr17	17150391	A	C	COPS3	-	2.06763	0.000195033	0.00527345	gnomad
chr11	66613575	C	T	RCE1	+	0.433782	0.000583293	0.00531245	gnomad
chr12	21668682	T	C	GOLT1B	+	0.226321	0.000598659	0.00532824	gnomad
chr7	6063329	G	A	EIF2AK1	-	-0.532634	0.000602351	0.00534587	gnomad
chr7	102087500	G	C	ORAI2	+	0.23091	0.000606823	0.00537029	gnomad
chr3	13359145	C	T	NUP210	-	-0.305408	0.000592132	0.00537641	gnomad
chr11	315119	G	T	IFITM1	+	0.18476	0.000594744	0.00537959	gnomad
chr12	133795468	A	G	ANHX	-	0.384637	0.000200992	0.00538235	gnomad
chr19	44352836	C	T	ZNF283	+	-0.254569	0.000598185	0.00539636	gnomad
chr1	20945064	G	A	CDA	+	0.271954	0.000282266	0.00541222	gnomad
chr4	106603861	A	G	INTS12	-	-0.211642	0.00028143	0.00541222	gnomad
chr8	33356196	T	G	TTI2	-	-0.560544	0.000280764	0.00541222	gnomad
chr3	51812590	A	C	IQCF6	-	0.52605	0.000622213	0.00549094	gnomad
chr10	48413567	G	A	GDF2	-	0.769882	0.000608301	0.00550633	gnomad
chr20	56227077	T	C	PMEPA1	-	-0.126525	0.000617876	0.00555925	gnomad
chr6	97338938	G	C	NDUFAF4	-	-0.933697	0.000632377	0.00556491	gnomad
chr11	61553664	A	C	MYRF	+	-0.179599	0.000624583	0.00559734	gnomad
chr5	175956017	G	A	RNF44	-	-0.294231	0.000625401	0.00559734	gnomad
chr1	155145845	C	T	RP11-201K10.3	-	0.182513	0.000642579	0.00563881	gnomad
chr19	41135485	G	T	LTBP4	+	-0.337732	0.000625138	0.00564149	gnomad
chr17	78073592	G	A	CCDC40	+	0.11985	0.000865215	0.005645	rare_3utr_clinical
chr11	122680639	T	C	UBASH3B	+	0.330819	0.000300125	0.00567391	gnomad
chr15	73030619	G	A	BBS4	+	0.305217	0.000298745	0.00567391	gnomad
chrX	153649693	G	A	TAZ	+	-0.233679	0.000301641	0.00567391	gnomad
chr16	89299201	A	C	ZNF778	+	-0.207474	0.000631602	0.00568249	gnomad
chr1	152800285	G	A	LCE1A	+	0.298599	0.000295067	0.00568455	gnomad
chr17	72310377	G	A	DNAI2	+	-0.167334	0.000880336	0.00570884	rare_3utr_clinical
chr6	13360883	T	C	GFOD1	-	0.425498	0.000652652	0.00571117	gnomad
chr1	15755238	C	T	EFHD2	+	-0.168871	0.000641961	0.00573047	gnomad
chr1	156851473	C	T	NTRK1	+	0.253276	0.000307922	0.00574169	gnomad
chr6	27101253	C	G	HIST1H2AG	+	0.23666	0.000309108	0.00574169	gnomad
chr1	210334852	A	G	SYT14	+	0.567814	0.000305165	0.00576152	gnomad
chr1	110251201	C	T	GSTM1	+	-0.320214	0.000316347	0.00576458	gnomad
chr16	31204897	A	G	FUS	+	0.303728	0.00031711	0.00576458	gnomad
chr16	58546086	G	A	NDRG4	+	-0.270801	0.000318099	0.00576458	gnomad
chr19	14163134	G	A	IL27RA	+	-0.161786	0.000314249	0.00576458	gnomad
chr4	187509732	G	T	FAT1	-	0.111165	0.000643376	0.00577089	gnomad
chr14	104201328	G	A	PPP1R13B	-	0.335927	0.000648008	0.00579487	gnomad
chr11	65089007	C	T	CDC42EP2	+	0.350262	0.000656286	0.00585122	gnomad
chr14	100610104	G	A	EVL	+	0.248801	0.000664159	0.0058778	gnomad
chr19	6535114	G	A	TNFSF9	+	-0.151608	0.000665224	0.0058778	gnomad
chr9	95847034	G	A	SUSD3	+	0.38911	0.000662504	0.0058778	gnomad
chrX	118377259	T	C	PGRMC1	+	-0.271667	0.0006623	0.00589655	gnomad
chr2	172341329	A	G	DCAF17	+	-0.254826	0.000918617	0.0059212	rare_3utr_clinical
chr17	40724848	C	T	PSMC3IP	-	-0.175611	0.000331855	0.00594141	gnomad
chr9	130869767	G	A	SLC25A25	+	-0.221246	0.000330495	0.00594141	gnomad
chr22	19864592	G	A	TXNRD2	-	0.311476	0.000682835	0.00595859	gnomad
chr1	25228569	T	A	RUNX3	-	0.193165	0.00068596	0.00596295	gnomad
chr16	2203825	G	A	RAB26	+	-0.13989	0.000687151	0.00596295	gnomad
chr11	1282896	T	C	MUC5B	+	-0.177034	0.000337835	0.00597646	gnomad
chr6	32116515	C	G	PRRT1	-	0.306959	0.000335971	0.00597646	gnomad
chr19	14042793	G	T	PODNL1	-	0.281021	0.000674449	0.00598218	gnomad
chrX	47107352	A	G	USP11	+	-0.30106	0.000675436	0.00598218	gnomad
chr1	43317524	A	C	ZNF691	+	0.349757	0.000340208	0.00598283	gnomad
chr19	54659179	C	T	LENG1	-	0.345808	0.000692541	0.00599307	gnomad
chrX	47107341	C	A	USP11	+	-0.365412	0.000695551	0.00600249	gnomad
chr16	86565601	G	C	MTHFSD	-	-0.168418	0.000315469	0.00605307	gnomad
chr19	12868894	T	C	BEST2	+	0.30429	0.000704353	0.0060617	gnomad
chr11	2418102	C	T	CD81	+	0.227734	0.000235274	0.00606702	gnomad
chr19	41712691	A	G	CYP2S1	+	-0.923499	0.00022884	0.00606702	gnomad
chr2	26151839	G	A	KIF3C	-	-0.166767	0.000235224	0.00606702	gnomad
chr20	61977368	C	T	CHRNA4	-	-0.335008	0.000234168	0.00606702	gnomad
chr11	1011552	G	A	AP2A2	+	-0.225662	0.000710659	0.00607325	gnomad
chr16	11773047	A	C	TXNDC11	-	0.346465	0.000715083	0.00607325	gnomad
chr17	43514505	C	T	PLEKHM1	-	-0.161986	0.000708392	0.00607325	gnomad
chr19	30054857	C	G	VSTM2B	+	0.39155	0.000713062	0.00607325	gnomad
chr2	97218310	G	A	ARID5A	+	0.389037	0.000715415	0.00607325	gnomad
chr1	209956168	A	C	C1orf74	-	-0.251446	0.000691199	0.00608914	gnomad
chr1	153191019	C	T	PRR9	+	-0.294612	0.000689713	0.00609276	gnomad
chr7	77648575	G	A	MAGI2	-	-0.331797	0.000698081	0.006119	gnomad
chr14	56763896	G	T	PELI2	+	0.266201	0.000731923	0.00612347	gnomad
chr17	1964770	C	G	HIC1	+	0.164799	0.000731006	0.00612347	gnomad
chr2	182401607	T	C	CERKL	-	0.545296	0.000728159	0.00612347	gnomad
chr5	136957739	C	T	KLHL3	-	0.236249	0.000733032	0.00612347	gnomad
chr6	39873474	T	C	MOCS1	-	-0.214761	0.000725523	0.00612347	gnomad
chr9	36212039	T	C	CLTA	+	-0.245749	0.000733092	0.00612347	gnomad
chr12	51373824	C	T	SLC11A2	-	0.137066	0.000354108	0.00613094	gnomad
chr17	40931130	G	T	VPS25	+	-0.136774	0.000350796	0.00613094	gnomad
chr21	43792383	G	A	TMPRSS3	-	0.325908	0.000354819	0.00613094	gnomad
chr20	61977007	A	C	CHRNA4	-	0.301377	0.00070474	0.00619001	gnomad
chr11	68458506	A	C	GAL	+	-0.279621	0.00074599	0.00621459	gnomad
chr9	138418352	G	C	LCN1	+	1.01942	0.0007492	0.00622473	gnomad
chr6	89808272	G	A	SRSF12	-	-0.781731	0.000365429	0.00624978	gnomad
chrX	154467144	G	A	VBP1	+	0.0473202	0.000365902	0.00624978	gnomad
chr9	36171288	G	A	CCIN	+	0.2482	0.000754547	0.00625254	gnomad
chr12	9092425	C	T	PHC1	+	-0.532021	0.000718191	0.00626299	gnomad
chrX	135126891	A	T	SLC9A6	+	-0.213166	0.000978714	0.00627081	rare_3utr_clinical
chr12	56398822	G	A	SUOX	+	-0.120363	0.000373393	0.00634127	gnomad
chr12	121439942	C	G	HNF1A	+	0.101024	0.00072996	0.00634934	gnomad
chr1	47905320	G	A	FOXD2	+	0.373191	0.000337949	0.00635206	gnomad
chr2	118677916	T	G	CCDC93	-	0.158434	0.000376742	0.0063618	gnomad
chr6	42196046	C	T	TRERF1	-	0.352866	0.000379281	0.0063685	gnomad
chr17	11461623	C	T	SHISA6	+	-0.150899	0.000773892	0.00639587	gnomad
chr16	81411233	C	A	GAN	+	1.00425	0.00100817	0.00642108	rare_3utr_clinical
chr10	73576111	C	A	PSAP	-	-0.227998	0.000783268	0.00645628	gnomad
chr19	38696922	C	T	SIPA1L3	+	-0.222099	0.000737628	0.0064597	gnomad
chr19	55995759	C	T	ZNF628	+	0.457137	0.000389808	0.00650848	gnomad
chr14	53513470	T	C	DDHD1	-	-0.890383	0.00102947	0.00651792	rare_3utr_clinical
chr15	35664298	C	T	DPH6	-	0.896399	0.000255423	0.00651831	gnomad
chr21	32491006	G	A	TIAM1	-	-0.392401	0.000257456	0.00651831	gnomad
chr16	88875928	T	G	APRT	-	0.298377	0.00103656	0.00652425	rare_3utr_clinical
chr20	61976728	G	A	CHRNA4	-	-0.122091	0.000755744	0.00654017	gnomad
chrX	134156060	G	C	FAM127C	-	-0.100021	0.000797894	0.00655953	gnomad
chr1	165696599	G	A	TMCO1	-	0.184249	0.000760406	0.00656381	gnomad
chr19	1481726	C	T	PCSK4	-	-0.691928	0.000756898	0.0066089	gnomad
chr8	75277452	C	A	GDAP1	+	0.220815	0.000806154	0.00661004	gnomad
chr15	90171613	C	T	KIF7	-	-0.210554	0.00105722	0.00661537	rare_3utr_clinical
chr6	26452676	G	A	BTN3A3	+	0.202712	0.000400947	0.00665706	gnomad
chr1	1263194	G	A	CPTP	+	0.30299	0.000816857	0.00668026	gnomad
chr5	150409664	G	A	TNIP1	-	-0.524397	0.000767847	0.00668478	gnomad
chr11	95568409	G	A	MTMR2	-	0.187967	0.000770769	0.00669054	gnomad
chr21	37788689	C	G	CHAF1B	+	0.166433	0.000778146	0.00669993	gnomad
chr1	110741101	G	A	SLC6A17	+	-0.119953	0.000413228	0.00673712	gnomad
chr1	180167315	G	C	QSOX1	+	0.340472	0.000408146	0.00673712	gnomad
chr12	55343984	C	T	TESPA1	-	0.310437	0.00041733	0.00673712	gnomad
chr14	23020995	G	A	TRAC	+	0.132176	0.000415968	0.00673712	gnomad
chr20	54945209	G	A	AURKA	-	-0.233128	0.000415474	0.00673712	gnomad
chr19	53926390	C	T	ZNF765	+	-0.157457	0.000786401	0.00675391	gnomad
chr8	99441667	C	G	KCNS2	+	0.238314	0.000422711	0.00675428	gnomad
chr16	4930180	A	G	UBN1	+	0.169008	0.00042652	0.00677871	gnomad
chr22	43088636	G	A	A4GALT	-	-0.231482	0.000796434	0.00682285	gnomad
chr19	15271450	A	T	NOTCH3	-	-0.303037	0.00109765	0.00682838	rare_3utr_clinical
chr16	28915566	C	T	ATP2A1	+	-0.269023	0.00110616	0.00684155	rare_3utr_clinical
chr7	154684423	C	G	DPP6	+	0.202922	0.0007937	0.00686945	gnomad
chr16	89221012	C	T	ACSF3	+	-0.249555	0.000436012	0.0068927	gnomad
chr10	27827441	C	G	RAB18	+	0.702742	0.000442674	0.00690055	gnomad
chr19	7747723	G	A	TRAPPC5	+	-0.17799	0.000443474	0.00690055	gnomad
chr2	20402001	G	A	SDC1	-	0.259353	0.000442324	0.00690055	gnomad
chr16	88928101	G	A	TRAPPC2L	+	0.156735	0.00027625	0.00693114	gnomad
chr10	69971556	T	C	MYPN	+	0.113482	0.000814635	0.00696124	gnomad
chrX	152341584	C	T	PNMA6B	-	-0.203144	0.000818152	0.00697377	gnomad
chr19	53926550	G	A	ZNF765	+	-0.17017	0.000810579	0.00699508	gnomad
chr8	10755433	G	A	XKR6	-	0.187161	0.000822878	0.00699652	gnomad
chr10	12292393	C	T	CDC123	+	-0.0943076	0.000816433	0.00702512	gnomad
chr10	133769472	G	A	PPP2R2D	+	0.429282	0.000457154	0.0070397	gnomad
chr17	7321169	C	T	NLGN2	+	0.220128	0.000455316	0.0070397	gnomad
chr18	30254569	C	T	KLHL14	-	-0.271993	0.0008345	0.00707764	gnomad
chr19	12924296	G	T	RNASEH2A	+	0.119569	0.00115137	0.00708026	rare_3utr_clinical
chr7	150841038	G	A	AGAP3	+	-0.227236	0.000837199	0.00708287	gnomad
chr19	53926496	G	T	ZNF765	+	0.613281	0.000841436	0.00710105	gnomad
chr9	2653916	C	T	VLDLR	+	0.174824	0.00117207	0.00716636	rare_3utr_clinical
chr1	6681701	C	A	PHF13	+	-0.351186	0.000854104	0.00717236	gnomad
chr15	65249547	C	T	ANKDD1A	+	-0.378537	0.00085275	0.00717236	gnomad
chr21	45861720	G	A	TRPM2	+	0.21555	0.000836526	0.00717715	gnomad
chr4	16164619	C	T	TAPT1	-	-0.257386	0.00047031	0.00720496	gnomad
chr14	93401241	G	A	CHGA	+	0.201037	0.000843347	0.00721145	gnomad
chr19	50310016	G	A	AP2A1	+	-0.210498	0.000845396	0.00721145	gnomad
chr1	17570880	C	G	PADI1	+	0.283799	0.000848695	0.00721878	gnomad
chr12	120534469	G	C	RAB35	-	-0.244484	0.000873691	0.00727396	gnomad
chr8	75276620	C	T	GDAP1	+	0.32732	0.000874758	0.00727396	gnomad
chr9	100961653	G	T	TBC1D2	-	-0.111745	0.00087403	0.00727396	gnomad
chr15	98982849	G	A	FAM169B	-	0.170933	0.000858299	0.00727956	gnomad
chr10	88722774	A	G	SNCG	+	0.315878	0.000479356	0.00730588	gnomad
chr12	122692850	C	T	B3GNT4	+	-0.177887	0.000294043	0.00731169	gnomad
chr1	21924204	G	A	RAP1GAP	-	0.104552	0.000899981	0.00732172	gnomad
chr19	41097120	C	T	SHKBP1	+	0.106938	0.000899782	0.00732172	gnomad
chr14	103576591	T	C	EXOC3L4	+	0.147633	0.000903522	0.00733143	gnomad
chr2	24426471	C	T	ITSN2	-	0.583172	0.000484771	0.00735071	gnomad
chr8	22877964	T	C	TNFRSF10B	-	0.287786	0.000891499	0.00735919	gnomad
chr11	118006754	G	C	SCN4B	-	0.28587	0.000911688	0.00737853	gnomad
chr19	7833912	G	A	CLEC4M	+	0.457138	0.000917648	0.00740758	gnomad
chr11	68216543	G	A	LRP5	+	0.556791	0.000303312	0.00740985	gnomad
chr19	17001460	C	G	F2RL3	+	0.146169	0.00030096	0.00740985	gnomad
chr2	199011719	A	G	PLCL1	+	0.209943	0.000921819	0.00742207	gnomad
chr17	40723623	C	A	MLX	+	-0.465757	0.000877934	0.0074236	gnomad
chr3	130394252	G	C	COL6A6	+	-0.495512	0.000880299	0.0074236	gnomad
chr7	100279335	G	A	GIGYF1	-	0.407692	0.000887078	0.00743838	gnomad
chr9	139089147	G	T	LHX3	-	-0.242243	0.000886468	0.00743838	gnomad
chr14	106320423	C	T	IGHM	-	0.119815	0.000307272	0.00744132	gnomad
chr19	45496257	G	T	CLPTM1	+	0.254472	0.000402504	0.00745027	gnomad
chr1	237063520	A	G	MTR	+	0.602026	0.000934552	0.007486	gnomad
chr17	37819344	G	A	STARD3	+	0.232927	0.000932168	0.007486	gnomad
chr1	120436585	G	A	ADAM30	-	0.195427	0.000898214	0.00749912	gnomad
chr11	87034264	C	G	TMEM135	+	0.142154	0.000901921	0.00749912	gnomad
chr19	41633988	C	T	CYP2F1	+	-0.136644	0.000900208	0.00749912	gnomad
chr7	130036343	C	T	CEP41	-	0.152099	0.0012346	0.00750582	rare_3utr_clinical
chr19	18893710	T	C	COMP	-	-0.219483	0.00124266	0.00751215	rare_3utr_clinical
chr19	7793994	G	A	CLEC4G	-	0.187172	0.000913542	0.0075229	gnomad
chr12	9092491	G	A	PHC1	+	0.166479	0.000922428	0.00755946	gnomad
chr19	57166640	T	A	SMIM17	+	-0.506654	0.000947731	0.00757215	gnomad
chr19	54445596	G	T	CACNG7	+	-0.120779	0.000502189	0.00757617	gnomad
chr19	7032909	T	G	MBD3L5	+	-0.318392	0.000505709	0.00759074	gnomad
chr21	45405037	C	T	AGPAT3	+	-0.930898	0.00093228	0.00759605	gnomad
chr7	150217970	C	T	GIMAP7	+	-0.699061	0.00093041	0.00759605	gnomad
chr7	76135016	G	T	DTX2	+	-0.17985	0.000933593	0.00759605	gnomad
chr1	152884061	C	T	IVL	+	-0.111654	0.000941326	0.0076225	gnomad
chr16	55617030	G	A	LPCAT2	+	0.119496	0.00094082	0.0076225	gnomad
chr22	37154325	C	T	IFT27	-	-0.193068	0.000943873	0.00762497	gnomad
chr16	88930017	C	T	PABPN1L	-	0.107557	0.000514649	0.00764769	gnomad
chr9	114982674	A	T	PTBP3	-	0.634369	0.0005129	0.00764769	gnomad
chr1	161042406	T	C	PVRL4	-	0.0897736	0.000949266	0.00765037	gnomad
chr9	104184079	G	A	ALDOB	-	0.190484	0.00128178	0.0077051	rare_3utr_clinical
chr3	9908761	A	G	CIDEC	-	0.238625	0.00093008	0.00771159	gnomad
chr4	2065870	C	T	NAT8L	+	0.697312	0.000969748	0.0077283	gnomad
chr1	101005679	C	G	GPR88	+	0.240479	0.000946634	0.00776188	gnomad
chr19	30190835	G	C	C19orf12	-	-0.249727	0.000943033	0.00776188	gnomad
chr5	174953746	G	C	SFXN1	+	-0.145246	0.000942127	0.00776188	gnomad
chr6	39873064	C	T	MOCS1	-	-0.645831	0.000946577	0.00776188	gnomad
chr7	142638315	G	A	KEL	-	-0.183681	0.000965784	0.00776509	gnomad
chr20	57025574	C	T	VAPB	+	0.203924	0.000968644	0.00776971	gnomad
chr15	87572107	A	T	AGBL1	+	-0.502354	0.000972205	0.00777993	gnomad
chr2	198436728	T	C	RFTN2	-	0.7306	0.000951982	0.00778416	gnomad
chr19	4174601	C	T	SIRT6	-	-0.310669	0.000980336	0.00779164	gnomad
chrX	1584361	G	A	P2RY8	-	0.207503	0.000982685	0.00779164	gnomad
chr8	22995339	G	A	TNFRSF10D	-	-0.055412	0.000978689	0.00781343	gnomad
chr2	182402236	T	C	CERKL	-	0.153235	0.000528804	0.00781893	gnomad
chr1	25549750	G	A	SYF2	-	-0.166024	0.000988539	0.00787359	gnomad
chr11	118007271	T	A	SCN4B	-	-0.171559	0.00132639	0.00788463	rare_3utr_clinical
chr5	5319267	C	T	ADAMTS16	+	-0.380099	0.000536416	0.00789223	gnomad
chr10	134230582	C	T	PWWP2B	+	0.482442	0.000441215	0.00789649	gnomad
chr11	20139843	C	T	NAV2	+	0.289706	0.000451706	0.00789649	gnomad
chr14	94517489	T	C	DDX24	-	-0.17149	0.000450881	0.00789649	gnomad
chr2	234203029	C	T	ATG16L1	+	0.182493	0.00100118	0.00791817	gnomad
chr5	179224970	G	A	MGAT4B	-	0.292934	0.00101098	0.00797555	gnomad
chr10	89621664	G	A	KLLN	-	0.338748	0.000545439	0.00798544	gnomad
chr20	20373745	A	G	RALGAPA2	-	-0.394558	0.000435212	0.0080166	gnomad
chr19	2073363	C	T	MOB3A	-	0.359788	0.000985659	0.00803733	gnomad
chr3	14106042	C	T	TPRXL	+	0.233678	0.000470508	0.00807562	gnomad
chr5	138665397	A	G	MATR3	+	0.240301	0.0013695	0.00809596	rare_3utr_clinical
chr3	47894263	C	T	MAP4	-	0.0861856	0.00102308	0.0081212	gnomad
chr10	48278023	G	A	ANXA8	+	0.132267	0.00103141	0.0081577	gnomad
chr12	7480984	T	G	ACSM4	+	-0.275615	0.0010038	0.00816277	gnomad
chr22	45828265	G	A	RIBC2	+	0.289431	0.00103667	0.00817378	gnomad
chr11	87032607	A	G	TMEM135	+	0.483749	0.00104105	0.00819208	gnomad
chr1	3688129	G	A	CCDC27	+	-0.20495	0.00104505	0.00820283	gnomad
chr16	4562514	A	G	CDIP1	-	0.104228	0.000564621	0.00822575	gnomad
chr10	133981759	C	T	JAKMIP3	+	-0.459251	0.00104754	0.0082279	gnomad
chr20	61977404	G	A	CHRNA4	-	0.270472	0.00105042	0.00823154	gnomad
chr16	84812715	A	G	USP10	+	0.261669	0.00101879	0.0082394	gnomad
chr13	37524074	A	G	ALG5	-	-0.231908	0.000568636	0.00824384	gnomad
chr1	193219857	C	T	CDC73	+	0.478888	0.000497958	0.00825397	gnomad
chrX	147031846	C	A	FMR1	+	-1.29755	0.000498386	0.00825397	gnomad
chr17	6024021	A	G	WSCD1	+	0.264527	0.000457119	0.00825502	gnomad
chr1	40539721	A	G	PPT1	-	-1.21225	0.00141621	0.00827016	rare_3utr_clinical
chr17	8076766	G	A	TMEM107	-	-0.0587397	0.00142216	0.00827016	rare_3utr_clinical
chr4	15603049	T	A	CC2D2A	+	-0.26099	0.001422	0.00827016	rare_3utr_clinical
chr7	130038647	G	T	CEP41	-	0.178418	0.000578694	0.00834893	gnomad
chr7	4838975	G	C	RADIL	-	0.248363	0.001069	0.0083698	gnomad
chr10	73122466	G	T	SLC29A3	+	-0.24376	0.00107828	0.00840037	gnomad
chr19	55824202	G	A	TMEM150B	-	-0.211641	0.0010779	0.00840037	gnomad
chr1	155260349	G	A	PKLR	-	0.125785	0.001468	0.00840053	rare_3utr_clinical
chr16	46731860	C	T	ORC6	+	0.166528	0.00146813	0.00840053	rare_3utr_clinical
chr16	88874695	G	A	CDT1	+	-0.250335	0.00145546	0.00840053	rare_3utr_clinical
chr9	129265574	G	C	MVB12B	+	-0.304081	0.00107536	0.00840761	gnomad
chr9	35561841	T	G	RUSC2	+	0.367789	0.00108259	0.00841296	gnomad
chr2	242758400	C	T	NEU4	+	0.150389	0.00104311	0.00841306	gnomad
chr2	133430849	G	A	NCKAP5	-	0.210895	0.00109078	0.00843466	gnomad
chr2	175664280	C	T	CHN1	-	-0.166365	0.00108837	0.00843466	gnomad
chr3	44449177	C	T	TCAIM	+	-0.404845	0.00108222	0.00844182	gnomad
chr1	36031277	G	A	NCDN	+	-0.304942	0.00105039	0.00844881	gnomad
chr20	57023113	C	G	VAPB	+	0.278583	0.0010876	0.00846435	gnomad
chr19	52618068	C	T	ZNF616	-	1.08815	0.00048078	0.00851535	gnomad
chr19	50364484	T	G	PNKP	-	0.201712	0.00149782	0.00852482	rare_3utr_clinical
chr10	72014699	C	T	NPFFR1	-	-0.278132	0.000598096	0.00854588	gnomad
chr3	124465953	T	C	UMPS	+	-0.198815	0.000595597	0.00854588	gnomad
chr11	15267624	A	G	INSC	+	-0.349021	0.000358132	0.00855603	gnomad
chr17	13399503	A	T	HS3ST3A1	-	0.943753	0.00036559	0.00855603	gnomad
chr5	89808006	G	A	POLR3G	+	-0.590206	0.00107745	0.00864299	gnomad
chr17	38328364	G	A	CASC3	+	-0.354177	0.00112212	0.00865559	gnomad
chr16	684483	T	G	C16orf13	-	-0.202039	0.00112557	0.00866078	gnomad
chr11	75442375	C	G	MOGAT2	+	0.152726	0.000609365	0.00866523	gnomad
chr18	56998277	C	T	LMAN1	-	0.397575	0.00153162	0.00867105	rare_3utr_clinical
chr15	89417728	C	T	ACAN	+	-0.36605	0.00108695	0.00869557	gnomad
chr12	109016836	C	T	SELPLG	-	0.0932132	0.00113462	0.00879004	gnomad
chr10	103371041	C	G	FBXW4	-	-0.0767278	0.00114375	0.00880068	gnomad
chr1	1431249	G	A	ATAD3B	+	-0.600595	0.00114942	0.00882431	gnomad
chr1	22966037	T	C	C1QA	+	-0.324381	0.0011533	0.00885236	gnomad
chr19	48836426	G	A	TMEM143	-	0.0703549	0.000626083	0.00886056	gnomad
chr3	184428647	G	A	MAGEF1	-	-0.290132	0.00111689	0.00891106	gnomad
chr9	131395987	G	A	WDR34	-	0.141346	0.00116998	0.00892173	gnomad
chr19	47933218	G	A	SLC8A2	-	0.166401	0.000548441	0.00892636	gnomad
chr19	49611715	C	T	SNRNP70	+	-0.189668	0.00117326	0.00898352	gnomad
chr16	1840424	T	C	IGFALS	-	0.202049	0.00118573	0.00900148	gnomad
chr6	90642117	A	T	BACH2	-	0.22942	0.00118539	0.00900148	gnomad
chr19	41634028	C	T	CYP2F1	+	0.192605	0.00117866	0.00900281	gnomad
chr19	14847013	G	A	ADGRE2	-	0.444368	0.00118155	0.00900286	gnomad
chr7	99704529	G	A	AP4M1	+	0.389809	0.00118917	0.00900746	gnomad
chr17	36991423	A	G	C17orf98	-	-0.312042	0.000388859	0.00902476	gnomad
chr2	182401545	A	G	CERKL	-	-0.306889	0.000566372	0.00906195	gnomad
chr17	79991741	A	G	RAC3	+	-0.24635	0.0011417	0.00908451	gnomad
chr2	206869069	T	C	INO80D	-	0.207921	0.00114535	0.00908909	gnomad
chr19	19466749	G	C	MAU2	+	-0.231169	0.00115079	0.00910788	gnomad
chr19	41601861	G	T	CYP2A13	+	-0.954259	0.00115869	0.00914591	gnomad
chr19	1434919	C	A	DAZAP1	+	0.263089	0.000653347	0.00916751	gnomad
chr12	109993586	C	G	MMAB	-	0.542034	0.00116851	0.00919888	gnomad
chr1	210336604	C	G	SYT14	+	0.305338	0.00122122	0.00920926	gnomad
chr19	45262908	G	A	BCL3	+	-0.226803	0.00122458	0.00921418	gnomad
chr3	128199838	C	T	GATA2	-	0.166595	0.00163718	0.00921993	rare_3utr_clinical
chr16	30793013	C	T	ZNF629	-	-0.141092	0.00117891	0.00925617	gnomad
chr1	45974932	C	A	MMACHC	+	0.18866	0.00123647	0.00926266	gnomad
chr12	72097769	A	G	TMEM19	+	-0.118073	0.00123433	0.00926266	gnomad
chr20	61919679	G	C	ARFGAP1	+	-0.170132	0.00122608	0.00927966	gnomad
chr4	27024641	T	C	STIM2	+	-0.255394	0.0012242	0.00927966	gnomad
chrX	9936178	G	A	CLDN34	+	0.340322	0.00122679	0.00927966	gnomad
chr11	30410407	T	C	MPPED2	-	-1.05088	0.000403971	0.00929801	gnomad
chr1	6694810	G	A	THAP3	+	0.238476	0.00059199	0.00931397	gnomad
chr18	48702709	A	G	MEX3C	-	0.720325	0.000408132	0.00931678	gnomad
chr10	13264101	G	A	UCMA	-	0.561453	0.00067122	0.00932326	gnomad
chr8	22877976	A	G	TNFRSF10B	-	0.247689	0.000671325	0.00932326	gnomad
chr16	90110223	A	G	GAS8	+	0.120916	0.0012497	0.00934119	gnomad
chr2	86067250	A	G	ST3GAL5	-	-0.210069	0.00060429	0.00935163	gnomad
chr19	45666440	C	T	TRAPPC6A	-	-0.242243	0.00125509	0.00936087	gnomad
chr2	228419246	T	C	AGFG1	+	0.451956	0.000679644	0.00939489	gnomad
chr3	165491157	G	A	BCHE	-	0.337183	0.00127313	0.00947467	gnomad
chr15	90208066	C	T	PLIN1	-	0.271444	0.00128406	0.00951434	gnomad
chr2	97498674	G	A	CNNM3	+	0.219025	0.00128917	0.00953147	gnomad
chr17	39981759	G	A	NT5C3B	-	-0.224106	0.00126874	0.00957377	gnomad
chr10	27485695	A	T	ACBD5	-	-0.249569	0.000696292	0.00958046	gnomad
chr7	72419362	G	T	POM121	+	-0.289108	0.0012767	0.00961066	gnomad
chrX	153649739	C	T	TAZ	+	-0.270978	0.00173231	0.00970454	rare_3utr_clinical
chr2	217528840	C	T	IGFBP2	+	-0.375722	0.00130447	0.00979606	gnomad
chr19	16437873	C	T	KLF2	+	0.488908	0.000434147	0.00983008	gnomad
chr16	1416216	C	G	UNKL	-	-0.325378	0.00133773	0.00986904	gnomad
chr2	45171941	C	A	SIX3	+	0.456645	0.00133162	0.00997596	gnomad
chr22	32810289	A	G	BPIFC	-	0.236145	0.00128073	0.010029	gnomad
chr22	45996361	C	G	FBLN1	+	-0.132979	0.00128755	0.0100558	gnomad
chr14	75321040	C	T	PROX2	-	-0.603619	0.00129888	0.0101176	gnomad
chr17	80615648	G	A	RAB40B	-	0.118013	0.0013183	0.0102189	gnomad
chr19	5831353	A	C	FUT6	-	-0.141407	0.00131879	0.0102189	gnomad
chr10	43326569	C	T	BMS1	+	0.365819	0.00136771	0.0102219	gnomad
chr1	85016156	T	C	CTBS	-	0.20352	0.00132265	0.010222	gnomad
chr1	156707182	C	T	MRPL24	-	-0.229571	0.001393	0.0102324	gnomad
chr11	44081506	A	T	ACCSL	+	0.160999	0.00137537	0.0102545	gnomad
chr10	127477422	C	T	UROS	-	-0.260067	0.00133159	0.0102644	gnomad
chr8	38121929	G	A	PLPP5	-	-0.469015	0.000677003	0.0103079	gnomad
chr6	407615	T	G	IRF4	+	-0.869679	0.00139516	0.0103773	gnomad
chr17	19679639	G	A	ULK2	-	0.46331	0.000704017	0.0103842	gnomad
chr8	29194524	T	C	DUSP4	-	0.150198	0.000693949	0.0103842	gnomad
chr3	52847408	C	T	RP5-966M1.6	-	-0.227484	0.000760162	0.0104111	gnomad
chr1	26516281	C	T	CNKSR1	+	0.157347	0.00135919	0.0104225	gnomad
chr12	91539496	C	T	DCN	-	-0.53652	0.00136267	0.0104225	gnomad
chr3	11596351	C	T	ATG7	+	-0.118786	0.00136151	0.0104225	gnomad
chr9	24543212	T	C	IZUMO3	-	0.35509	0.00142755	0.0104635	gnomad
chr12	72004205	T	C	ZFC3H1	-	-0.414244	0.00143541	0.0104986	gnomad
chr12	109704176	C	T	ACACB	+	-0.238294	0.000773794	0.0105301	gnomad
chr15	59428986	G	A	MYO1E	-	-0.198176	0.000776977	0.0105301	gnomad
chr3	189675656	A	T	P3H2	-	-0.255839	0.000779481	0.0105301	gnomad
chr5	162945400	A	T	MAT2B	+	-0.18517	0.000784565	0.0105508	gnomad
chr4	106599110	A	C	ARHGEF38	+	0.247142	0.000470799	0.010574	gnomad
chr1	145368734	G	A	NBPF10	+	0.226583	0.00142689	0.0105881	gnomad
chr12	29659747	A	G	TMTC1	-	-0.161826	0.000801185	0.0105944	gnomad
chr19	6677871	G	C	C3	-	-0.350835	0.00080207	0.0105944	gnomad
chr20	4168095	C	G	SMOX	+	0.0864441	0.000800363	0.0105944	gnomad
chr7	98963588	T	C	ARPC1A	+	0.261413	0.000793381	0.0105944	gnomad
chr4	36069502	A	T	ARAP2	-	0.376364	0.00139371	0.0106324	gnomad
chr17	17715912	G	C	SREBF1	-	0.222631	0.000482456	0.0106638	gnomad
chr8	143816890	A	C	THEM6	+	0.201992	0.000480873	0.0106638	gnomad
chr14	67648194	C	T	GPHN	+	0.126156	0.000811244	0.0106682	gnomad
chr17	27282851	T	C	SEZ6	-	0.314223	0.00140898	0.0106938	gnomad
chr8	86240754	G	A	CA1	-	-0.234586	0.00140714	0.0106938	gnomad
chr11	116649632	C	T	ZPR1	-	0.202204	0.000820734	0.0106983	gnomad
chr6	53787636	G	A	LRRC1	+	-0.129397	0.000819268	0.0106983	gnomad
chr12	117653074	C	T	NOS1	-	-0.192737	0.000779944	0.0108275	gnomad
chr16	14761719	G	A	BFAR	+	-0.208408	0.000752316	0.0108275	gnomad
chr2	158991405	G	T	UPP2	+	-0.318648	0.000763157	0.0108275	gnomad
chr20	61976595	C	T	CHRNA4	-	-0.125674	0.000772551	0.0108275	gnomad
chr12	49251740	G	A	RND1	-	0.221959	0.000493901	0.0108308	gnomad
chr1	151104653	G	A	SEMA6C	-	-0.126005	0.0014343	0.0108581	gnomad
chr1	102269783	G	A	OLFM3	-	-0.168597	0.00081187	0.0108752	gnomad
chr8	145162069	C	T	MAF1	+	-0.250094	0.000816155	0.0108752	gnomad
chrX	49370619	A	T	GAGE1	+	0.37271	0.000817943	0.0108752	gnomad
chr11	1959748	A	G	TNNT3	+	0.212574	0.00144194	0.0108881	gnomad
chr16	31203785	A	G	FUS	+	0.183277	0.00144612	0.0108909	gnomad
chr19	39220279	A	T	ACTN4	+	0.189211	0.00144966	0.0108909	gnomad
chr6	52359493	C	T	EFHC1	+	0.285436	0.00149685	0.010901	gnomad
chr8	22877798	C	T	TNFRSF10B	-	0.232886	0.00147979	0.0109546	gnomad
chr16	2089895	A	G	NTHL1	-	-0.143524	0.00148446	0.0109633	gnomad
chr16	88928074	C	G	TRAPPC2L	+	0.691765	0.000862139	0.0109969	gnomad
chr17	48253138	C	T	SGCA	+	0.344137	0.000852372	0.0109969	gnomad
chr20	61975321	G	T	CHRNA4	-	0.109917	0.000861524	0.0109969	gnomad
chr6	34213290	C	A	HMGA1	+	0.223245	0.000852432	0.0109969	gnomad
chr11	118005742	G	A	SCN4B	-	0.454991	0.000867284	0.0110153	gnomad
chr19	30191793	C	A	C19orf12	-	0.379112	0.00197913	0.0110296	rare_3utr_clinical
chr7	53104288	A	T	POM121L12	+	-0.241727	0.00147246	0.0110341	gnomad
chr16	338079	C	T	AXIN1	-	0.0823936	0.00153256	0.0110663	gnomad
chr8	103266480	T	A	UBR5	-	0.191502	0.00153042	0.0110663	gnomad
chr8	144379013	C	G	ZNF696	+	-0.170254	0.00152743	0.0110663	gnomad
chr19	6583310	C	G	CD70	-	0.210803	0.000641072	0.0111401	gnomad
chrX	109698584	C	T	RGAG1	+	-0.52394	0.00088393	0.0111789	gnomad
chr16	70220452	C	T	CLEC18C	+	-0.188345	0.00156826	0.0112762	gnomad
chr1	101705827	G	C	S1PR1	+	0.19229	0.000903593	0.011303	gnomad
chr1	144852344	C	T	PDE4DIP	-	-0.199605	0.00090563	0.011303	gnomad
chr16	67232130	C	T	E2F4	+	0.235604	0.000904886	0.011303	gnomad
chr3	15115249	G	T	RBSN	-	-0.0900069	0.000908956	0.011303	gnomad
chrX	221734	C	A	GTPBP6	-	0.390353	0.00153798	0.0113317	gnomad
chr8	424824	C	T	FBXO25	+	0.451885	0.000522452	0.0113674	gnomad
chr1	2238243	G	A	SKI	+	-0.10237	0.000923422	0.0114332	gnomad
chr4	115748939	G	T	NDST4	-	0.166419	0.00092712	0.0114332	gnomad
chr14	105608996	G	A	JAG2	-	-0.113684	0.00153149	0.0114475	gnomad
chr19	12786650	G	A	DHPS	-	0.184472	0.00153683	0.0114585	gnomad
chr15	42707703	A	T	ZNF106	-	0.300094	0.00160612	0.0115241	gnomad
chr19	7032908	C	A	MBD3L5	+	0.183408	0.000939969	0.0115437	gnomad
chr17	79477063	A	G	ACTG1	-	0.206691	0.00157438	0.0115726	gnomad
chr1	45286129	C	G	PTCH2	-	-0.285187	0.00158645	0.0115796	gnomad
chr3	14154352	C	T	CHCHD4	-	-0.310592	0.00158015	0.0115796	gnomad
chr3	50597054	T	G	C3orf18	-	0.353652	0.00158283	0.0115796	gnomad
chr20	55111515	A	G	FAM209B	+	-0.0842652	0.00161816	0.011586	gnomad
chr1	89519005	C	T	GBP1	-	0.270247	0.000951579	0.0116382	gnomad
chr8	97242693	C	T	UQCRB	-	0.843185	0.00163736	0.0116744	gnomad
chr17	79880472	C	T	MAFG	-	0.11558	0.000968298	0.0117355	gnomad
chr21	48084319	C	T	PRMT2	+	-0.354538	0.000966513	0.0117355	gnomad
chr6	122753368	C	T	HSF2	+	-0.346368	0.00164984	0.0117387	gnomad
chr22	50921855	A	C	ADM2	+	-0.227189	0.000547065	0.0117404	gnomad
chr9	130705465	T	C	FAM102A	-	0.48673	0.000548028	0.0117404	gnomad
chr14	103576577	G	C	EXOC3L4	+	0.199101	0.00161454	0.0117572	gnomad
chr7	45115755	C	T	CCM2	+	0.218959	0.00165858	0.0117763	gnomad
chr16	28915773	C	T	ATP2A1	+	-0.159616	0.000982417	0.0118208	gnomad
chr3	129817118	C	A	ALG1L2	+	-0.39932	0.00159019	0.0118265	gnomad
chrX	123046539	T	A	XIAP	+	0.187761	0.000556548	0.0118319	gnomad
chr19	2813307	C	T	THOP1	+	0.109837	0.000561143	0.0118393	gnomad
chr7	99017574	T	G	PTCD1	-	0.118486	0.00167167	0.0118445	gnomad
chr14	19378606	C	T	OR11H12	+	0.300774	0.00163123	0.011851	gnomad
chr11	76751778	G	T	B3GNT6	+	0.285486	0.0016769	0.0118568	gnomad
chr19	6730150	G	A	GPR108	-	-0.173107	0.00159936	0.0118649	gnomad
chr3	58413661	C	T	PDHB	-	0.453995	0.000569863	0.0119328	gnomad
chr10	3821474	G	A	KLF6	-	0.289712	0.00161299	0.0119362	gnomad
chr1	116243823	G	A	CASQ2	-	-0.153717	0.00169638	0.0119697	gnomad
chr12	108917186	C	T	SART3	-	0.264516	0.0016396	0.0120158	gnomad
chr12	120534592	G	A	RAB35	-	-0.265824	0.00164	0.0120158	gnomad
chr13	99105377	G	A	FARP1	+	0.180733	0.00163714	0.0120158	gnomad
chr19	47504542	G	T	ARHGAP35	+	0.198248	0.00163955	0.0120158	gnomad
chr17	41846954	C	T	DUSP3	-	0.099274	0.00101871	0.012159	gnomad
chr7	73112226	C	T	WBSCR22	+	-0.51281	0.00101818	0.012159	gnomad
chrX	142716405	C	T	SLITRK4	-	0.134018	0.00168104	0.0121846	gnomad
chr10	97366481	A	T	ALDH18A1	-	0.125517	0.00173526	0.0122187	gnomad
chr7	158823302	T	C	VIPR2	-	-0.453794	0.00167274	0.0122255	gnomad
chr15	42433422	T	C	PLA2G4F	-	-0.253047	0.00174003	0.0122269	gnomad
chr17	1478891	G	A	SLC43A2	-	-0.343631	0.000934351	0.0122504	gnomad
chr16	69358216	C	G	VPS4A	+	0.176667	0.00169456	0.0122542	gnomad
chr6	31797677	T	C	HSPA1B	+	0.14399	0.00175661	0.0122926	gnomad
chr17	6023999	G	A	WSCD1	+	-2.01057	0.00059269	0.0123182	gnomad
chr6	36653610	G	A	CDKN1A	+	-0.202876	0.0017677	0.0123196	gnomad
chr22	36003334	C	T	MB	-	0.411931	0.00169059	0.0123255	gnomad
chr3	33540106	C	T	CLASP2	-	0.374236	0.00171257	0.0123558	gnomad
chr2	219232702	C	G	CATIP	+	0.422052	0.00104544	0.0124166	gnomad
chr9	140329357	G	A	ENTPD8	-	0.183323	0.00104864	0.0124166	gnomad
chrX	135293156	A	T	FHL1	+	-0.488452	0.000728338	0.0124222	gnomad
chr15	42433511	C	T	PLA2G4F	-	0.273218	0.000990966	0.012473	gnomad
chr18	67508644	G	C	DOK6	+	0.315942	0.000976766	0.012473	gnomad
chr3	15602364	G	A	HACL1	-	-0.26104	0.000978502	0.012473	gnomad
chr8	86126518	G	A	C8orf59	-	-0.588956	0.000604803	0.0124769	gnomad
chr4	159048527	A	G	FAM198B	-	0.395255	0.00173693	0.0125027	gnomad
chr16	2203454	C	T	RAB26	+	-0.166919	0.00181293	0.0125398	gnomad
chr9	117782836	T	A	TNC	-	-0.240224	0.00181405	0.0125398	gnomad
chr17	42449681	G	A	ITGA2B	-	-0.0718479	0.00228572	0.0126068	rare_3utr_clinical
chr3	124467146	C	T	UMPS	+	0.0534148	0.00227776	0.0126068	rare_3utr_clinical
chr10	3821077	T	C	KLF6	-	0.649879	0.0018278	0.0126093	gnomad
chr5	141367366	C	A	RNF14	+	0.486391	0.0010757	0.0126865	gnomad
chr8	27534168	G	A	SCARA3	+	1.07872	0.000621355	0.0127241	gnomad
chrX	111698926	C	T	ZCCHC16	+	0.478575	0.000628883	0.0127842	gnomad
chr11	8123206	G	A	TUB	+	0.284501	0.00103111	0.0128075	gnomad
chr22	38471149	G	A	PICK1	+	0.16875	0.00109283	0.0128375	gnomad
chr11	62505884	C	T	TTC9C	+	0.239848	0.0010983	0.012851	gnomad
chr1	45810488	A	G	TESK2	-	0.220853	0.00108532	0.0128516	gnomad
chr17	6024003	C	T	WSCD1	+	0.237808	0.00108912	0.0128516	gnomad
chr2	101967355	G	A	CREG2	-	0.224103	0.00107351	0.0128516	gnomad
chr3	111732484	C	G	TAGLN3	+	0.137231	0.00105726	0.0128516	gnomad
chr6	150291283	G	A	ULBP1	+	-0.138175	0.00179278	0.0128751	gnomad
chr14	105675824	G	A	BRF1	-	0.112675	0.00187104	0.0128814	gnomad
chr17	37761661	G	A	NEUROD2	-	0.291014	0.0011055	0.0128845	gnomad
chr6	121401581	C	T	TBC1D32	-	0.147075	0.00187889	0.0129093	gnomad
chr1	162750065	G	A	DDR2	+	-0.29641	0.00189201	0.0129732	gnomad
chr17	36890511	G	A	PCGF2	-	-0.174636	0.00190057	0.0130054	gnomad
chr16	86565607	G	A	MTHFSD	-	0.263341	0.00113034	0.0130126	gnomad
chr9	35853857	C	T	TMEM8B	+	0.185864	0.00111954	0.0130126	gnomad
chr8	144332614	G	A	RP13-582O9.6	+	0.172525	0.00182036	0.0130432	gnomad
chr11	124790365	C	T	HEPACAM	-	-0.102176	0.00182951	0.0130787	gnomad
chr20	61975660	C	T	CHRNA4	-	0.130789	0.00115138	0.0130952	gnomad
chr22	43525331	G	A	BIK	+	0.226657	0.00112963	0.0131143	gnomad
chr16	633799	A	T	PIGQ	+	-0.225966	0.00192473	0.0131183	gnomad
chr5	140041962	T	A	IK	+	0.354427	0.00180453	0.0131239	gnomad
chr11	6469952	G	A	TRIM3	-	0.271617	0.000675888	0.0131633	gnomad
chr17	39190535	T	C	KRTAP1-3	-	1.79823	0.000675416	0.0131633	gnomad
chr19	46214570	G	A	FBXO46	-	0.454193	0.000673572	0.0131633	gnomad
chr3	137750004	C	T	CLDN18	+	0.210464	0.000673819	0.0131633	gnomad
chr8	11421799	C	T	BLK	+	-0.199386	0.000664006	0.0131633	gnomad
chr3	66430658	G	A	LRIG1	-	0.294269	0.00114076	0.013192	gnomad
chr10	73575079	G	A	CDH23	+	-0.226206	0.00182821	0.0132635	gnomad
chr1	227174468	C	T	ADCK3	+	0.121913	0.000794054	0.0132968	gnomad
chr10	27484771	C	A	ACBD5	-	-0.943976	0.00115729	0.0133313	gnomad
chr8	130760708	G	A	GSDMC	-	0.198612	0.00196058	0.0133359	gnomad
chr1	210335589	G	A	SYT14	+	0.191067	0.00184728	0.0133365	gnomad
chr14	100610127	A	G	EVL	+	0.265062	0.00184607	0.0133365	gnomad
chr19	5691642	C	T	RPL36	+	-0.199565	0.00185276	0.0133435	gnomad
chr6	1314165	G	A	FOXQ1	+	0.216346	0.00197388	0.0133995	gnomad
chr1	103343558	T	C	COL11A1	-	0.201187	0.00244799	0.0134211	rare_3utr_clinical
chr19	50813128	A	G	MYH14	+	0.146979	0.00245845	0.0134211	rare_3utr_clinical
chr3	197401356	A	G	RUBCN	-	0.225553	0.00187369	0.0134614	gnomad
chr22	36003308	G	A	MB	-	0.0665855	0.00117378	0.013469	gnomad
chr19	19360871	C	T	NCAN	+	0.21122	0.00188967	0.0134779	gnomad
chr19	50818140	C	A	KCNC3	-	0.188571	0.00199246	0.0134987	gnomad
chr17	43189951	C	T	PLCD3	-	-0.241047	0.00118157	0.0135063	gnomad
chr5	175956009	G	A	RNF44	-	0.194003	0.000823423	0.0135424	gnomad
chr22	50921830	T	C	ADM2	+	0.105216	0.00200363	0.0135474	gnomad
chr1	151554725	C	T	TUFT1	+	-0.203123	0.00119158	0.0135685	gnomad
chr12	109889361	G	C	KCTD10	-	0.102036	0.000841951	0.0136042	gnomad
chr21	47423942	C	T	COL6A1	+	-0.155298	0.00190851	0.0136538	gnomad
chr7	6063464	T	G	EIF2AK1	-	-0.258162	0.00190969	0.0136538	gnomad
chr1	245285272	C	G	EFCAB2	+	-1.03948	0.000707407	0.0136814	gnomad
chr12	72179462	G	A	RAB21	+	0.237478	0.00192277	0.0136827	gnomad
chr6	137234702	G	A	PEX7	+	-0.104801	0.00252294	0.0137033	rare_3utr_clinical
chr4	843440	G	A	GAK	-	-0.198577	0.00203366	0.0137231	gnomad
chr11	123493317	G	A	GRAMD1B	+	0.371879	0.00204252	0.0137339	gnomad
chr11	617003	C	T	CDHR5	-	0.267641	0.00204333	0.0137339	gnomad
chr18	46386280	C	T	CTIF	+	0.174462	0.002055	0.0137851	gnomad
chr2	242613075	A	G	ATG4B	+	-0.178055	0.00195256	0.0138632	gnomad
chr17	40724848	C	T	MLX	+	-0.185444	0.00122232	0.0138654	gnomad
chr17	74944968	C	T	MGAT5B	+	-0.173559	0.00195985	0.0138834	gnomad
chr1	1470731	C	T	TMEM240	-	-0.139923	0.00207945	0.0138943	gnomad
chr5	1052342	C	A	SLC12A7	-	-0.259951	0.00124418	0.0139822	gnomad
chr8	22878068	G	C	TNFRSF10B	-	0.226251	0.000733412	0.0139901	gnomad
chr17	57352561	T	C	GDPD1	+	0.393443	0.000743574	0.0139923	gnomad
chr9	32450224	G	A	ACO1	+	-0.271644	0.0007416	0.0139923	gnomad
chr1	151810401	A	G	C2CD4D	-	-0.158645	0.00198573	0.0140032	gnomad
chr17	79092199	G	C	AATK	-	-0.22847	0.00198246	0.0140032	gnomad
chr15	25924466	A	T	ATP10A	-	-0.731763	0.00197418	0.0140134	gnomad
chr2	3692092	T	A	COLEC11	+	-0.553026	0.00197419	0.0140134	gnomad
chr11	34493031	C	G	CAT	+	-0.341217	0.00124642	0.0140317	gnomad
chrX	152935355	G	T	PNCK	-	0.479273	0.00124325	0.0140317	gnomad
chr9	38397331	C	T	ALDH1B1	+	0.34136	0.000752671	0.0140684	gnomad
chr16	8619728	C	T	TMEM114	-	-0.314848	0.00125638	0.0140904	gnomad
chr1	79355454	T	C	ADGRL4	-	0.267387	0.00199964	0.0141601	gnomad
chr11	62392693	G	C	GANAB	-	-0.152943	0.00214136	0.0142241	gnomad
chr7	114332777	C	A	FOXP2	+	0.548982	0.00201889	0.0142623	gnomad
chr20	45839269	G	A	ZMYND8	-	0.266304	0.000768412	0.0142668	gnomad
chr1	227083300	G	A	PSEN2	+	-0.180047	0.00264169	0.0142758	rare_3utr_clinical
chr8	97241701	T	C	UQCRB	-	0.592341	0.00129027	0.0143296	gnomad
chr19	30191739	A	G	C19orf12	-	-0.233077	0.00267172	0.0143655	rare_3utr_clinical
chr15	55912192	T	A	PRTG	-	0.279943	0.00204815	0.0144003	gnomad
chrX	100881135	A	T	ARMCX3	+	0.726719	0.00204348	0.0144003	gnomad
chr19	14721055	A	G	CLEC17A	+	0.230131	0.00204685	0.0144017	gnomad
chr11	113860555	C	A	HTR3A	+	0.113042	0.0020583	0.0144374	gnomad
chr4	187131799	T	C	CYP4V2	+	-0.405338	0.0026989	0.0144391	rare_3utr_clinical
chr20	50007825	G	A	NFATC2	-	0.204722	0.00218459	0.014483	gnomad
chr11	19204205	C	T	CSRP3	-	-0.539979	0.0027535	0.0145135	rare_3utr_clinical
chr19	54634909	G	A	PRPF31	+	-0.184701	0.00274789	0.0145135	rare_3utr_clinical
chr2	62052788	T	C	FAM161A	-	-0.339246	0.0027359	0.0145135	rare_3utr_clinical
[truncated: 15,213 more rows]

## Sheet: Sheet 2
Sheet 2. Functional rare variants identified by mapUTR in HEK293 cells.
lnFC: relative activity score, natural logarithm of the fold change (alt_vs_ref), pval and FDR: P-values were calculated using MPRAnalyze’s two-sided likelihood ratio test and corrected using the Benjamini-Hochberg method, rare_3utr_clinical: gnomad rare variants with clinical relevance.
chromosome	position (hg19, 1-based)	ref	alt	gene	gene_strand	lnFC	pval	FDR	group
chr19	5778707	A	T	CATSPERD	+	-0.187972	4.93871e-22	1.54285e-18	gnomad
chr19	5778731	T	C	CATSPERD	+	-0.137326	1.7696e-20	2.76412e-17	gnomad
chr11	67804100	A	G	NDUFS8	+	-1.89629	3.75135e-20	4.01395e-17	rare_3utr_clinical
chr16	1560899	A	C	IFT140	-	-1.11201	1.90687e-16	1.02017e-13	rare_3utr_clinical
chr12	132636980	C	G	NOC4L	+	-2.63404	8.52869e-16	6.66091e-13	gnomad
chr4	77957955	C	A	2023-09-11	+	-0.107316	5.75987e-16	9.79466e-13	gnomad
chr11	1282908	C	A	MUC5B	+	-0.902559	3.41056e-15	1.95013e-12	gnomad
chr20	1918250	G	A	SIRPA	+	-1.54522	3.74546e-15	1.95013e-12	gnomad
chr12	122626680	C	T	MLXIP	+	0.298089	6.32892e-15	5.9745e-12	gnomad
chr16	2303728	G	A	RNPS1	-	-1.89283	7.43992e-15	8.43439e-12	gnomad
chr19	12810132	G	C	TNPO2	-	-1.27539	4.92349e-14	2.19728e-11	gnomad
chr19	51274965	T	C	GPR32	+	0.971527	5.73722e-14	2.24038e-11	gnomad
chr19	281376	C	T	PLPP2	-	-1.77139	6.49552e-14	2.25467e-11	gnomad
chr1	22966046	A	T	C1QA	+	-1.25113	7.24178e-14	2.26233e-11	gnomad
chr22	38611005	A	G	MAFF	+	-1.32657	4.52361e-14	3.8462e-11	gnomad
chr2	111875436	G	A	ACOXL	+	2.16984	3.41129e-13	9.68807e-11	gnomad
chr16	58079386	G	C	MMP15	+	-1.36575	4.1395e-13	1.07765e-10	gnomad
chr5	150562974	C	T	CCDC69	-	2.02109	4.92402e-13	1.18328e-10	gnomad
chr1	158066542	C	T	KIRREL	+	1.69621	2.07422e-13	1.91036e-10	gnomad
chr1	22966045	G	A	C1QA	+	-1.3556	1.01073e-12	2.10502e-10	gnomad
chr5	139947754	C	T	SLC35A4	+	1.33156	9.68849e-13	2.10502e-10	gnomad
chr18	48604849	G	A	SMAD4	+	-0.2042	6.74747e-13	2.4066e-10	rare_3utr_clinical
chr2	225630396	T	C	DOCK10	-	-1.61636	1.52956e-12	2.98647e-10	gnomad
chr20	57024243	C	T	VAPB	+	0.806284	1.13005e-12	3.02288e-10	rare_3utr_clinical
chr2	172338653	T	G	DCAF17	+	0.519909	8.20656e-13	3.8735e-10	gnomad
chr6	36823551	G	A	PPIL1	-	-1.35129	4.04483e-12	7.43298e-10	gnomad
chr8	92407371	A	G	SLC26A7	+	0.686079	2.59269e-13	7.67437e-10	gnomad
chr19	5917300	G	A	RANBP3	-	2.29759	4.76708e-12	8.27353e-10	gnomad
chr17	7004870	G	C	ASGR2	-	1.51556	5.17783e-12	8.51345e-10	gnomad
chr9	130265219	G	A	LRSAM1	+	1.13536	6.60669e-12	1.03196e-09	gnomad
chr19	51298445	C	G	ACPT	+	1.08952	7.15433e-12	1.06429e-09	gnomad
chr20	42697610	C	T	TOX2	+	-0.931579	8.00597e-12	1.13685e-09	gnomad
chr11	62443984	G	C	UBXN1	-	-1.68823	1.02339e-11	1.39003e-09	gnomad
chr2	27532700	G	A	MPV17	-	0.523627	7.33392e-12	1.56946e-09	rare_3utr_clinical
chr2	28635348	G	A	FOSL2	+	1.17042	1.20735e-11	1.57157e-09	gnomad
chr2	233741114	C	T	C2orf82	+	-1.23064	1.34419e-11	1.6797e-09	gnomad
chr16	88875837	G	T	APRT	-	0.445668	1.70439e-11	2.04789e-09	gnomad
chr4	843414	G	A	GAK	-	-0.758533	3.01188e-12	2.04868e-09	gnomad
chr20	42697621	A	G	TOX2	+	0.541442	2.13066e-11	2.46525e-09	gnomad
chr19	36279362	C	T	ARHGAP33	+	1.43222	4.4354e-12	2.51413e-09	gnomad
chr22	19956276	C	G	COMT	+	0.340707	5.81014e-12	2.8229e-09	gnomad
chrX	66943711	C	G	AR	+	-1.35504	2.79322e-11	3.00897e-09	gnomad
chr19	1279241	C	T	C19orf24	+	-2.18854	2.89529e-11	3.01496e-09	gnomad
chr19	30190928	T	C	C19orf12	-	-0.528057	2.2456e-11	3.43256e-09	rare_3utr_clinical
chr1	22966046	A	G	C1QA	+	-0.941108	3.84667e-11	3.87645e-09	gnomad
chr11	67804105	G	C	NDUFS8	+	0.778733	4.27127e-11	3.94888e-09	gnomad
chr9	139008314	G	A	C9orf69	-	-0.43216	4.22435e-11	3.94888e-09	gnomad
chr9	33441887	A	G	AQP3	-	-1.16904	4.29776e-11	3.94888e-09	gnomad
chr11	117871340	C	A	IL10RA	+	0.397154	1.02615e-11	4.22844e-09	gnomad
chr16	75146222	G	A	LDHD	-	2.44877	1.11896e-11	4.22844e-09	gnomad
chr10	129883366	C	T	PTPRE	+	-0.475885	5.18549e-11	4.62842e-09	gnomad
chr2	46987287	C	T	SOCS5	+	1.00284	1.66203e-11	5.0461e-09	gnomad
chr8	142366913	T	A	GPR20	-	-1.02741	2.13818e-11	5.0461e-09	gnomad
chr5	156900000	C	T	NIPAL4	+	-1.27058	3.79016e-11	5.06933e-09	rare_3utr_clinical
chr1	6166311	G	A	CHD5	-	0.783932	6.03685e-11	5.23865e-09	gnomad
chr14	105399345	C	G	PLD4	+	0.906721	6.62881e-11	5.44958e-09	gnomad
chr2	233344824	G	A	ECEL1	-	1.10552	6.56331e-11	5.44958e-09	gnomad
chr19	51298464	T	C	ACPT	+	-1.0486	7.63079e-11	6.11245e-09	gnomad
chr7	44184724	G	A	GCK	-	1.55503	6.81899e-11	7.47481e-09	rare_3utr_clinical
chr9	94794569	A	T	SPTLC1	-	0.772915	6.9858e-11	7.47481e-09	rare_3utr_clinical
chr17	38328429	C	G	CASC3	+	-1.55522	1.15201e-10	8.99723e-09	gnomad
chr17	65052432	C	T	CACNG1	+	-0.939979	1.19302e-10	9.09022e-09	gnomad
chr20	42697604	C	T	TOX2	+	0.836652	4.02912e-12	1.12211e-08	gnomad
chr15	73030536	G	C	BBS4	+	0.590702	1.21326e-10	1.14424e-08	rare_3utr_clinical
chr7	157208809	G	A	DNAJB6	+	-0.709532	1.35484e-10	1.14424e-08	rare_3utr_clinical
chr14	20979323	T	C	RNASE10	+	1.78268	3.97141e-11	1.35068e-08	gnomad
chr7	4802141	C	T	FOXK1	+	1.13127	7.21984e-11	1.36311e-08	gnomad
chr20	48604595	C	G	SNAI1	+	-0.783806	1.90493e-10	1.4169e-08	gnomad
chr11	2946475	G	A	SLC22A18	+	2.05685	2.5076e-10	1.8218e-08	gnomad
chr16	75258788	C	G	CTRB1	+	-1.81389	2.72923e-10	1.93776e-08	gnomad
chr9	32973042	C	G	APTX	-	0.126759	2.92465e-10	2.23527e-08	rare_3utr_clinical
chrX	54471026	C	T	TSR2	+	0.186041	1.57255e-11	2.32738e-08	gnomad
chr8	10583215	C	A	SOX7	-	0.931991	3.39392e-10	2.35614e-08	gnomad
chr20	61976202	C	T	CHRNA4	-	2.02351	1.02134e-10	3.15781e-08	gnomad
chr17	39642614	G	A	KRT36	-	0.679816	3.22267e-11	3.1797e-08	gnomad
chr12	670620	G	A	B4GALNT3	+	-0.636019	3.30114e-11	3.27033e-08	gnomad
chr8	145141042	G	A	GPAA1	+	1.22515	3.1005e-11	3.27033e-08	gnomad
chr12	27183199	A	G	MED21	+	1.65907	1.34316e-10	3.80675e-08	gnomad
chrX	47778636	G	A	ZNF81	+	-0.264908	5.96921e-10	4.25804e-08	rare_3utr_clinical
chr19	831925	C	T	AZU1	+	-0.78393	5.8926e-11	4.36052e-08	gnomad
chr3	168802684	A	T	MECOM	-	-0.349737	7.42196e-11	4.3938e-08	gnomad
chr1	152770632	C	G	LCE1D	+	0.602378	6.64993e-10	4.51617e-08	gnomad
chr16	23701401	C	T	PLK1	+	-0.698729	3.60918e-11	5.02579e-08	gnomad
chr17	80059355	G	A	CCDC57	-	-1.4735	9.05287e-10	6.01727e-08	gnomad
chr13	114204009	A	C	TMCO3	+	-0.461868	3.11146e-10	6.99581e-08	gnomad
chr19	7928640	C	T	EVI5L	+	1.01273	3.31167e-10	6.99581e-08	gnomad
chr22	45580586	C	T	NUP50	+	-0.971901	2.97008e-10	6.99581e-08	gnomad
chr4	146682378	G	A	ZNF827	-	0.728501	3.49688e-10	6.99581e-08	gnomad
chr16	75146203	A	C	LDHD	-	2.17983	1.30017e-10	7.24195e-08	gnomad
chr5	54527170	G	A	CCNO	-	-1.20723	1.24055e-10	7.24195e-08	gnomad
chr7	150324760	G	T	GIMAP6	-	-0.419403	1.05154e-10	7.24195e-08	gnomad
chr14	23021047	G	A	TRAC	+	-0.746557	1.22308e-09	7.79779e-08	gnomad
chr19	50364463	A	C	PNKP	-	-0.914643	1.19912e-09	7.79779e-08	gnomad
chr12	53291008	A	C	KRT8	-	0.682554	1.41375e-09	8.83313e-08	gnomad
chr17	48704139	T	C	CACNA1G	+	-1.05178	1.9367e-10	9.55441e-08	gnomad
chr11	118528952	A	G	TREH	-	1.06051	2.38456e-10	1.00833e-07	gnomad
chr17	4391217	C	G	SPNS3	+	-1.24272	2.80228e-10	1.11491e-07	gnomad
chr7	150324760	G	C	GIMAP6	-	-0.364069	2.41301e-10	1.11491e-07	gnomad
chr4	56291671	T	C	TMEM165	+	0.584327	1.50531e-10	1.11844e-07	gnomad
chr19	50364490	G	A	PNKP	-	0.496896	1.81581e-09	1.21432e-07	rare_3utr_clinical
chr16	67978045	C	A	SLC12A4	-	0.767821	1.9919e-09	1.22014e-07	gnomad
chr17	48051354	G	T	DLX4	+	0.855662	3.31477e-10	1.22646e-07	gnomad
chr17	21319975	G	C	KCNJ12	+	-0.885839	2.68466e-10	1.23629e-07	gnomad
chr5	150562971	C	T	CCDC69	-	0.712764	2.07325e-09	1.24554e-07	gnomad
chr10	3818375	T	G	KLF6	-	0.577826	2.17292e-09	1.28079e-07	gnomad
chr1	25167476	G	A	CLIC4	+	1.23336	7.95524e-10	1.28837e-07	gnomad
chr19	14676725	A	G	TECR	+	-0.5348	2.82926e-10	1.40142e-07	gnomad
chr11	866663	C	T	TSPAN4	+	1.26223	4.65483e-10	1.42903e-07	gnomad
chr12	48723845	A	T	H1FNT	+	-0.759957	9.50873e-10	1.49604e-07	gnomad
chr2	171573959	T	G	SP5	+	0.469602	5.09268e-10	1.50743e-07	gnomad
chr15	75632377	C	T	COMMD4	+	1.58398	2.61122e-09	1.51064e-07	gnomad
chr20	61919624	C	T	ARFGAP1	+	-0.303228	5.66562e-10	1.52457e-07	gnomad
chrX	102331170	T	C	NXF3	-	-1.08307	3.0517e-09	1.73337e-07	gnomad
chr11	117871731	C	A	IL10RA	+	1.48603	2.88183e-09	1.81386e-07	rare_3utr_clinical
chr8	133584549	A	C	LRRC6	-	0.923139	3.26383e-09	1.82075e-07	gnomad
chr11	67395413	G	A	NUDT8	-	0.706178	1.21061e-09	1.8715e-07	gnomad
chr19	18704365	G	T	CRLF1	-	-0.658106	3.82537e-09	2.09657e-07	gnomad
chr8	75276754	G	A	GDAP1	+	-0.709388	8.633e-10	2.12947e-07	gnomad
chr12	27183185	C	T	MED21	+	1.26032	5.42946e-10	2.30519e-07	gnomad
chr14	23020842	C	T	TRAC	+	0.585858	4.34682e-09	2.34129e-07	gnomad
chr17	79977039	C	T	STRA13	-	1.01979	6.80961e-10	2.37059e-07	gnomad
chr22	47569308	G	C	TBC1D22A	+	-1.42272	1.11434e-09	2.42652e-07	gnomad
chrX	123047450	C	T	XIAP	+	-1.02354	1.14768e-09	2.42652e-07	gnomad
chr3	124466062	G	A	UMPS	+	-0.368284	4.30307e-09	2.42787e-07	rare_3utr_clinical
chr9	139390517	C	T	NOTCH1	-	0.601514	4.31117e-09	2.42787e-07	rare_3utr_clinical
chr11	118005923	G	A	SCN4B	-	0.534848	4.60143e-09	2.46177e-07	rare_3utr_clinical
chr20	44577573	T	G	ZNF335	-	-0.91793	8.70773e-10	2.69456e-07	gnomad
chr1	120337193	G	T	REG4	-	0.596746	1.01942e-09	2.83909e-07	gnomad
chr2	220480924	C	T	STK11IP	+	-0.421757	5.37587e-09	2.84648e-07	gnomad
chr12	112338003	T	C	MAPKAPK5	+	1.31334	1.46073e-09	2.9058e-07	gnomad
chr20	37005484	T	C	LBP	+	-1.25558	1.27486e-09	2.9058e-07	gnomad
chr3	47050819	A	G	NBEAL2	+	-1.24918	1.20317e-09	2.9058e-07	gnomad
chr8	8560789	C	T	CLDN23	+	0.593897	1.39414e-09	2.9058e-07	gnomad
chr4	108535370	T	C	PAPSS1	-	-0.317638	1.58082e-09	3.11948e-07	gnomad
chr9	101832831	T	C	COL15A1	+	-1.30685	6.62944e-09	3.45173e-07	gnomad
chrX	221719	G	A	GTPBP6	-	0.741231	6.80552e-09	3.48532e-07	gnomad
chr1	110775598	G	A	KCNC4	+	-0.325209	2.31981e-09	3.80431e-07	gnomad
chr11	69466100	G	A	CCND1	+	-0.46593	2.44195e-09	3.80431e-07	gnomad
chr3	42438754	T	G	LYZL4	-	0.717629	2.24716e-09	3.80431e-07	gnomad
chr6	44414495	A	G	CDC5L	+	0.442837	2.41264e-09	3.80431e-07	gnomad
chr17	1964785	C	G	HIC1	+	-0.496426	7.68633e-09	3.87292e-07	gnomad
chr1	109836834	C	T	MYBPHL	-	0.364792	8.20925e-09	4.07074e-07	gnomad
chr8	144332613	C	T	RP13-582O9.6	+	-0.517447	8.36864e-09	4.08494e-07	gnomad
chr10	27484538	C	A	ACBD5	-	-1.27535	1.26869e-09	4.18949e-07	gnomad
chr17	37368533	C	T	STAC2	-	1.29023	1.17927e-09	4.18949e-07	gnomad
chr14	91700284	C	T	GPR68	-	0.316663	2.27774e-09	4.22901e-07	gnomad
chr2	74588577	C	T	DCTN1	-	-0.499625	8.30005e-09	4.22907e-07	rare_3utr_clinical
chr19	14519715	C	T	DDX39A	-	0.670378	9.429e-09	4.53172e-07	gnomad
chr8	94935950	C	A	PDP1	+	-0.955692	9.59649e-09	4.66738e-07	rare_3utr_clinical
chr6	80196692	C	A	LCA5	-	0.500917	1.05244e-08	4.97836e-07	gnomad
chr9	140446996	C	T	MRPL41	+	-1.339	1.0677e-08	4.97836e-07	gnomad
chr17	15931006	A	T	TTC19	+	0.297921	1.16554e-08	5.27702e-07	gnomad
chr8	143763581	G	T	PSCA	+	0.53119	1.15918e-08	5.27702e-07	gnomad
chr2	107007927	G	A	RGPD3	-	-0.360096	3.88186e-09	5.35351e-07	gnomad
chr4	174448417	T	C	HAND2	-	-0.129975	3.93524e-09	5.35351e-07	gnomad
chr14	91007660	C	G	TTC7B	-	-0.555152	1.22543e-08	5.46891e-07	gnomad
chr3	111838392	G	A	C3orf52	+	0.949603	1.26231e-08	5.55416e-07	gnomad
chr9	131395659	C	T	SPTAN1	+	-0.357115	1.20189e-08	5.59139e-07	rare_3utr_clinical
chr19	54486146	G	A	CACNG8	+	0.538975	4.27535e-09	5.59248e-07	gnomad
chr12	49375451	C	A	WNT1	+	0.777373	1.29451e-08	5.61672e-07	gnomad
chr19	10426717	G	A	CTD-2369P2.12	-	0.463719	1.38973e-08	6.19589e-07	rare_3utr_clinical
chr2	220480925	G	A	STK11IP	+	-0.32969	2.93619e-09	6.34045e-07	gnomad
chr22	24108186	C	T	CHCHD10	-	0.696104	3.44215e-09	6.34045e-07	gnomad
chr5	33988393	G	T	AMACR	-	-0.666971	1.48741e-08	6.36531e-07	gnomad
chr9	100437198	C	T	XPA	-	0.232457	1.56255e-08	6.59649e-07	gnomad
chr16	30913864	C	T	CTF1	+	-0.257461	1.57283e-08	6.73171e-07	rare_3utr_clinical
chr11	6807228	C	G	OR2AG1	+	0.965674	2.29673e-09	6.82588e-07	gnomad
chr1	43317614	A	G	ZNF691	+	-0.43064	5.95184e-09	7.22936e-07	gnomad
chr2	74588569	G	A	DCTN1	-	-0.220361	1.81949e-08	7.48792e-07	rare_3utr_clinical
chr11	6898827	T	C	OR10A4	+	-0.347654	6.6088e-09	7.75052e-07	gnomad
chr7	75441107	G	A	CCL24	-	-0.559354	5.78473e-09	7.78309e-07	gnomad
chr2	233323880	G	C	ALPI	+	-0.239039	1.88241e-08	7.83104e-07	gnomad
chr7	143049133	G	C	CLCN1	+	-1.02038	1.90512e-08	7.83104e-07	gnomad
chr5	33944729	T	G	SLC45A2	-	-0.529752	1.97049e-08	7.99457e-07	gnomad
chr22	38221498	C	T	GALR3	+	-1.01728	7.12404e-09	8.07629e-07	gnomad
chr5	150562895	G	C	CCDC69	-	-0.99666	6.12904e-09	8.26545e-07	gnomad
chr8	8560799	G	A	CLDN23	+	0.709378	2.12193e-08	8.49858e-07	gnomad
chr16	90072723	C	A	DBNDD1	-	-0.801499	7.80818e-09	8.56633e-07	gnomad
chr14	106090774	C	G	IGHG4	-	-1.12764	8.14868e-09	8.66052e-07	gnomad
chr16	30959199	C	T	FBXL19	+	-0.314317	8.70872e-09	8.97526e-07	gnomad
chr19	50191528	G	A	PRMT1	+	-0.642507	9.11057e-09	9.11325e-07	gnomad
chr17	4574691	G	C	PELP1	-	1.24799	7.27847e-09	9.36708e-07	gnomad
chr3	15425693	A	G	METTL6	-	0.651994	8.40508e-09	1.03663e-06	gnomad
chr14	94400527	T	G	ASB2	-	-0.876201	2.66188e-08	1.05262e-06	gnomad
chr14	103576600	G	A	EXOC3L4	+	0.428343	2.73734e-08	1.06893e-06	gnomad
chr15	90806285	G	A	RP11-697E2.6	+	-0.825106	1.12193e-08	1.09019e-06	gnomad
chr12	50492816	A	G	SMARCD1	+	-0.127364	9.3696e-09	1.10936e-06	gnomad
chr7	2419973	T	C	EIF3B	+	-0.322869	2.93699e-08	1.13274e-06	gnomad
chr9	130925913	C	T	C9orf16	+	-0.440133	1.02709e-08	1.16931e-06	gnomad
chr1	9910773	C	A	CTNNBIP1	-	-0.382609	1.29868e-08	1.19196e-06	gnomad
chr10	69971436	A	G	MYPN	+	0.566537	1.3318e-08	1.19196e-06	gnomad
chr6	35058046	G	A	ANKS1A	+	-0.460281	1.27177e-08	1.19196e-06	gnomad
chr11	67804079	C	T	NDUFS8	+	-0.21327	3.12212e-08	1.23728e-06	rare_3utr_clinical
chr14	77978621	A	G	SPTLC2	-	0.6483	3.37048e-08	1.24359e-06	rare_3utr_clinical
chr1	193219854	C	A	CDC73	+	1.0482	3.55973e-08	1.26964e-06	rare_3utr_clinical
chr8	124453678	T	G	WDYHV1	+	-0.420645	8.46441e-09	1.29929e-06	gnomad
chr16	216754	G	A	HBM	+	-0.6938	3.44121e-08	1.31102e-06	gnomad
chr16	1559970	G	T	TELO2	+	-0.965214	1.28406e-08	1.40771e-06	gnomad
chr5	132203292	C	T	UQCRQ	+	-0.2237	4.09165e-08	1.41228e-06	rare_3utr_clinical
chr11	68855435	G	A	TPCN2	+	0.798172	1.40429e-08	1.42801e-06	gnomad
chr16	19073176	C	T	TMC7	+	1.45784	1.44731e-08	1.42801e-06	gnomad
chr19	38696922	C	G	SIPA1L3	+	-0.38853	1.35167e-08	1.42801e-06	gnomad
chr19	51274940	A	G	GPR32	+	0.744542	3.88986e-08	1.46409e-06	gnomad
chr19	2099380	G	T	IZUMO4	+	-0.547412	3.9544e-08	1.47066e-06	gnomad
chrX	619585	C	T	SHOX	+	0.442379	1.71121e-08	1.49226e-06	gnomad
chr16	1416192	G	T	UNKL	-	-0.329951	1.85313e-08	1.59638e-06	gnomad
chr20	61975117	C	T	CHRNA4	-	0.309121	1.90664e-08	1.59638e-06	gnomad
chr22	31500496	A	G	SMTN	+	-0.479202	1.40046e-08	1.59638e-06	gnomad
chr7	4802135	C	T	FOXK1	+	1.34037	1.28381e-08	1.59638e-06	gnomad
chr8	143763565	C	T	PSCA	+	-0.427591	1.57141e-08	1.59638e-06	gnomad
chr7	5347099	C	A	TNRC18	-	0.4015	1.69056e-08	1.61421e-06	gnomad
chr2	219846357	C	T	FEV	-	-1.05068	1.90545e-08	1.62011e-06	gnomad
chr7	98609987	G	A	TRRAP	+	0.242554	2.17998e-08	1.67314e-06	gnomad
chr12	109991660	G	A	MMAB	-	0.969113	4.70999e-08	1.73106e-06	gnomad
chr14	54416722	T	A	BMP4	-	-0.18951	2.01498e-08	1.86386e-06	gnomad
chr19	46893618	C	T	PPP5C	+	-0.592358	2.09233e-08	1.87676e-06	gnomad
chr5	175307225	G	A	CPLX2	+	-0.629061	2.32877e-08	1.88575e-06	gnomad
chr15	59428859	A	T	MYO1E	-	-0.318593	2.40933e-08	1.90412e-06	gnomad
chr5	76372998	C	G	ZBED3	-	0.93005	2.46343e-08	1.90412e-06	gnomad
chr10	3819047	G	A	KLF6	-	0.972011	2.26233e-08	1.92431e-06	gnomad
chr5	134870640	G	A	NEUROG1	-	0.313546	2.27537e-08	1.92431e-06	gnomad
chr21	36164249	G	C	RUNX1	-	-0.192724	2.35891e-08	1.93955e-06	gnomad
chrX	151093104	C	T	MAGEA4	+	0.342726	5.44031e-08	1.97622e-06	gnomad
chr4	1809297	G	C	FGFR3	+	-0.255386	2.58258e-08	2.06606e-06	gnomad
chr7	65821845	C	G	TPST1	+	-1.19537	2.68498e-08	2.09146e-06	gnomad
chr3	13359176	G	A	NUP210	-	0.715019	2.76717e-08	2.10021e-06	gnomad
chr11	67804104	C	T	NDUFS8	+	0.321386	6.57113e-08	2.19722e-06	rare_3utr_clinical
chr12	120534660	T	G	RAB35	-	-0.382699	3.09362e-08	2.28928e-06	gnomad
chr1	146466161	A	T	NBPF12	+	-0.402246	3.14533e-08	2.32549e-06	gnomad
chr1	155720335	G	A	GON4L	-	1.06269	2.03544e-08	2.40181e-06	gnomad
chr16	89623512	T	A	SPG7	+	0.616683	7.53035e-08	2.44166e-06	rare_3utr_clinical
chr19	48244694	G	A	EHD2	+	0.865987	3.38793e-08	2.44592e-06	gnomad
chr16	4559766	T	C	HMOX2	+	-0.157708	3.5908e-08	2.53066e-06	gnomad
chr3	93772884	C	A	ARL13B	+	-1.00853	3.54424e-08	2.56467e-06	gnomad
chr14	100613058	C	T	DEGS2	-	0.747873	3.7723e-08	2.59674e-06	gnomad
chr17	1554094	G	A	PRPF8	-	-0.54356	8.49915e-08	2.64393e-06	rare_3utr_clinical
chr6	39872709	G	C	MOCS1	-	-0.135518	8.64836e-08	2.64393e-06	rare_3utr_clinical
chr4	146682555	G	A	ZNF827	-	-0.729355	3.784e-08	2.68112e-06	gnomad
chr16	89220979	C	T	ACSF3	+	0.463418	3.9795e-08	2.7621e-06	gnomad
chr11	125647234	G	A	PATE2	-	-0.705151	4.3858e-08	2.88488e-06	gnomad
chr8	22879778	C	G	TNFRSF10B	-	0.501346	4.37029e-08	2.88488e-06	gnomad
chr16	136657	G	A	NPRL3	-	-0.67076	8.10559e-08	2.91056e-06	gnomad
chrX	295080	G	A	PPP2R3B	-	0.258471	4.61531e-08	2.96985e-06	gnomad
chr2	219679800	G	A	CYP27A1	+	0.168491	1.02211e-07	3.03793e-06	rare_3utr_clinical
chr19	18110852	G	A	KCNN1	+	-0.642057	8.58391e-08	3.04729e-06	gnomad
chr2	27600283	C	T	SNX17	+	-0.153596	1.13082e-07	3.27022e-06	rare_3utr_clinical
chrX	295098	G	A	PPP2R3B	-	0.273356	1.23129e-08	3.32671e-06	gnomad
chr17	43003408	G	A	KIF18B	-	0.483748	9.50606e-08	3.33673e-06	gnomad
chr1	168216311	C	A	SFT2D2	+	-0.387031	9.76491e-08	3.38951e-06	gnomad
chr5	177576703	A	T	NHP2	-	-0.210277	1.21831e-07	3.43051e-06	rare_3utr_clinical
chr19	36168963	C	T	UPK1A	+	-0.189716	1.03667e-07	3.55884e-06	gnomad
chr4	159630839	C	T	PPID	-	-0.541915	5.67219e-08	3.57227e-06	gnomad
chr14	104201365	C	T	PPP1R13B	-	-0.465082	5.80529e-08	3.57993e-06	gnomad
chr17	63634	C	T	RPH3AL	-	-0.808169	1.4692e-08	3.63872e-06	gnomad
chr18	59972814	G	A	KIAA1468	+	0.885456	1.07647e-07	3.65531e-06	gnomad
chr22	38610947	T	C	MAFF	+	-0.806733	2.22921e-08	3.66168e-06	gnomad
chr3	42265451	C	T	TRAK1	+	1.39314	2.23514e-08	3.66168e-06	gnomad
chr1	33329385	G	A	FNDC5	-	-0.134077	5.69844e-08	3.72233e-06	gnomad
chr16	2031597	C	G	TBL3	+	0.229483	5.68971e-08	3.72233e-06	gnomad
chr6	30140416	T	G	TRIM15	+	-0.296487	5.80074e-08	3.72233e-06	gnomad
chr19	14164409	G	C	PALM3	-	0.393876	6.04644e-08	3.80814e-06	gnomad
chr1	227174447	G	A	ADCK3	+	0.724363	1.44195e-07	3.8945e-06	rare_3utr_clinical
chr3	124465832	G	C	UMPS	+	-0.152646	1.45589e-07	3.8945e-06	rare_3utr_clinical
chr13	21948691	A	T	ZDHHC20	-	0.373939	6.51914e-08	3.9381e-06	gnomad
chr11	66610720	C	T	C11orf80	+	0.677498	1.1726e-07	3.93891e-06	gnomad
chr19	50161823	C	A	SCAF1	+	0.931962	1.18921e-07	3.95223e-06	gnomad
chr14	77336524	G	A	LRRC74A	+	0.399456	6.40882e-08	3.96298e-06	gnomad
chr16	3191351	A	G	ZNF213	+	0.626836	5.78978e-08	4.10183e-06	gnomad
chr2	97505264	G	A	ANKRD23	-	0.387918	1.29785e-07	4.26788e-06	gnomad
chr6	35057956	C	T	ANKS1A	+	0.194108	1.88493e-08	4.30924e-06	gnomad
chr4	1809127	C	T	FGFR3	+	-0.161757	7.18327e-08	4.36255e-06	gnomad
chr14	20404772	G	A	OR4K1	+	0.443135	1.36819e-07	4.45232e-06	gnomad
chr19	17544353	C	T	MVB12A	+	0.880309	7.51183e-08	4.48206e-06	gnomad
chrX	1720498	G	A	AKAP17A	+	0.321108	2.1497e-08	4.56351e-06	gnomad
chr10	70243179	T	C	SLC25A16	-	0.755652	7.90427e-08	4.67933e-06	gnomad
chr10	13320259	G	C	PHYH	-	-1.6708	1.46009e-07	4.7024e-06	gnomad
chr12	109991691	C	T	MMAB	-	-0.796063	8.0973e-08	4.73677e-06	gnomad
chr8	143816859	C	T	THEM6	+	-0.445962	8.21727e-08	4.73677e-06	gnomad
chr15	43489479	A	T	EPB42	-	-0.349191	1.82632e-07	4.76625e-06	rare_3utr_clinical
chr3	48895133	G	C	SLC25A20	-	-0.861868	8.27729e-08	4.80407e-06	gnomad
chr16	67197957	C	G	FBXL8	+	-0.445325	3.29608e-08	4.9032e-06	gnomad
chr19	36207657	G	C	ZBTB32	+	0.249849	3.34509e-08	4.9032e-06	gnomad
chr6	99728990	C	A	FAXC	-	0.943542	1.57368e-07	5.01652e-06	gnomad
chr2	85618091	G	A	ELMOD3	+	-0.426318	9.0018e-08	5.10252e-06	gnomad
chr14	106090808	G	C	IGHG4	-	-0.706441	9.35928e-08	5.21818e-06	gnomad
chr19	17937542	C	T	JAK3	-	0.843388	9.65534e-08	5.29642e-06	gnomad
chr15	74005989	C	T	CD276	+	0.181794	5.63133e-08	5.41757e-06	gnomad
chr17	80615614	G	A	RAB40B	-	0.454096	5.73896e-08	5.41757e-06	gnomad
chr16	90110075	C	T	GAS8	+	0.432813	8.65816e-08	5.69583e-06	gnomad
chr3	45266602	G	C	TMEM158	-	1.34349	4.15574e-08	5.78687e-06	gnomad
chr20	57024132	C	T	VAPB	+	-1.36321	3.10216e-08	6.14642e-06	gnomad
chr14	55511127	T	G	SOCS4	+	1.07097	1.16386e-07	6.20207e-06	gnomad
chr6	56919673	C	T	KIAA1586	+	-1.4483	1.16711e-07	6.20207e-06	gnomad
chr12	29659771	C	T	TMTC1	-	-0.551727	1.98671e-07	6.26918e-06	gnomad
chr19	3770591	G	A	RAX2	-	0.847657	7.59891e-08	6.52124e-06	gnomad
chr12	56636900	C	T	ANKRD52	-	0.347261	1.27904e-07	6.69235e-06	gnomad
chrX	147032106	A	G	FMR1	+	0.739818	2.33436e-07	7.29253e-06	gnomad
chr11	118007534	T	G	SCN4B	-	-0.450412	1.4282e-07	7.34737e-06	gnomad
chr2	54895710	C	G	SPTBN1	+	0.361401	1.44744e-07	7.34737e-06	gnomad
chr7	128588886	G	A	IRF5	+	-0.426298	5.79089e-08	7.67982e-06	gnomad
chr2	242163615	A	C	ANO7	+	0.123571	1.59286e-07	7.83389e-06	gnomad
chr5	175307239	C	T	CPLX2	+	0.61537	1.60755e-07	7.83389e-06	gnomad
chr5	26881236	A	G	CDH9	-	-0.264363	1.61238e-07	7.83389e-06	gnomad
chr17	4802025	T	C	CHRNE	-	-0.613607	3.19226e-07	7.94354e-06	rare_3utr_clinical
chr19	3462816	G	C	NFIC	+	1.00385	2.57964e-07	7.979e-06	gnomad
chr7	75915206	G	A	SRRM3	+	0.281909	4.37909e-08	8.13416e-06	gnomad
chr10	133981768	C	T	JAKMIP3	+	0.67911	2.72224e-07	8.33752e-06	gnomad
chr1	20680787	G	A	VWA5B1	+	0.968907	2.78794e-07	8.37454e-06	gnomad
chr5	172377820	C	T	ERGIC1	+	-0.710882	2.78598e-07	8.37454e-06	gnomad
chr12	56992362	G	C	BAZ2A	-	0.557064	5.23878e-08	8.64981e-06	gnomad
chr4	1809378	C	A	FGFR3	+	-0.254108	5.08637e-08	8.64981e-06	gnomad
chr8	22878183	C	T	TNFRSF10B	-	-0.426743	1.53107e-07	8.71534e-06	gnomad
chr3	52825944	G	A	ITIH1	+	-0.643126	3.00279e-07	8.93401e-06	gnomad
chr3	124466663	C	T	UMPS	+	0.459294	3.7853e-07	9.20516e-06	rare_3utr_clinical
chr9	130577947	G	A	ENG	-	0.553198	7.39514e-08	9.36158e-06	gnomad
chr16	89220866	G	A	ACSF3	+	-0.474995	7.85412e-08	9.44034e-06	gnomad
chrX	54959833	G	C	PFKFB1	-	0.778516	8.1353e-08	9.44034e-06	gnomad
chr14	103576578	G	C	EXOC3L4	+	0.251167	3.24056e-07	9.55047e-06	gnomad
chrX	151909215	A	G	CSAG1	+	-0.587523	3.37911e-07	9.86574e-06	gnomad
chr21	34809271	C	T	IFNGR2	+	-0.568999	6.40015e-08	1.00112e-05	gnomad
chr1	62920896	A	C	DOCK7	-	0.403824	1.7951e-07	1.00255e-05	gnomad
chr16	31203494	G	A	FUS	+	0.1871	7.11631e-08	1.00713e-05	gnomad
chr6	159185638	A	G	SYTL3	+	-1.70876	7.10931e-08	1.00713e-05	gnomad
chr16	30751101	A	G	SRCAP	+	0.463833	4.26909e-07	1.0151e-05	rare_3utr_clinical
chr16	31123595	C	T	BCKDK	+	0.300979	4.50429e-07	1.02545e-05	rare_3utr_clinical
chr2	233400663	C	T	CHRND	+	0.40869	4.46193e-07	1.02545e-05	rare_3utr_clinical
chr12	120531886	C	A	CCDC64	+	-0.677347	1.90419e-07	1.04378e-05	gnomad
chr19	3578878	C	T	HMG20B	+	-0.400402	2.04894e-07	1.0641e-05	gnomad
chr19	47778626	C	G	INAFM1	+	-0.426347	1.98794e-07	1.0641e-05	gnomad
chrX	50339244	G	A	SHROOM4	-	0.212626	2.25623e-07	1.06575e-05	gnomad
chr19	54711470	G	C	RPS9	+	0.383641	3.70341e-07	1.07125e-05	gnomad
chr9	140003335	G	A	MAN1B1	+	-0.170959	4.91715e-07	1.07375e-05	rare_3utr_clinical
chr19	35988361	G	A	DMKN	-	-0.1498	2.34274e-07	1.07671e-05	gnomad
chr7	72419543	C	T	POM121	+	0.409994	2.32482e-07	1.07671e-05	gnomad
chr16	30751076	G	T	SRCAP	+	-1.18364	5.0378e-07	1.07809e-05	rare_3utr_clinical
chr1	226789754	C	T	C1orf95	+	-0.434253	2.1262e-07	1.08509e-05	gnomad
chrX	123044535	C	T	XIAP	+	-0.151534	2.21963e-07	1.11358e-05	gnomad
chr3	77695217	G	T	ROBO2	+	0.683278	2.30391e-07	1.13659e-05	gnomad
chr19	42460977	C	T	RABAC1	-	-0.682698	1.46613e-07	1.15335e-05	gnomad
chr19	12810134	G	A	TNPO2	-	-0.663966	8.7149e-08	1.1773e-05	gnomad
chr10	124909640	C	T	HMX2	+	-2.04516	2.46515e-07	1.1962e-05	gnomad
chr3	49570679	C	T	DAG1	+	0.318982	4.50176e-07	1.29023e-05	gnomad
chr6	34500352	C	T	PACSIN1	+	1.31567	1.83053e-07	1.32925e-05	gnomad
chr20	57022311	A	G	VAPB	+	-0.910047	6.47289e-07	1.35263e-05	rare_3utr_clinical
chr5	14711295	C	T	ANKH	-	0.357294	6.57353e-07	1.35263e-05	rare_3utr_clinical
chr21	27141592	C	T	GABPA	+	-0.545342	2.91958e-07	1.37174e-05	gnomad
chr19	14721020	G	A	CLEC17A	+	-0.497366	4.92462e-07	1.38599e-05	gnomad
chr17	43472790	C	G	ARHGAP27	-	0.284276	3.06016e-07	1.38768e-05	gnomad
chr16	1724063	C	T	LA16c-431H6.6	+	-0.254266	3.07005e-07	1.4199e-05	gnomad
chr4	100789388	G	A	DAPP1	+	-0.466621	5.15759e-07	1.4386e-05	gnomad
chr12	51373537	G	A	SLC11A2	-	-0.721916	3.24958e-07	1.47981e-05	gnomad
chr21	47424586	G	C	COL6A1	+	-0.739283	5.40574e-07	1.49447e-05	gnomad
chr4	129794123	G	A	JADE1	+	0.381043	1.18046e-07	1.52425e-05	gnomad
chr4	8307908	G	T	HTRA3	+	0.357495	1.23089e-07	1.52425e-05	gnomad
chr3	10167988	C	T	BRK1	+	0.965619	1.35388e-07	1.60949e-05	gnomad
chr12	93101530	C	T	C12orf74	+	-0.487253	5.96709e-07	1.62097e-05	gnomad
chr1	6694615	G	A	THAP3	+	0.291765	6.2709e-07	1.68882e-05	gnomad
chr1	168054397	A	G	GPR161	-	0.555096	6.54676e-07	1.74804e-05	gnomad
chr8	23538695	G	A	NKX3-1	-	-0.267844	3.91242e-07	1.75081e-05	gnomad
chr12	122692612	C	G	B3GNT4	+	-0.301773	4.07224e-07	1.75313e-05	gnomad
chr16	67961569	A	G	PSKH1	+	0.250226	4.02278e-07	1.75313e-05	gnomad
chr8	22877870	A	G	TNFRSF10B	-	-0.217321	3.99504e-07	1.75313e-05	gnomad
chr12	109994531	C	T	MMAB	-	0.311748	3.93084e-07	1.76292e-05	gnomad
chr8	97240163	C	T	UQCRB	-	0.367363	4.17547e-07	1.7751e-05	gnomad
chr17	36891457	A	T	PCGF2	-	-0.311819	4.28895e-07	1.77887e-05	gnomad
chr9	139648906	G	T	LCN8	-	0.753589	6.746e-07	1.78598e-05	gnomad
chr11	118005700	C	G	SCN4B	-	-0.257607	1.71533e-07	1.8207e-05	gnomad
chr14	106109493	G	C	IGHG2	-	0.526592	1.71482e-07	1.8207e-05	gnomad
chr5	141367361	T	G	RNF14	+	-1.18538	1.67149e-07	1.8207e-05	gnomad
chr18	12449632	G	C	SPIRE1	-	0.439661	7.09352e-07	1.8622e-05	gnomad
chr12	94965018	C	T	TMCC3	-	0.294074	4.31084e-07	1.90449e-05	gnomad
chr17	36958315	C	T	CWC25	-	0.897723	4.5409e-07	1.97663e-05	gnomad
chr17	79618098	C	G	PDE6G	-	-0.5871	4.96362e-07	1.99784e-05	gnomad
chr22	36907031	G	A	EIF3D	-	0.574545	4.98736e-07	1.99784e-05	gnomad
chr8	22878433	G	C	TNFRSF10B	-	0.520382	4.99314e-07	1.99784e-05	gnomad
chr10	100177309	G	A	HPS1	-	0.491991	9.9441e-07	2.00758e-05	rare_3utr_clinical
chr11	62554805	C	A	TAF6L	+	-0.458782	7.75619e-07	2.01919e-05	gnomad
chr19	30192993	C	T	C19orf12	-	0.532954	7.89525e-07	2.03841e-05	gnomad
chr16	903648	G	A	LMF1	-	0.470225	8.13571e-07	2.08328e-05	gnomad
chr19	13084471	A	G	DAND5	+	-0.160204	5.38582e-07	2.10542e-05	gnomad
chr17	29701208	C	G	NF1	+	-0.31661	4.95573e-07	2.12594e-05	gnomad
chr19	897405	G	A	R3HDM4	-	-0.325733	5.60804e-07	2.16738e-05	gnomad
chr10	27827234	A	G	RAB18	+	-0.151956	1.10939e-06	2.17232e-05	rare_3utr_clinical
chr18	48604848	C	T	SMAD4	+	-0.162344	1.11661e-06	2.17232e-05	rare_3utr_clinical
chr22	42301912	T	C	SREBF2	+	0.27317	1.95374e-07	2.17647e-05	gnomad
chr2	74753896	C	T	AUP1	-	-0.503285	5.14706e-07	2.17647e-05	gnomad
chr10	127477400	C	A	UROS	-	0.351043	1.1603e-06	2.21701e-05	rare_3utr_clinical
chr1	6694615	G	A	DNAJC11	-	0.319393	9.00003e-07	2.28586e-05	gnomad
chr19	36435935	C	A	LRFN3	+	0.324986	6.25052e-07	2.362e-05	gnomad
chr13	28498857	G	T	PDX1	+	-0.30171	5.67107e-07	2.36428e-05	gnomad
chr21	42780194	G	T	MX2	+	0.239559	6.33972e-07	2.36938e-05	gnomad
chr8	144239631	G	A	LY6H	-	-0.433282	3.63401e-07	2.45036e-05	gnomad
chr6	52359482	C	G	EFHC1	+	0.33403	9.82e-07	2.47401e-05	gnomad
chr22	22868306	G	A	ZNF280A	-	0.540603	6.75303e-07	2.49642e-05	gnomad
chr2	27322645	A	G	CGREF1	-	0.197713	1.37507e-06	2.58127e-05	rare_3utr_clinical
chr11	102814835	C	T	MMP13	-	0.450549	1.42589e-06	2.63052e-05	rare_3utr_clinical
chr19	8842363	A	C	OR2Z1	+	-0.65891	1.06867e-06	2.67081e-05	gnomad
chr11	298499	T	G	IFITM5	-	-0.406211	4.35131e-07	2.6717e-05	gnomad
chr16	58438677	C	T	GINS3	+	-1.38829	6.6935e-07	2.75177e-05	gnomad
chr6	33663576	C	T	ITPR3	+	-0.411466	7.80302e-07	2.85356e-05	gnomad
chr12	113595487	C	T	DDX54	-	-0.421563	7.90688e-07	2.86078e-05	gnomad
chr3	70014411	T	C	MITF	+	0.850403	8.08643e-07	2.89494e-05	gnomad
chr12	93895001	G	A	MRPL42	+	0.45389	7.26195e-07	2.90478e-05	gnomad
chr3	195461758	C	T	MUC20	+	0.257463	7.16776e-07	2.90478e-05	gnomad
chr16	84212498	G	T	TAF1C	-	-0.568246	8.20757e-07	2.9077e-05	gnomad
chr10	27827382	T	C	RAB18	+	-0.324271	1.61767e-06	2.93374e-05	rare_3utr_clinical
chr16	2871633	G	A	PRSS21	+	-0.367445	1.21509e-06	3.01266e-05	gnomad
chr11	65421792	T	C	RELA	-	0.886877	5.29917e-07	3.05033e-05	gnomad
chr2	233400249	G	A	CHRND	+	-0.316146	1.72729e-06	3.08034e-05	rare_3utr_clinical
chr20	5170883	G	A	CDS2	+	-0.341455	7.8341e-07	3.09186e-05	gnomad
chr11	67758997	T	G	UNC93B1	-	0.461245	9.09461e-07	3.18874e-05	gnomad
chrX	153678785	C	T	FAM50A	+	0.329658	8.28701e-07	3.22757e-05	gnomad
chr19	4502197	T	C	PLIN4	-	1.85089	1.31749e-06	3.24081e-05	gnomad
chr3	14106283	C	T	TPRXL	+	2.46586	1.35435e-06	3.30546e-05	gnomad
chr14	55309721	G	A	GCH1	-	-0.281835	8.88887e-07	3.41702e-05	gnomad
chr10	135044983	G	C	UTF1	+	-1.71379	3.32107e-07	3.42563e-05	gnomad
chr11	8246141	C	A	LMO1	-	0.459395	3.20993e-07	3.42563e-05	gnomad
chr11	119212219	A	G	MFRP	-	0.164777	9.94639e-07	3.4518e-05	gnomad
chr16	89221310	G	A	ACSF3	+	0.400046	9.21025e-07	3.49517e-05	gnomad
chr10	135233678	G	A	MTG1	+	-0.233335	1.49623e-06	3.59073e-05	gnomad
chr16	90072702	C	G	DBNDD1	-	-1.02177	1.50572e-06	3.59073e-05	gnomad
chr19	3578786	C	T	HMG20B	+	0.228645	9.61832e-07	3.60383e-05	gnomad
chr1	949881	A	G	ISG15	+	-0.542382	6.74836e-07	3.65602e-05	gnomad
chr21	48084304	A	G	PRMT2	+	-0.350784	1.01236e-06	3.74574e-05	gnomad
chr8	145736584	C	T	MFSD3	+	0.529528	1.5994e-06	3.78526e-05	gnomad
chr16	70605730	G	A	SF3B3	+	-0.641019	1.04185e-06	3.80727e-05	gnomad
chr9	139639092	G	A	LCN6	-	0.226198	1.05668e-06	3.81437e-05	gnomad
chr2	62053564	G	A	FAM161A	-	0.370488	2.17887e-06	3.82196e-05	rare_3utr_clinical
chr17	48252808	C	G	SGCA	+	0.632327	2.2647e-06	3.90844e-05	rare_3utr_clinical
chr1	64644549	T	A	ROR1	+	0.319752	3.93609e-07	3.91333e-05	gnomad
chr9	35752901	C	T	RGP1	+	-0.831578	4.07492e-07	3.91333e-05	gnomad
chr2	234115359	C	T	INPP5D	+	-0.153374	1.10615e-06	3.94483e-05	gnomad
chr12	3149665	G	C	TEAD4	+	-0.436351	1.68492e-06	3.95766e-05	gnomad
chr8	145998603	A	G	ZNF34	-	0.228851	1.12401e-06	3.9608e-05	gnomad
chr19	49472124	T	C	GYS1	-	-1.31243	1.16373e-06	3.99782e-05	gnomad
chrX	123045150	A	G	XIAP	+	-0.31999	1.7168e-06	4.00246e-05	gnomad
chr11	1959848	G	C	TNNT3	+	-0.344154	1.1568e-06	4.02839e-05	gnomad
chr11	118006637	G	A	SCN4B	-	-0.34673	1.75157e-06	4.05326e-05	gnomad
chr17	20353256	C	T	LGALS9B	-	0.268084	1.19256e-06	4.05591e-05	gnomad
chr14	23315251	C	A	MMP14	+	0.63327	4.15387e-07	4.1151e-05	gnomad
chr1	201328305	G	A	TNNT2	-	0.364426	8.09827e-07	4.14361e-05	gnomad
chr17	39911993	C	T	JUP	-	-0.27373	2.45395e-06	4.16781e-05	rare_3utr_clinical
chr5	177576703	A	T	RMND5B	+	-0.122512	2.56769e-06	4.22682e-05	rare_3utr_clinical
chr9	123151467	G	A	CDK5RAP2	-	-0.206167	2.56128e-06	4.22682e-05	rare_3utr_clinical
chrX	65242035	A	G	VSIG4	-	0.400193	1.24334e-06	4.27939e-05	gnomad
chr12	300202	G	A	SLC6A12	-	0.757078	1.27389e-06	4.33416e-05	gnomad
chr16	58079376	C	T	MMP15	+	0.304216	9.00206e-07	4.36363e-05	gnomad
chr19	4324082	G	A	STAP2	-	0.246398	1.96677e-06	4.48481e-05	gnomad
chrX	6451733	G	C	VCX3A	-	-0.397519	2.12096e-06	4.80137e-05	gnomad
chr12	12044440	T	C	ETV6	+	-1.20969	1.44244e-06	4.80954e-05	gnomad
chr2	128459058	G	A	WDR33	-	0.236982	1.42844e-06	4.80954e-05	gnomad
chr2	197854268	G	A	ANKRD44	-	-1.03255	1.44405e-06	4.84956e-05	gnomad
chr6	75794872	C	T	COL12A1	-	0.526885	1.45814e-06	4.84956e-05	gnomad
chr16	615350	C	G	PRR35	+	-0.421372	2.17469e-06	4.85267e-05	gnomad
chr16	88875770	G	A	APRT	-	0.232322	2.1634e-06	4.85267e-05	gnomad
chr21	45877326	G	A	LRRC3	+	0.912222	2.26535e-06	5.01913e-05	gnomad
chr1	119965289	C	T	HSD3B2	+	-0.359876	3.10414e-06	5.03247e-05	rare_3utr_clinical
chr6	27101267	C	T	HIST1H2AG	+	-0.601553	1.53801e-06	5.05834e-05	gnomad
chr9	91617264	C	A	S1PR3	+	-0.172008	1.5483e-06	5.06325e-05	gnomad
chr7	142568674	G	A	EPHB6	+	0.313605	2.46277e-06	5.38021e-05	gnomad
chr2	233323880	G	A	ALPI	+	-0.218249	2.48784e-06	5.39723e-05	gnomad
chr7	72419457	C	T	POM121	+	-0.258198	2.52009e-06	5.42948e-05	gnomad
chr1	203185893	T	G	CHIT1	-	-0.144859	3.42108e-06	5.46351e-05	rare_3utr_clinical
chr2	206480545	C	T	PARD3B	+	0.593799	1.73296e-06	5.61313e-05	gnomad
chr5	135549108	C	T	TRPC7	-	-0.544796	2.68726e-06	5.75001e-05	gnomad
chr5	156514094	A	G	HAVCR2	-	-0.155188	1.81355e-06	5.81875e-05	gnomad
chr3	63661314	C	G	SNTN	+	-0.183663	1.80163e-06	5.86024e-05	gnomad
chr1	156213613	C	T	PAQR6	-	-0.245963	6.45736e-07	6.19073e-05	gnomad
chr8	17722087	C	T	FGL1	-	-0.30764	2.92114e-06	6.20792e-05	gnomad
chr11	1959808	C	T	TNNT3	+	0.141202	4.07122e-06	6.31334e-05	rare_3utr_clinical
chr16	89623508	G	A	SPG7	+	-0.20474	4.16577e-06	6.36767e-05	rare_3utr_clinical
chr19	6730081	G	A	GPR108	-	0.283512	2.15592e-06	6.66571e-05	gnomad
chr20	36572675	C	T	VSTM2L	+	0.515137	2.15151e-06	6.66571e-05	gnomad
chr9	86258701	A	G	IDNK	+	0.439543	7.34665e-07	6.82014e-05	gnomad
chr1	86048751	C	G	CYR61	+	0.314992	2.14753e-06	6.90944e-05	gnomad
chr1	228247922	G	A	WNT3A	+	0.310248	2.17149e-06	6.91142e-05	gnomad
chr8	75277533	A	G	GDAP1	+	0.377383	4.72843e-06	7.12594e-05	rare_3utr_clinical
chr13	49866968	G	A	CDADC1	+	0.287687	3.39128e-06	7.15836e-05	gnomad
chr2	87012421	G	A	CD8A	-	-0.520911	2.40671e-06	7.30824e-05	gnomad
chr10	73122376	A	C	SLC29A3	+	0.495734	4.96673e-06	7.38112e-05	rare_3utr_clinical
chr9	139390518	G	A	NOTCH1	-	-0.184572	5.05627e-06	7.41124e-05	rare_3utr_clinical
chr8	2092908	G	A	MYOM2	+	-0.205878	2.37504e-06	7.47885e-05	gnomad
chrX	153678787	A	C	FAM50A	+	-0.456899	2.49223e-06	7.50095e-05	gnomad
chr2	62728299	C	T	TMEM17	-	0.642462	2.55089e-06	7.54397e-05	gnomad
chr12	121015017	G	A	RNF10	+	0.560407	2.5843e-06	7.57691e-05	gnomad
chr16	89712353	C	G	CHMP1A	-	0.182264	8.72094e-07	7.85413e-05	gnomad
chr3	194117279	C	T	GP5	-	0.150745	8.57e-07	7.85413e-05	gnomad
chr13	100638283	T	G	ZIC2	+	0.475438	2.5469e-06	7.93561e-05	gnomad
chr3	159944167	G	A	C3orf80	+	-0.559739	2.73599e-06	7.95308e-05	gnomad
chr20	3758839	C	T	SPEF1	-	0.250281	1.73935e-06	8.00972e-05	gnomad
chr19	831928	C	T	AZU1	+	0.994948	1.27839e-06	8.04532e-05	gnomad
chr20	5905716	A	G	CHGB	+	-0.252998	2.78288e-06	8.58053e-05	gnomad
chr1	201328301	G	A	TNNT2	-	-0.578153	3.04298e-06	8.6858e-05	gnomad
chr4	146682327	C	T	ZNF827	-	0.26701	3.06468e-06	8.6858e-05	gnomad
chr3	12581668	G	A	MKRN2OS	-	0.428889	9.77676e-07	8.78332e-05	gnomad
chr20	13798997	A	G	NDUFAF5	+	0.872846	2.93484e-06	8.86443e-05	gnomad
chrX	153277201	G	A	IRAK1	-	-0.725807	2.91026e-06	8.86443e-05	gnomad
chr12	112467328	T	C	NAA25	-	-0.435736	2.9774e-06	8.90212e-05	gnomad
chr4	174448403	C	T	HAND2	-	-0.517718	3.04793e-06	9.02186e-05	gnomad
chr8	11421955	T	G	BLK	+	-0.621424	3.24231e-06	9.1133e-05	gnomad
chr15	66625671	A	C	DIS3L	+	0.954754	3.12098e-06	9.14662e-05	gnomad
chr10	135076584	T	C	ADAM8	-	0.664076	3.16074e-06	9.17234e-05	gnomad
chr11	126147669	T	C	FOXRED1	+	0.322731	6.37867e-06	9.22321e-05	rare_3utr_clinical
chr15	89173657	A	G	AEN	+	-0.394247	1.58041e-06	9.32445e-05	gnomad
chr20	57022176	G	C	VAPB	+	0.260827	3.46932e-06	9.5928e-05	gnomad
chr6	39872468	A	G	MOCS1	-	-0.520579	3.44158e-06	9.5928e-05	gnomad
chr5	175307207	C	T	CPLX2	+	0.797313	1.12032e-06	9.75025e-05	gnomad
chrX	19377810	C	G	PDHA1	+	0.306482	3.45541e-06	9.93012e-05	gnomad
chr22	43901543	G	T	MPPED1	+	-0.518878	3.66457e-06	0.00010051	gnomad
chr19	51832016	G	A	IGLON5	+	-0.305022	1.1815e-06	0.000103277	gnomad
chr19	1257321	G	A	MIDN	+	-0.349823	3.84076e-06	0.000103942	gnomad
chr19	4361582	G	A	SH3GL1	-	-0.640849	3.85085e-06	0.000103942	gnomad
chrX	53964375	G	T	PHF8	-	-0.182293	3.66108e-06	0.0001042	gnomad
chr16	28950295	G	A	CD19	+	0.457176	7.31762e-06	0.000104398	rare_3utr_clinical
chr8	12943310	G	C	DLC1	-	-0.434536	1.99925e-06	0.000104849	gnomad
chrX	153713641	G	A	UBL4A	-	0.520422	3.77118e-06	0.000105309	gnomad
chr20	2321233	G	A	TGM3	+	-0.454656	1.25661e-06	0.000106051	gnomad
chr8	441534	C	G	TDRP	-	0.341227	5.36964e-06	0.000112582	gnomad
chr16	89299247	C	T	ZNF778	+	-0.257532	4.13941e-06	0.000114207	gnomad
chr19	4657979	C	T	MYDGF	-	-0.42349	4.16703e-06	0.000114207	gnomad
chr15	73030077	C	A	BBS4	+	-0.35263	8.14769e-06	0.000114711	rare_3utr_clinical
chr11	1959758	C	T	TNNT3	+	0.263637	8.30319e-06	0.000115382	rare_3utr_clinical
chr22	37407034	G	A	TST	-	0.474884	2.341e-06	0.000116311	gnomad
chrX	65817849	T	A	EDA2R	-	-0.207314	4.29746e-06	0.000116702	gnomad
chr10	43978068	C	T	ZNF487	+	-0.420244	5.64855e-06	0.000116861	gnomad
chr22	19167728	G	C	CLTCL1	-	-0.332393	5.62034e-06	0.000116861	gnomad
chr2	30546424	C	T	LBH	+	-0.358321	4.44033e-06	0.000119485	gnomad
chr16	58545502	C	T	NDRG4	+	0.566042	5.85682e-06	0.000120373	gnomad
chr11	116706505	G	C	APOA1	-	0.614315	8.96487e-06	0.000121423	rare_3utr_clinical
chr19	42470774	C	T	ATP1A3	-	-0.147251	8.89729e-06	0.000121423	rare_3utr_clinical
chr2	32532183	C	G	YIPF4	+	0.254456	6.0345e-06	0.000122414	gnomad
chr6	99322149	T	C	FBXL4	-	0.212572	6.01271e-06	0.000122414	gnomad
chr20	61976381	A	G	CHRNA4	-	0.200313	4.59184e-06	0.000122449	gnomad
chr4	666265	C	T	ATP5I	-	-0.474756	6.07756e-06	0.000122492	gnomad
chr12	54625290	G	A	CBX5	-	-0.435182	4.69394e-06	0.000124054	gnomad
chr12	123311026	C	G	CCDC62	+	0.344522	4.76235e-06	0.000124748	gnomad
chr19	49298642	A	C	BCAT2	-	-0.284875	4.8057e-06	0.00012478	gnomad
chr9	130925913	C	G	C9orf16	+	0.287126	4.8908e-06	0.000125885	gnomad
chrX	73751417	C	T	SLC16A2	+	-0.12514	4.74695e-06	0.000126128	gnomad
chr6	42658941	G	T	UBR2	+	-0.761261	6.42931e-06	0.000128751	gnomad
chr12	81653143	G	C	PPFIA2	-	-0.356721	5.09178e-06	0.000129928	gnomad
chr1	101705827	G	A	S1PR1	+	0.222572	1.67709e-06	0.000134711	gnomad
chr1	161016923	G	A	ARHGAP30	-	-0.102821	5.34649e-06	0.000135262	gnomad
chr7	127231374	G	A	ARF5	+	0.3609	3.49634e-06	0.000137586	gnomad
chr8	21939261	C	T	DMTN	+	-0.212145	3.36176e-06	0.000137586	gnomad
chr12	12044546	T	C	ETV6	+	-0.489812	5.57409e-06	0.00013865	gnomad
chr11	118768625	G	C	BCL9L	-	0.334122	5.6467e-06	0.000139285	gnomad
chr19	3770574	G	A	RAX2	-	0.604815	1.06621e-05	0.000140846	rare_3utr_clinical
chr7	95749711	G	A	SLC25A13	-	-0.621823	1.05971e-05	0.000140846	rare_3utr_clinical
chr4	4323061	C	T	ZBTB49	+	-0.158345	5.49733e-06	0.000142721	gnomad
chr3	42438754	T	A	LYZL4	-	0.133752	6.02793e-06	0.00014746	gnomad
chr16	71682742	C	A	PHLPP2	-	0.365706	7.47376e-06	0.000148713	gnomad
chr10	35500774	T	C	CREM	+	0.744738	6.18492e-06	0.000149516	gnomad
chr19	47933315	G	A	SLC8A2	-	0.260678	6.213e-06	0.000149516	gnomad
chr8	38709555	C	T	TACC1	+	-1.79256	7.74033e-06	0.000153043	gnomad
chr19	2229826	C	T	DOT1L	+	0.579688	6.45541e-06	0.000154097	gnomad
chr16	108319	C	G	RHBDF1	-	-0.339421	6.55776e-06	0.000155288	gnomad
chr14	34270321	C	A	NPAS3	+	0.788226	1.9933e-06	0.000155897	gnomad
chr4	52961084	C	T	SPATA18	+	0.173843	6.7972e-06	0.000158876	gnomad
chr8	145618340	G	A	ADCK5	+	0.501575	6.81666e-06	0.000158876	gnomad
chr7	150035455	C	A	RARRES2	-	0.139787	8.16624e-06	0.000159446	gnomad
chr2	220150730	G	A	DNAJB2	+	0.45573	2.15831e-06	0.000160137	gnomad
chr7	53104297	C	T	POM121L12	+	-0.331426	2.11874e-06	0.000160137	gnomad
chr8	144776708	C	T	ZNF707	+	0.714447	2.20916e-06	0.000160137	gnomad
chr8	27316060	C	T	PTK2B	+	0.203489	6.26648e-06	0.000160243	gnomad
chr6	26027128	C	A	HIST1H4B	-	-0.263775	8.31687e-06	0.000161378	gnomad
chr17	67243657	A	C	ABCA5	-	-0.807625	1.9799e-06	0.000162177	gnomad
chr15	41795744	A	G	ITPKA	+	-0.38341	2.09884e-06	0.000162368	gnomad
chr3	196669934	C	T	NCBP2-AS2	+	0.337334	2.06922e-06	0.000162368	gnomad
chr3	45266590	G	A	TMEM158	-	0.229586	7.03177e-06	0.00016261	gnomad
chr12	109991941	G	C	MMAB	-	0.285727	6.42089e-06	0.000162966	gnomad
chrX	135594220	G	A	HTATSF1	+	0.273446	7.21363e-06	0.000165522	gnomad
chr7	72419954	A	C	POM121	+	0.641599	2.34774e-06	0.00016613	gnomad
chr6	63989370	A	G	LGSN	-	-0.360391	6.62338e-06	0.00016686	gnomad
chr2	202028714	C	T	CFLAR	+	0.517678	8.66142e-06	0.000167026	gnomad
chr13	20247247	T	G	MPHOSPH8	+	0.58478	2.41675e-06	0.000167037	gnomad
chr10	70776192	G	A	KIF1BP	+	0.22177	7.44579e-06	0.000168241	gnomad
chr3	27152746	C	T	NEK10	-	-0.414562	7.4067e-06	0.000168241	gnomad
chr1	27705958	C	T	CD164L2	-	0.590345	7.51634e-06	0.000168548	gnomad
chr6	30620702	T	A	C6orf136	+	0.42414	8.96803e-06	0.000171878	gnomad
chr12	53290975	T	C	KRT8	-	0.4942	9.22136e-06	0.000175656	gnomad
chr14	103576578	G	T	EXOC3L4	+	0.455247	9.35887e-06	0.000177195	gnomad
chr16	31204045	C	G	FUS	+	-0.135777	1.44533e-05	0.000180898	rare_3utr_clinical
chr17	14110543	G	A	COX10	+	-0.173945	1.47086e-05	0.000180898	rare_3utr_clinical
chr21	35821513	G	C	KCNE1	-	-0.605513	1.46947e-05	0.000180898	rare_3utr_clinical
chrX	47306780	A	G	ZNF41	-	0.233119	1.42237e-05	0.000180898	rare_3utr_clinical
chrX	123047051	G	A	XIAP	+	-0.602455	8.17855e-06	0.000182019	gnomad
chr1	210337197	T	C	SYT14	+	-0.537983	7.44587e-06	0.000183503	gnomad
chr20	4712992	C	T	PRNT	-	0.455992	7.40821e-06	0.000183503	gnomad
chr3	180702055	A	G	DNAJC19	-	-0.227066	7.42092e-06	0.000183503	gnomad
chr12	108913304	G	A	FICD	+	0.492704	8.40478e-06	0.000185658	gnomad
chr11	66610743	G	T	C11orf80	+	-0.627426	1.00245e-05	0.000188653	gnomad
chr7	1607320	C	T	PSMG3	-	-0.248378	2.82116e-06	0.000190556	gnomad
chr21	46191280	C	T	UBE2G2	-	0.307867	2.89719e-06	0.000191344	gnomad
chr12	118471997	T	G	WSB2	-	-1.72876	2.54225e-06	0.000191356	gnomad
chr6	18222499	G	A	KDM1B	+	0.143629	4.06948e-06	0.000192079	gnomad
chr1	12073452	C	T	MFN2	+	0.201697	8.98308e-06	0.000195514	gnomad
chr7	130037124	G	A	CEP41	-	0.528351	8.95213e-06	0.000195514	gnomad
chr1	45271382	T	C	PLK3	+	0.236147	9.3905e-06	0.00020289	gnomad
chr11	134019510	G	A	JAM3	+	-0.403113	9.65979e-06	0.000207196	gnomad
chr20	61577211	G	A	GID8	+	0.274759	1.11044e-05	0.000207725	gnomad
chr19	2099380	G	A	IZUMO4	+	-0.198645	1.12393e-05	0.00020818	gnomad
chr19	50364462	C	T	PNKP	-	0.393481	1.1262e-05	0.00020818	gnomad
chr3	133497505	C	T	TF	+	0.481702	1.14322e-05	0.000210083	gnomad
chr17	33332419	A	G	LIG3	+	-0.375393	8.64878e-06	0.000210104	gnomad
chr7	95750328	T	C	SLC25A13	-	1.13655	2.89782e-06	0.000210293	rare_3utr_clinical
chr11	2185453	C	T	TH	-	-0.221957	3.09588e-06	0.000210293	gnomad
chr11	46700548	G	A	ARHGAP1	-	-0.291017	3.09335e-06	0.000210293	gnomad
chr16	2088018	C	G	SLC9A3R2	+	-0.5155	3.08079e-06	0.000210293	gnomad
chr12	122268193	C	T	SETD1B	+	-0.231849	5.73819e-06	0.000211395	gnomad
chr17	34964863	C	T	MRM1	+	-0.171248	1.16302e-05	0.000212472	gnomad
chr5	177638915	G	A	PHYKPL	-	0.33212	1.17216e-05	0.000212896	gnomad
chr8	11422061	C	A	BLK	+	0.565705	1.75638e-05	0.00021356	rare_3utr_clinical
chr18	11881162	C	T	GNAL	+	-0.448632	1.03156e-05	0.000218102	gnomad
chr2	128459066	G	T	WDR33	-	0.323714	1.0306e-05	0.000218102	gnomad
chr21	44473972	C	T	CBS	-	0.133938	1.81854e-05	0.000218634	rare_3utr_clinical
chr18	9954246	T	C	VAPA	+	-0.424069	1.22455e-05	0.000221127	gnomad
chr21	32491004	C	G	TIAM1	-	-0.59257	4.92381e-06	0.000221337	gnomad
chr9	21186918	A	G	IFNA4	-	0.697312	1.06848e-05	0.000224305	gnomad
chr2	27600283	C	T	ZNF513	-	-0.213775	1.89858e-05	0.00022572	rare_3utr_clinical
chr1	1271519	G	A	DVL1	-	-0.298638	3.40923e-06	0.000226064	gnomad
chr2	172339155	T	C	DCAF17	+	-0.167941	1.95583e-05	0.000229971	rare_3utr_clinical
chr15	77906358	C	T	LINGO1	-	0.283882	1.11326e-05	0.00023206	gnomad
chr1	6166337	C	T	CHD5	-	-0.21886	1.3052e-05	0.000234336	gnomad
chr7	75398985	C	A	CCL26	-	0.74578	1.3173e-05	0.000235157	gnomad
chr3	120500363	G	T	GTF2E1	+	-0.369012	1.17024e-05	0.00024055	gnomad
chr17	79781103	G	A	FAM195B	-	0.26839	1.35909e-05	0.000241238	gnomad
chr1	2522385	G	T	FAM213B	+	-0.309	1.39253e-05	0.000245777	gnomad
chr3	52457368	G	A	PHF7	+	0.427264	5.85332e-06	0.000251161	gnomad
chr6	39873339	G	T	MOCS1	-	-0.332643	3.90941e-06	0.000252582	gnomad
chr16	338108	A	T	AXIN1	-	0.269594	4.07728e-06	0.000253675	gnomad
chr7	158738489	C	T	WDR60	+	0.180336	4.09703e-06	0.000253675	gnomad
chr12	14923704	A	G	HIST4H4	-	0.287971	1.24349e-05	0.000253843	gnomad
chr19	50161843	C	T	SCAF1	+	0.710762	1.45393e-05	0.000255173	gnomad
chr9	132652795	C	T	FNBP1	-	-0.498104	1.46295e-05	0.000255321	gnomad
chr11	1959846	T	A	TNNT3	+	-0.118186	1.26414e-05	0.000256291	gnomad
chr11	68855434	C	T	TPCN2	+	0.504204	1.28462e-05	0.000258671	gnomad
chr10	72357763	A	G	PRF1	-	0.235202	2.23019e-05	0.00025938	rare_3utr_clinical
chr1	13942422	C	A	PDPN	+	0.213937	4.33996e-06	0.000263232	gnomad
chr2	182402580	C	T	CERKL	-	-0.33652	1.32653e-05	0.000265305	gnomad
chr18	46385952	G	A	CTIF	+	0.449666	1.55777e-05	0.00027036	gnomad
chr6	31919854	C	T	CFB	+	0.416935	2.3668e-05	0.00027231	rare_3utr_clinical
chr19	14583353	G	C	PTGER1	-	-0.417383	1.14146e-05	0.000273388	gnomad
chr8	54628508	A	T	ATP6V1H	-	0.434463	1.38207e-05	0.000274559	gnomad
chr3	149679172	A	G	RNF13	+	-0.560068	1.41688e-05	0.000277745	gnomad
chr17	420603	T	C	VPS53	-	0.466344	1.17606e-05	0.000279704	gnomad
chr15	100256572	T	C	MEF2A	+	0.45244	1.62889e-05	0.000281142	gnomad
chr19	30190231	A	T	C19orf12	-	-0.468331	1.19185e-05	0.000281491	gnomad
chr2	47739578	G	C	MSH2	+	-0.289987	1.64003e-05	0.000281509	gnomad
chr19	48245108	C	T	EHD2	+	-0.447675	1.47306e-05	0.000286859	gnomad
chr1	26110308	C	T	MAN1C1	+	-0.410384	1.70148e-05	0.000290461	gnomad
chr10	124753249	C	A	IKZF5	-	0.280852	1.7313e-05	0.000290918	gnomad
chr11	8246155	G	A	LMO1	-	0.257543	1.72364e-05	0.000290918	gnomad
chr22	24176996	T	C	DERL3	-	-0.382441	1.7321e-05	0.000290918	gnomad
chr14	23826388	G	T	EFS	-	-0.357293	1.74832e-05	0.000292072	gnomad
chr11	2290965	C	T	ASCL2	-	-0.299729	1.76446e-05	0.00029288	gnomad
chr16	31202934	C	G	FUS	+	0.492939	1.77191e-05	0.00029288	gnomad
chr4	62936638	G	A	ADGRL3	+	0.275064	1.51731e-05	0.000293545	gnomad
chr4	25001452	T	G	LGI2	-	0.507335	1.53101e-05	0.000294271	gnomad
chr12	1755456	T	C	WNT5B	+	-0.998454	1.54297e-05	0.000294657	gnomad
chr20	37005501	G	A	LBP	+	0.733147	4.56204e-06	0.000295472	gnomad
chr1	78408551	T	C	NEXN	+	0.469223	4.97283e-06	0.000295585	gnomad
chr10	71267349	C	T	TSPAN15	+	0.6503	4.69008e-06	0.000296861	gnomad
chr4	95211247	A	G	SMARCAD1	+	0.516045	1.58e-05	0.000299795	gnomad
chr7	152551688	C	A	ACTR3B	+	-0.445476	1.61701e-05	0.000304863	gnomad
chr9	69200354	A	T	FOXD4L6	-	-0.203535	1.63891e-05	0.000307037	gnomad
chr7	19156317	G	C	TWIST1	-	-0.987574	1.86799e-05	0.000307136	gnomad
chr12	18800997	A	T	PIK3C2G	+	-0.199843	1.88881e-05	0.000308934	gnomad
chr17	37819344	G	C	STARD3	+	-0.374987	1.90301e-05	0.000309636	gnomad
chr4	22820576	G	A	GBA3	+	-0.128845	5.36926e-06	0.000312891	gnomad
chr3	126679095	G	C	CHCHD6	+	0.295155	5.54467e-06	0.000316899	gnomad
chr2	36780298	T	C	FEZ2	-	-0.199674	5.75795e-06	0.000318248	gnomad
chr10	8116012	C	G	GATA3	+	0.36278	2.81593e-05	0.000320537	rare_3utr_clinical
chr19	50191507	C	T	PRMT1	+	0.412397	1.74237e-05	0.000324365	gnomad
chr12	48866886	G	A	ANP32D	+	0.426855	2.03096e-05	0.000325371	gnomad
chr7	102114064	G	A	POLR2J	-	0.28741	1.78467e-05	0.000330163	gnomad
chr19	50813191	C	T	MYH14	+	0.384218	2.95709e-05	0.000333062	rare_3utr_clinical
chr16	88505766	G	A	ZNF469	+	-0.820032	5.40656e-06	0.000334606	gnomad
chr20	3734683	G	A	C20orf27	-	0.131127	2.13698e-05	0.000340609	gnomad
chr8	22877815	G	A	TNFRSF10B	-	0.293396	2.15205e-05	0.00034127	gnomad
chr15	38990791	C	T	C15orf53	+	-0.334596	6.46927e-06	0.000343334	gnomad
chr22	32909653	C	G	SYN3	-	-0.267018	6.61765e-06	0.000345047	gnomad
chr8	26606057	A	T	ADRA1A	-	-0.428161	1.49378e-05	0.000345601	gnomad
chr11	126073308	G	A	RPUSD4	-	-0.407616	1.50866e-05	0.000346685	gnomad
chr14	103576567	C	T	EXOC3L4	+	0.36306	2.30488e-05	0.000363658	gnomad
chr8	145618336	C	T	ADCK5	+	0.34281	2.3364e-05	0.000366779	gnomad
chr8	19263102	G	T	CSGALNACT1	-	0.443023	1.61288e-05	0.000368147	gnomad
chr16	1399345	C	T	BAIAP3	+	-0.431283	2.40048e-05	0.00037309	gnomad
chr3	11078674	C	T	SLC6A1	+	0.469554	2.39329e-05	0.00037309	gnomad
chr1	154248224	A	G	HAX1	+	0.171173	3.41218e-05	0.000376902	rare_3utr_clinical
chr16	31205714	A	G	FUS	+	0.189491	3.41678e-05	0.000376902	rare_3utr_clinical
chr16	1413119	C	T	GNPTG	+	0.277702	3.49008e-05	0.00038106	rare_3utr_clinical
chr14	95875504	C	T	SYNE3	-	0.276339	1.69579e-05	0.000384491	gnomad
chr16	2228180	C	T	CASKIN1	-	-0.510106	6.38727e-06	0.000386708	gnomad
chr2	1546297	G	A	TPO	+	-0.221045	2.14401e-05	0.000389342	gnomad
chr20	42697331	G	A	TOX2	+	-0.472268	2.13445e-05	0.000389342	gnomad
chrX	46918521	A	G	JADE3	+	0.312707	2.18575e-05	0.000394501	gnomad
chr16	3486412	G	T	ZNF597	-	-0.958999	2.20024e-05	0.000394524	gnomad
chrX	69283265	G	C	OTUD6A	+	-0.238561	2.21253e-05	0.000394524	gnomad
chrX	102331212	T	C	NXF3	-	0.439029	2.55637e-05	0.000395351	gnomad
chr13	95055496	C	G	GPC6	+	0.342586	2.2346e-05	0.000396073	gnomad
chr12	122626690	G	A	MLXIP	+	-0.254542	1.7616e-05	0.000396769	gnomad
chr6	39873406	C	G	MOCS1	-	0.529099	1.77551e-05	0.00039727	gnomad
chr1	45286051	T	C	PTCH2	-	0.41839	1.79586e-05	0.000399198	gnomad
chr11	116703635	C	G	APOC3	+	0.197634	7.95564e-06	0.000407658	gnomad
chr16	89221424	G	A	ACSF3	+	-0.401993	1.84834e-05	0.000408196	gnomad
chr10	75135835	A	G	ANXA7	-	-0.296429	8.11536e-06	0.000408794	gnomad
chr6	21596220	G	T	SOX4	+	-0.40134	2.35005e-05	0.000414057	gnomad
chr21	43792771	G	A	TMPRSS3	-	-0.217485	8.45958e-06	0.000416957	gnomad
chr8	105368465	T	C	DCSTAMP	+	-0.654592	8.55799e-06	0.000416957	gnomad
chr16	74908057	G	A	WDR59	-	0.336934	1.9305e-05	0.000418193	gnomad
chr12	122692289	A	G	B3GNT4	+	-0.143921	1.95538e-05	0.000420272	gnomad
chr20	43922384	C	T	MATN4	-	0.225159	1.98912e-05	0.000420995	gnomad
chr17	79526258	G	A	NPLOC4	-	0.120752	2.02268e-05	0.000421764	gnomad
chr3	50596396	T	C	C3orf18	-	-0.120404	2.03379e-05	0.000421764	gnomad
chr6	39872468	A	G	DAAM2	+	-0.433634	2.02488e-05	0.000421764	gnomad
chr15	72533668	A	G	PARP6	-	-0.334447	2.05708e-05	0.000424009	gnomad
chr12	113534758	C	G	DTX1	+	0.201706	2.82282e-05	0.000424065	gnomad
chr14	103576578	G	A	EXOC3L4	+	0.176545	2.81462e-05	0.000424065	gnomad
chr18	909653	A	G	ADCYAP1	+	0.311906	2.82348e-05	0.000424065	gnomad
chr19	46522481	C	T	PGLYRP1	-	-0.360573	2.8162e-05	0.000424065	gnomad
chr8	134472005	C	T	ST3GAL1	-	-0.728131	2.7712e-05	0.000424065	gnomad
chr16	2089906	G	A	NTHL1	-	0.23674	2.44051e-05	0.00042745	gnomad
chr2	1546405	T	G	TPO	+	0.24565	2.50669e-05	0.000436459	gnomad
chr19	4502196	A	G	PLIN4	-	2.26738	2.93669e-05	0.000438958	gnomad
chr19	50391909	G	A	TBC1D17	+	-0.368188	7.41379e-06	0.000439307	gnomad
chr10	104836941	G	A	CNNM2	+	0.463832	1.24892e-05	0.000442407	gnomad
chr16	89300423	C	T	ZNF778	+	0.361019	7.71031e-06	0.000447358	gnomad
chr2	220047369	G	T	FAM134A	+	-0.197928	2.1967e-05	0.00045006	gnomad
chr11	44081505	C	A	ACCSL	+	0.253289	3.04207e-05	0.000452544	gnomad
chr3	124467442	G	A	UMPS	+	0.44166	4.20529e-05	0.000454511	rare_3utr_clinical
chr7	100867240	G	A	ZNHIT1	+	-0.327876	3.07231e-05	0.000454877	gnomad
chr6	35755851	G	C	CLPSL1	+	0.437438	3.11387e-05	0.000457405	gnomad
chr8	142444031	C	T	MROH5	-	-0.672345	3.11867e-05	0.000457405	gnomad
chr11	113860982	C	T	HTR3A	+	-0.302976	3.14364e-05	0.000458913	gnomad
chr4	103941514	T	C	SLC9B2	-	0.348231	2.2829e-05	0.000464919	gnomad
chr19	897427	G	A	R3HDM4	-	0.19531	8.3315e-06	0.000473536	gnomad
chr2	130948224	T	C	MZT2B	+	-0.504631	3.28442e-05	0.000477234	gnomad
chr16	5075450	C	T	NAGPA	-	-0.380484	2.77219e-05	0.000479864	gnomad
chr16	57188179	C	T	FAM192A	-	0.459291	3.32758e-05	0.000481267	gnomad
chr7	114332010	A	G	FOXP2	+	0.68282	4.55758e-05	0.000487661	rare_3utr_clinical
chr16	1374816	C	T	UBE2I	+	-0.150466	2.43069e-05	0.00049207	gnomad
chr11	1283318	G	A	MUC5B	+	-0.110425	2.8859e-05	0.000493772	gnomad
chr17	77711846	C	T	ENPP7	+	0.207245	2.87082e-05	0.000493772	gnomad
chr15	90224709	A	C	PEX11A	-	0.319841	2.98065e-05	0.000495048	gnomad
chr20	62221428	C	T	GMEB2	-	-0.194846	2.93407e-05	0.000495048	gnomad
chr22	30659852	G	A	OSM	-	0.220977	2.9937e-05	0.000495048	gnomad
chr3	119242655	C	T	TIMMDC1	+	-0.519943	2.97544e-05	0.000495048	gnomad
chr3	13679592	G	A	FBLN2	+	0.575408	2.98719e-05	0.000495048	gnomad
chr7	95739389	T	C	DYNC1I1	+	-0.243439	2.95061e-05	0.000495048	gnomad
chr17	79618060	A	C	PDE6G	-	-0.559991	8.88814e-06	0.00049507	gnomad
chr16	67861916	G	A	TSNAXIP1	+	0.241513	1.03419e-05	0.000495746	gnomad
chr14	94844785	G	A	SERPINA1	-	0.160879	4.71245e-05	0.00049924	rare_3utr_clinical
chr5	148384227	G	A	SH3TC2	-	-0.125593	4.78152e-05	0.000501591	rare_3utr_clinical
chr19	47933212	G	C	SLC8A2	-	0.155203	2.50892e-05	0.000501932	gnomad
chr10	126135971	C	G	NKX1-2	-	-1.03504	3.49549e-05	0.000503221	gnomad
chr10	71332151	C	T	NEUROG3	-	0.285089	2.53272e-05	0.00050373	gnomad
chr2	14775040	C	T	FAM84A	+	0.407874	3.06733e-05	0.000504405	gnomad
chr20	45362502	C	G	SLC2A10	+	0.103664	4.91037e-05	0.000510106	rare_3utr_clinical
chr17	78182159	T	C	CARD14	+	0.168446	3.56285e-05	0.000510566	gnomad
chr17	66864187	A	G	ABCA8	-	0.32326	3.60015e-05	0.000513556	gnomad
chr1	162492367	T	C	UHMK1	+	-0.222375	3.6508e-05	0.000518414	gnomad
chr1	232172597	G	C	DISC1	+	-0.279687	1.10975e-05	0.000523518	gnomad
chr19	3578732	G	A	HMG20B	+	-0.257493	2.70845e-05	0.000532453	gnomad
chr1	79129539	T	C	IFI44	+	-0.331467	3.30988e-05	0.000535368	gnomad
chr6	75947573	G	T	COX7A2	-	0.42138	3.29349e-05	0.000535368	gnomad
chr8	22878149	G	C	TNFRSF10B	-	0.497934	3.27583e-05	0.000535368	gnomad
chr13	114438338	T	C	GRK1	+	-0.384675	3.34165e-05	0.000537105	gnomad
chr7	130034347	G	A	CEP41	-	-0.23933	3.3569e-05	0.000537105	gnomad
chr16	89221045	G	A	ACSF3	+	-0.150076	3.43184e-05	0.000543222	gnomad
chr4	69512779	G	A	UGT2B15	-	-0.152174	3.42011e-05	0.000543222	gnomad
chr11	94862789	G	C	ENDOD1	+	-0.197633	1.44324e-05	0.000544968	gnomad
chr22	39925486	C	T	RPS19BP1	-	0.769052	1.39991e-05	0.000544968	gnomad
chrX	15262585	A	G	ASB9	-	0.176192	1.43808e-05	0.000544968	gnomad
chr7	45954417	G	A	IGFBP3	-	0.672365	3.86273e-05	0.000546026	gnomad
chr9	125582361	A	G	PDCL	-	0.352877	3.46813e-05	0.000546046	gnomad
chr2	158991412	C	T	UPP2	+	0.252186	1.18333e-05	0.000549508	gnomad
chr5	138665113	A	G	MATR3	+	0.352171	3.97974e-05	0.000560032	gnomad
chr14	92960010	C	T	SLC24A4	+	-0.586389	1.22484e-05	0.000560033	gnomad
chr16	67197958	C	A	FBXL8	+	-0.312671	1.02993e-05	0.000562425	gnomad
chr16	84812710	C	T	USP10	+	0.337841	3.61341e-05	0.00056591	gnomad
chr11	120856995	G	A	GRIK4	+	1.93045	3.67591e-05	0.000569584	gnomad
chr4	57390063	C	T	ARL9	+	-0.388642	3.66999e-05	0.000569584	gnomad
chr10	69971480	T	A	MYPN	+	0.219905	2.96807e-05	0.000576823	gnomad
chr17	26675098	G	C	POLDIP2	-	0.232086	1.28149e-05	0.000577058	gnomad
chr17	6358624	C	A	PITPNM3	-	0.279031	5.62014e-05	0.000578226	rare_3utr_clinical
chr19	40540243	A	G	ZNF780B	-	1.07817	1.08025e-05	0.000578558	gnomad
chr17	76967652	C	T	LGALS3BP	-	-0.447908	1.60167e-05	0.000581528	gnomad
chr14	89078145	A	G	ZC3H14	+	0.183537	3.80874e-05	0.000584139	gnomad
chr16	684523	G	T	C16orf13	-	0.549856	1.12321e-05	0.000590215	gnomad
chr3	195925152	G	A	ZDHHC19	-	1.19421	3.8742e-05	0.000591114	gnomad
chr1	1469472	G	C	ATAD3A	+	-0.36582	3.07096e-05	0.000593428	gnomad
chr7	75517710	C	A	RHBDD2	+	0.355498	3.91304e-05	0.000593979	gnomad
chr1	40539730	G	T	PPT1	-	-0.305978	5.83535e-05	0.00059465	rare_3utr_clinical
chr18	77733667	G	A	TXNL4A	-	-0.486714	3.11345e-05	0.00059824	gnomad
chr19	48244693	G	A	EHD2	+	0.209185	3.16157e-05	0.000598586	gnomad
chr19	51009429	G	A	JOSD2	-	-0.379617	3.16805e-05	0.000598586	gnomad
chr9	99701919	G	A	NUTM2G	+	0.292964	3.143e-05	0.000598586	gnomad
chr12	14939960	A	G	WBP11	-	-0.257703	4.3076e-05	0.000601896	gnomad
chr20	61977838	G	A	CHRNA4	-	-0.457711	4.31577e-05	0.000601896	gnomad
chr4	8621349	G	A	CPZ	+	-0.367338	3.20838e-05	0.000602856	gnomad
chr4	1809136	G	A	FGFR3	+	-0.193809	3.99239e-05	0.000602932	gnomad
chr2	95542559	G	A	TEKT4	+	0.410243	4.35221e-05	0.00060428	gnomad
chr17	77758880	C	T	CBX2	+	-0.281176	3.25624e-05	0.000605162	gnomad
chr14	104001585	G	T	TRMT61A	+	0.283205	1.18283e-05	0.000610036	gnomad
chr11	94696539	A	G	CWC15	-	0.934247	1.37552e-05	0.000610158	gnomad
chr16	88875954	G	A	APRT	-	0.284867	6.13903e-05	0.000613903	rare_3utr_clinical
chr19	48343256	C	T	CRX	+	0.959984	1.23288e-05	0.000624287	gnomad
chr12	81653143	G	C	ACSS3	+	-0.389554	4.17584e-05	0.000627436	gnomad
chr3	38023361	C	T	CTDSPL	+	0.308902	3.42302e-05	0.000630411	gnomad
chr5	110462626	C	G	WDR36	+	0.540672	3.42917e-05	0.000630411	gnomad
chr6	99284084	T	A	POU3F2	+	-0.793001	1.26945e-05	0.000631326	gnomad
chr1	155145854	C	T	RP11-201K10.3	-	0.250614	4.62625e-05	0.000639487	gnomad
chr6	74063007	T	C	DPPA5	-	0.949515	1.33175e-05	0.000650686	gnomad
chr19	49472184	C	T	GYS1	-	-0.541513	3.58403e-05	0.000655337	gnomad
chr5	175307282	C	T	CPLX2	+	0.477703	4.81633e-05	0.000659922	gnomad
chr7	2290638	G	A	NUDT1	+	-0.155789	4.80371e-05	0.000659922	gnomad
chr12	112590619	C	T	TRAFD1	+	-0.29463	4.89049e-05	0.000667156	gnomad
chr4	123813576	T	C	FGF2	+	0.334288	4.47182e-05	0.000668514	gnomad
chrX	55208341	C	T	MTRNR2L10	-	-0.3692	1.39572e-05	0.000670187	gnomad
chr22	36003298	T	C	MB	-	-0.315213	1.97593e-05	0.000674013	gnomad
chr16	88927399	C	G	TRAPPC2L	+	0.275922	1.42812e-05	0.00067412	gnomad
chr10	3819470	T	C	KLF6	-	-0.413832	3.74464e-05	0.000677605	gnomad
chr11	130013363	C	A	APLP2	+	-0.400541	3.74566e-05	0.000677605	gnomad
chr19	35084444	T	C	SCGB2B2	-	-0.204939	5.00052e-05	0.000679201	gnomad
chr17	40724563	G	A	PSMC3IP	-	0.291274	3.86842e-05	0.000692447	gnomad
chr17	42984670	G	A	GFAP	-	-0.524287	1.63157e-05	0.000713094	gnomad
chr16	11643196	G	A	LITAF	-	0.399112	1.77266e-05	0.000715958	gnomad
chr19	17631896	C	T	PGLS	+	0.60153	1.74412e-05	0.000715958	gnomad
chr19	45496435	C	T	CLPTM1	+	0.742421	1.78267e-05	0.000715958	gnomad
chr19	55865062	T	C	CTD-2105E13.6	-	-0.191188	1.72582e-05	0.000715958	gnomad
chr6	160241578	C	T	PNLDC1	+	-0.257381	1.75758e-05	0.000715958	gnomad
chrX	120183251	C	T	GLUD2	+	0.461257	1.69612e-05	0.000715958	gnomad
chr13	20716073	T	C	GJA3	-	-0.133253	7.3002e-05	0.00072326	rare_3utr_clinical
chr2	87012575	A	C	CD8A	-	-0.208382	4.06378e-05	0.000723608	gnomad
chr16	2203923	C	G	RAB26	+	0.239464	4.87327e-05	0.000724869	gnomad
chr17	73102175	T	C	SLC16A5	+	-0.364034	5.36089e-05	0.000724996	gnomad
chr1	205042918	G	A	CNTN2	+	-0.312986	1.56244e-05	0.000725232	gnomad
chr1	27182761	C	G	ZDHHC18	+	0.225336	4.19769e-05	0.00074356	gnomad
chr3	124467175	A	C	UMPS	+	-0.325477	5.56331e-05	0.000748311	gnomad
chr3	44955218	C	G	TGM4	+	0.164122	5.58119e-05	0.000748311	gnomad
chr19	52328068	G	A	FPR3	+	-0.282562	5.08792e-05	0.000753012	gnomad
chr17	38512642	A	T	RARA	+	0.246691	1.66839e-05	0.000761715	gnomad
chr7	1855683	G	A	MAD1L1	-	-0.249695	4.33678e-05	0.000764218	gnomad
chr3	70014436	C	G	MITF	+	0.505491	4.40865e-05	0.000766632	gnomad
chr6	30644929	T	A	PPP1R18	-	-0.236058	4.40623e-05	0.000766632	gnomad
chr8	143763770	G	A	PSCA	+	0.320972	4.41811e-05	0.000766632	gnomad
chr20	50007822	C	T	NFATC2	-	-0.167403	5.20609e-05	0.000766668	gnomad
chr2	100167898	T	C	AFF3	-	-0.133037	5.76953e-05	0.000770256	gnomad
chr7	76134927	C	T	DTX2	+	0.558983	2.35154e-05	0.000773488	gnomad
chr1	192335264	A	C	RGS21	+	0.432046	4.52723e-05	0.000777633	gnomad
chr16	903914	A	G	LMF1	-	0.215496	4.51598e-05	0.000777633	gnomad
chr19	34264000	C	G	CHST8	+	0.405235	5.31126e-05	0.000778284	gnomad
chr16	11642677	A	T	LITAF	-	-0.609692	7.94627e-05	0.000779158	rare_3utr_clinical
chr9	139568194	G	A	AGPAT2	-	-0.102851	8.01003e-05	0.000779158	rare_3utr_clinical
chr17	76236020	C	A	TMEM235	+	0.123411	5.41308e-05	0.000789296	gnomad
chr11	1011323	C	T	AP2A2	+	0.214893	4.62305e-05	0.000790101	gnomad
chr6	32808730	C	G	PSMB8	-	-0.287068	8.31045e-05	0.000801097	rare_3utr_clinical
chr1	47075326	C	T	MOB3C	-	0.30627	6.08867e-05	0.000809404	gnomad
chr19	30193278	C	A	C19orf12	-	0.292742	5.61833e-05	0.000815209	gnomad
chr11	15267597	C	T	INSC	+	0.215964	4.83457e-05	0.000818906	gnomad
chr18	77733668	C	T	TXNL4A	-	-0.65639	4.83976e-05	0.000818906	gnomad
chr11	3848753	G	C	RHOG	-	0.159317	4.96943e-05	0.000823625	gnomad
chr12	122692612	C	G	DIABLO	-	-0.239419	4.90709e-05	0.000823625	gnomad
chr14	93708602	C	T	BTBD7	-	0.183128	4.9936e-05	0.000823625	gnomad
chr17	18397713	G	T	LGALS9C	+	0.461527	5.03716e-05	0.000823625	gnomad
chr17	42449685	C	T	ITGA2B	-	-0.253874	5.02484e-05	0.000823625	gnomad
chr19	30190306	C	G	C19orf12	-	0.253963	1.87078e-05	0.000834792	gnomad
chr6	39873212	T	C	MOCS1	-	-0.400259	1.8884e-05	0.000834792	gnomad
chr1	160011162	T	C	KCNJ10	-	0.10831	8.78698e-05	0.00083947	rare_3utr_clinical
chr2	128015143	G	A	ERCC3	-	-0.193567	8.88221e-05	0.000841058	rare_3utr_clinical
chr11	119983113	G	A	TRIM29	-	0.408375	5.1705e-05	0.000841382	gnomad
chr7	130034117	T	C	CEP41	-	0.301655	5.2459e-05	0.000849586	gnomad
chr21	43792625	C	T	TMPRSS3	-	0.160973	9.08927e-05	0.000853116	rare_3utr_clinical
chr16	1416195	C	T	UNKL	-	0.419396	5.30643e-05	0.000855316	gnomad
chr19	19466601	G	A	MAU2	+	-0.231903	5.39622e-05	0.000865685	gnomad
chr10	99474180	C	T	MARVELD1	+	0.393381	6.08135e-05	0.000878088	gnomad
chr11	129734598	C	T	NFRKB	-	0.186897	5.52318e-05	0.00087991	gnomad
chr7	72420524	G	A	POM121	+	0.219829	5.53663e-05	0.00087991	gnomad
chr19	2248555	C	T	SF3A2	+	0.404329	6.65592e-05	0.000880027	gnomad
chr6	52359852	G	A	EFHC1	+	-0.411152	6.67626e-05	0.000880027	gnomad
chrX	65242032	G	A	VSIG4	-	0.373002	2.22228e-05	0.000880614	gnomad
chrX	150844648	G	T	PASD1	+	-1.50459	5.63814e-05	0.000887746	gnomad
chr5	150647232	C	T	GM2A	+	0.397537	6.20826e-05	0.000892061	gnomad
chr10	135053838	G	A	VENTX	+	-0.65556	5.6949e-05	0.00089255	gnomad
chr1	151743739	A	G	OAZ3	+	-0.328401	6.80983e-05	0.000893861	gnomad
chr17	73262798	T	C	MIF4GD	-	0.365884	6.86004e-05	0.000896685	gnomad
chr22	25627743	C	T	CRYBB2	+	0.199186	5.75242e-05	0.000897431	gnomad
chr16	89299813	C	G	ZNF778	+	0.168044	2.29903e-05	0.000899043	gnomad
chr16	2303713	T	A	RNPS1	-	-0.788394	2.06618e-05	0.000899111	gnomad
chr17	45198265	T	C	CDC27	-	0.220974	6.32409e-05	0.000904314	gnomad
chr1	92147966	T	G	TGFBR3	-	-0.327888	2.35124e-05	0.000907519	gnomad
chr5	1878033	C	T	IRX4	-	-0.23347	6.99044e-05	0.000909922	gnomad
chr16	2228182	C	G	CASKIN1	-	-0.180512	5.88416e-05	0.000913792	gnomad
chr8	22880093	G	A	TNFRSF10B	-	0.296323	6.4335e-05	0.000915536	gnomad
chr8	121550929	C	T	SNTB1	-	-0.212998	6.53998e-05	0.000926237	gnomad
chr19	36595935	G	A	WDR62	+	0.221344	9.9995e-05	0.000930388	rare_3utr_clinical
chr21	32253350	A	G	KRTAP11-1	-	0.776503	2.19269e-05	0.000939483	gnomad
chr17	8076760	T	G	TMEM107	-	-0.167097	6.13341e-05	0.00094388	gnomad
chr8	28928005	G	A	KIF13B	-	0.640587	6.2175e-05	0.00095251	gnomad
chr2	172338629	A	G	DCAF17	+	0.107767	0.000104426	0.000955009	rare_3utr_clinical
chr12	10954194	A	C	TAS2R7	-	0.383454	6.79941e-05	0.000958393	gnomad
chr1	210337326	C	T	SYT14	+	-0.26113	6.31775e-05	0.000963527	gnomad
chr19	17339836	G	A	OCEL1	+	-0.166652	6.35336e-05	0.000964633	gnomad
chr7	95750456	T	C	SLC25A13	-	0.286362	7.48566e-05	0.000966331	gnomad
chr20	61977675	C	T	CHRNA4	-	0.15724	2.3012e-05	0.000971035	gnomad
chr14	23826427	A	G	EFS	-	0.261173	6.47563e-05	0.000975603	gnomad
chr16	904292	G	C	LMF1	-	-0.314873	6.48299e-05	0.000975603	gnomad
chr8	110355728	T	G	ENY2	+	0.423481	6.9945e-05	0.000981219	gnomad
chr19	44831539	T	G	ZNF112	-	-0.542139	2.40663e-05	0.000985658	gnomad
chr3	12940877	G	A	IQSEC1	-	-0.140644	2.3778e-05	0.000985658	gnomad
chr8	144239661	G	A	LY6H	-	-0.260999	2.83841e-05	0.000992393	gnomad
chr3	33431808	A	G	UBP1	-	-0.184042	7.74318e-05	0.000995461	gnomad
chr1	109780536	G	C	SARS	+	-0.265385	7.7938e-05	0.000997862	gnomad
chr1	207273311	T	C	C4BPB	+	-0.786605	7.88601e-05	0.00100555	gnomad
chr10	75404869	G	A	SYNPO2L	-	-0.350818	6.77427e-05	0.00100816	gnomad
chr22	39483468	G	T	APOBEC3G	+	-0.323701	6.78823e-05	0.00100816	gnomad
chr3	36756791	G	C	DCLK3	-	0.270401	6.76265e-05	0.00100816	gnomad
chr12	109889353	C	G	KCTD10	-	0.565371	2.6781e-05	0.00102043	gnomad
chr22	17662335	G	A	CECR1	-	0.744648	3.21354e-05	0.00102058	gnomad
chr19	13054787	G	T	CALR	+	0.454631	7.32722e-05	0.00102305	gnomad
chr3	127399363	C	T	ABTB1	+	0.177287	2.57778e-05	0.00104045	gnomad
chr17	29701202	A	G	NF1	+	0.385442	7.52883e-05	0.00104626	gnomad
chr5	6600022	C	T	NSUN2	-	-0.354973	0.000116188	0.00105357	rare_3utr_clinical
chr13	100037625	C	A	UBAC2	+	-0.40976	7.65806e-05	0.00105925	gnomad
chr19	4090572	G	C	MAP2K2	-	-0.164699	0.000117812	0.00105932	rare_3utr_clinical
chr14	24649374	C	T	REC8	+	0.803767	2.67768e-05	0.00106533	gnomad
chr19	36229477	C	T	KMT2B	+	0.302974	7.81539e-05	0.00107598	gnomad
chr20	57023345	C	T	VAPB	+	-0.199161	8.59099e-05	0.00108657	gnomad
chr19	2813313	C	T	THOP1	+	-0.120149	8.71919e-05	0.00109834	gnomad
chr15	83518428	G	A	HOMER2	-	-0.315844	8.02994e-05	0.0011004	gnomad
chr16	1399345	C	T	TSR3	-	-0.356792	8.89024e-05	0.00111539	gnomad
chr11	15099016	G	A	CALCB	+	-0.449203	9.09769e-05	0.00113685	gnomad
chr17	10728521	A	G	PIRT	-	-0.327955	8.37899e-05	0.0011377	gnomad
chr6	28121846	C	G	ZKSCAN8	+	-0.169255	8.35367e-05	0.0011377	gnomad
chr2	70504531	A	C	PCYOX1	+	0.246924	8.42895e-05	0.00113926	gnomad
chr16	4559792	G	A	HMOX2	+	0.244302	9.19483e-05	0.00114441	gnomad
chr14	103602163	C	T	TNFAIP2	+	0.448824	7.74687e-05	0.00114553	gnomad
chr11	72004391	T	C	CLPB	-	0.12334	7.81765e-05	0.00115099	gnomad
chr6	35086019	A	G	TCP11	-	-0.292521	7.97104e-05	0.00116851	gnomad
chr9	140120533	G	T	CYSRT1	+	-0.289333	8.7462e-05	0.00117676	gnomad
chr7	45115767	G	T	CCM2	+	-0.237068	8.08181e-05	0.00117967	gnomad
chr16	615350	C	T	PRR35	+	-0.193084	9.56576e-05	0.00118585	gnomad
chr20	2816090	C	T	PCED1A	-	-0.230134	8.18681e-05	0.00118989	gnomad
chr14	104001431	C	T	TRMT61A	+	0.203305	8.9522e-05	0.00119903	gnomad
chr16	684522	C	T	C16orf13	-	0.567903	3.06019e-05	0.00120037	gnomad
chr3	42265475	C	G	TRAK1	+	1.32041	3.18864e-05	0.00123338	gnomad
chr16	31123595	C	A	BCKDK	+	0.115267	0.000139774	0.00124632	rare_3utr_clinical
chr7	124462644	T	C	POT1	-	-0.240919	8.67047e-05	0.00125482	gnomad
chr9	139879499	G	A	LCNL1	+	0.472286	3.36596e-05	0.00126628	gnomad
chr1	12856159	A	G	PRAMEF1	+	-0.300541	8.80306e-05	0.00126861	gnomad
chr6	25619823	G	T	LRRC16A	+	-0.481581	0.000102892	0.00127049	gnomad
chr12	69968753	T	G	FRS2	+	0.38931	9.55756e-05	0.00127434	gnomad
chr19	30191397	T	G	C19orf12	-	0.273857	0.000146141	0.00129232	rare_3utr_clinical
chr16	89221923	C	G	ACSF3	+	0.154594	0.000105405	0.0012964	gnomad
chr19	14042766	C	T	PODNL1	-	-0.13346	9.15762e-05	0.00130862	gnomad
chr16	57792617	A	G	KIFC3	-	-0.336712	3.5606e-05	0.00132276	gnomad
chr4	177249512	A	G	SPCS3	+	-0.446201	0.000100132	0.00132911	gnomad
chr7	72419454	C	G	POM121	+	-0.543562	3.54249e-05	0.00133322	gnomad
chr8	74894281	T	A	TMEM70	+	0.551742	0.000152859	0.00134065	rare_3utr_clinical
chr22	32909677	C	T	SYN3	-	0.142926	9.51334e-05	0.00134253	gnomad
chr20	25052517	C	T	VSX1	-	-0.227383	9.55426e-05	0.00134273	gnomad
chr16	1840564	G	C	IGFALS	-	0.138409	4.38183e-05	0.00134522	gnomad
chr10	73576264	T	G	PSAP	-	-0.209364	3.66834e-05	0.00134596	gnomad
chr22	29904424	A	G	THOC5	-	0.232665	0.000102132	0.0013496	gnomad
chr12	10675323	G	T	EIF2S3L	+	0.315935	9.74927e-05	0.0013645	gnomad
chr12	58020525	C	T	B4GALNT1	-	0.212089	0.000156992	0.0013657	rare_3utr_clinical
chr2	19552011	G	A	OSR1	-	-0.639439	0.000112601	0.00137948	gnomad
chr1	22928277	G	T	EPHA8	+	0.391361	4.01417e-05	0.00138902	gnomad
chr16	70721819	G	A	VAC14	-	-0.195842	3.99224e-05	0.00138902	gnomad
chr2	113420746	A	G	SLC20A1	+	0.128208	3.89533e-05	0.00138902	gnomad
chr7	53104298	G	T	POM121L12	+	-0.166851	4.01936e-05	0.00138902	gnomad
chr8	19261988	G	A	CSGALNACT1	-	-0.358192	3.97284e-05	0.00138902	gnomad
chr2	113346508	C	T	CHCHD5	+	-0.188655	0.000105795	0.00139179	gnomad
chr19	5917186	G	C	RANBP3	-	-0.242024	3.78136e-05	0.00140414	gnomad
chr11	294774	T	C	ATHL1	+	0.237241	0.000115313	0.00140718	gnomad
chr15	76508889	A	G	ETFA	-	0.92052	3.84485e-05	0.00140893	gnomad
chr5	138666509	C	G	MATR3	+	0.323818	0.00016334	0.00140947	rare_3utr_clinical
chrX	50339514	C	T	SHROOM4	-	0.22235	0.000107705	0.00141065	gnomad
chr16	89300192	C	T	ZNF778	+	-0.254139	0.000101617	0.00141639	gnomad
chr1	92941539	G	A	GFI1	-	0.221944	4.35435e-05	0.00141742	gnomad
chr8	142221497	C	T	SLC45A4	-	-0.104252	0.000117794	0.00143186	gnomad
chr10	27484743	C	T	ACBD5	-	0.375047	0.000110723	0.00144379	gnomad
chr5	177576674	T	C	NHP2	-	-0.158691	0.000168864	0.00144547	rare_3utr_clinical
chr11	1298008	G	C	TOLLIP	-	0.329698	4.25205e-05	0.00145254	gnomad
chr4	6718596	T	G	BLOC1S4	+	0.129399	0.00011259	0.00146169	gnomad
chr19	41271073	C	T	SNRPA	+	0.145904	0.000114593	0.00147731	gnomad
chr21	43792094	C	A	TMPRSS3	-	0.246657	0.000114791	0.00147731	gnomad
chr8	145101882	C	G	SPATC1	+	0.462554	0.000122477	0.00148302	gnomad
chr10	65380675	C	T	REEP3	+	-0.170493	0.000108054	0.00148827	gnomad
chr17	28791877	T	C	CPD	+	0.309045	0.000108086	0.00148827	gnomad
chr20	57020807	G	T	VAPB	+	-0.181315	0.000109923	0.00150253	gnomad
chr3	130398109	G	A	PIK3R4	-	-0.280952	0.000110006	0.00150253	gnomad
chr10	118434290	G	A	HSPA12A	-	-0.155276	0.000117458	0.00150508	gnomad
chr19	36435935	C	G	LRFN3	+	0.17211	0.000112737	0.00152757	gnomad
chrX	152966354	G	A	BCAP31	-	-0.122741	0.000112499	0.00152757	gnomad
chr14	24887512	G	A	NYNRIN	+	-0.384338	0.000126807	0.00152952	gnomad
chr5	23527923	A	G	PRDM9	+	0.635342	0.000129566	0.00155679	gnomad
chr16	1820638	G	C	NME3	-	-0.354364	0.000122466	0.0015625	gnomad
chr15	38990777	T	G	C15orf53	+	-0.343299	4.63801e-05	0.00156638	gnomad
chr16	89221320	T	C	ACSF3	+	0.277433	0.000116911	0.00157783	gnomad
chr17	26864467	T	A	FOXN1	+	-0.202721	5.31829e-05	0.00158005	gnomad
chr12	120534673	G	A	RAB35	-	0.129859	4.74974e-05	0.00158609	gnomad
chr17	40724563	G	A	MLX	+	0.214858	0.000118224	0.00158925	gnomad
chr10	33468969	C	T	NRP1	-	0.339917	5.73827e-05	0.0016015	gnomad
chr19	49104320	G	A	FAM83E	-	-0.233931	5.70608e-05	0.0016015	gnomad
chr13	114748751	G	A	RASA3	-	0.421257	0.000126567	0.00160789	gnomad
chrX	152935357	G	T	PNCK	-	0.61337	4.87074e-05	0.00160843	gnomad
chr16	223646	G	A	HBA2	+	0.233559	0.000135924	0.00162692	gnomad
chr11	118768625	G	A	BCL9L	-	0.296953	0.000128801	0.00162903	gnomad
chr19	50373142	G	C	AKT1S1	-	0.328934	0.000129332	0.00162903	gnomad
chr15	90171614	G	A	KIF7	-	0.196469	0.000193526	0.00163049	rare_3utr_clinical
chr17	35444125	A	T	ACACA	-	0.368324	0.000131781	0.00165285	gnomad
chr11	44286359	G	A	ALX4	-	-0.159289	0.00012541	0.0016661	gnomad
chr10	73856989	C	G	ASCC1	-	0.253006	0.000134133	0.00167525	gnomad
chrX	123043393	T	G	XIAP	+	-0.17347	0.000134741	0.00167578	gnomad
chr19	42092835	A	G	CEACAM21	+	0.534939	0.000136388	0.00168212	gnomad
chr2	239757346	G	A	TWIST2	+	0.617261	0.000136256	0.00168212	gnomad
chr19	4502228	T	A	PLIN4	-	2.56082	0.000143307	0.0016894	gnomad
chr20	42354862	C	T	GTSF1L	-	0.278537	0.000142279	0.0016894	gnomad
chr22	50656147	G	A	TUBGCP6	-	-0.486926	0.000143088	0.0016894	gnomad
chr19	18307124	T	C	MPV17L2	+	-0.441892	0.00014618	0.00171679	gnomad
chr7	31146343	C	T	ADCYAP1R1	+	0.347459	5.51663e-05	0.0017359	gnomad
chr2	238820428	G	A	RAMP1	+	0.255774	5.70338e-05	0.00173677	gnomad
chr1	180243731	C	A	LHX4	+	0.0954593	0.000210637	0.00176079	rare_3utr_clinical
chr14	104001550	C	T	TRMT61A	+	-0.407427	0.0001349	0.00177601	gnomad
chr6	36891308	G	A	C6orf89	+	-0.288365	0.000137339	0.00177601	gnomad
chr6	39872223	C	G	DAAM2	+	0.180413	0.000136499	0.00177601	gnomad
chr6	49494669	A	G	GLYATL3	+	0.230451	0.000136587	0.00177601	gnomad
chr6	52358096	C	T	EFHC1	+	-0.150299	0.000137117	0.00177601	gnomad
chr6	52359489	C	G	EFHC1	+	0.654358	0.000137119	0.00177601	gnomad
chr7	95739400	A	G	DYNC1I1	+	-0.342341	0.000137222	0.00177601	gnomad
chr12	55343960	G	A	TESPA1	-	-0.348677	0.00015244	0.00177847	gnomad
chr4	95220598	G	T	HPGDS	-	0.335674	0.000153139	0.00177847	gnomad
chr8	11421623	C	T	BLK	+	0.434493	0.000152702	0.00177847	gnomad
chr17	40556674	G	C	PTRF	-	-0.341582	0.000144811	0.00177859	gnomad
chr16	89300330	C	T	ZNF778	+	-0.627785	0.000138475	0.00178392	gnomad
chr5	1038759	T	G	NKD2	+	0.255988	0.000146744	0.0017876	gnomad
chr8	19262299	C	T	CSGALNACT1	-	0.218598	0.000146752	0.0017876	gnomad
chr19	15807921	T	G	CYP4F12	+	0.133058	0.000157936	0.00181394	gnomad
chr6	107389882	C	T	BEND3	-	0.297155	0.000157734	0.00181394	gnomad
chrX	50339012	C	T	SHROOM4	-	-0.417018	0.000157091	0.00181394	gnomad
chr3	14106033	T	C	TPRXL	+	-0.176585	0.000141611	0.00181743	gnomad
chr14	104001538	C	T	TRMT61A	+	0.641499	5.56711e-05	0.00181818	gnomad
chr16	633776	C	G	PIGQ	+	-0.10593	0.000159141	0.00182109	gnomad
chr19	52328111	G	A	FPR3	+	-0.431981	6.22324e-05	0.00183586	gnomad
chrX	106367521	C	T	NUP62CL	-	0.324447	0.000161702	0.00184363	gnomad
chr11	118006331	C	T	SCN4B	-	0.325246	5.19189e-05	0.00185377	gnomad
chr16	3139066	G	A	ZSCAN10	-	0.105227	6.88644e-05	0.00186541	gnomad
chrX	152935357	G	A	PNCK	-	0.554479	5.7866e-05	0.00186932	gnomad
chr3	9935070	T	G	JAGN1	+	-0.233647	0.000154588	0.00187533	gnomad
chr9	133779384	A	G	FIBCD1	-	-0.154955	5.32266e-05	0.00187641	gnomad
chr17	79504140	A	G	FSCN2	+	0.323949	0.000165372	0.00187862	gnomad
chr7	150324647	C	T	GIMAP6	-	0.294936	0.000155937	0.00188397	gnomad
chr19	11172527	G	A	SMARCA4	+	-0.436785	0.000157344	0.00188558	gnomad
chr19	12491538	A	G	CTD-3105H18.14	-	0.760632	0.000156728	0.00188558	gnomad
chr18	46386084	A	C	CTIF	+	-0.279192	7.20595e-05	0.00189619	gnomad
chr1	161928474	G	A	ATF6	+	-0.125785	0.000150792	0.00190985	gnomad
chr10	75404870	G	C	SYNPO2L	-	-0.214334	0.000149438	0.00190985	gnomad
chr11	1491044	A	C	MOB2	-	0.275147	0.000150855	0.00190985	gnomad
chr7	16129245	T	C	ISPD	-	-0.276473	0.000151058	0.00190985	gnomad
chr6	3723836	A	T	PXDC1	-	0.24073	6.06827e-05	0.00193924	gnomad
chr11	6007129	G	A	OR52L1	-	-0.732335	0.000171567	0.00194194	gnomad
chr9	32972690	C	T	APTX	-	-0.707014	0.000236697	0.0019633	rare_3utr_clinical
chr2	241818277	G	A	AGXT	+	-0.219943	7.67619e-05	0.00196382	gnomad
chr12	122692850	C	T	RP11-512M8.5	-	-0.147297	5.73842e-05	0.00197303	gnomad
chrX	153649468	C	T	TAZ	+	0.98687	5.69307e-05	0.00197303	gnomad
chr16	2903092	C	T	PRSS22	-	-0.276605	0.000175492	0.00197919	gnomad
chr2	87012817	C	T	CD8A	-	0.384604	0.000176262	0.00198073	gnomad
chr1	55529285	G	A	PCSK9	+	-0.126663	0.000240706	0.0019812	rare_3utr_clinical
chr3	50596504	G	A	C3orf18	-	0.274553	0.000177071	0.00198269	gnomad
chr17	79617758	G	A	PDE6G	-	0.107264	0.00015824	0.00198575	gnomad
chr19	2073350	G	A	MOB3A	-	0.342832	0.000158479	0.00198575	gnomad
chr3	93773464	G	A	ARL13B	+	0.552705	6.988e-05	0.00199899	gnomad
chr11	62554791	G	T	TAF6L	+	0.325675	0.000179539	0.00200314	gnomad
chr15	72491648	C	T	PKM	-	-0.108822	0.00016103	0.00200319	gnomad
chr19	38702676	C	A	DPF1	-	0.219344	5.91483e-05	0.00200888	gnomad
chr5	138666619	A	G	MATR3	+	0.105681	0.000169131	0.00201056	gnomad
chr5	150562894	C	T	CCDC69	-	-0.264366	6.37878e-05	0.00201678	gnomad
chr10	27829222	A	G	RAB18	+	-0.197236	0.000163593	0.0020232	gnomad
chr2	182402751	A	C	CERKL	-	0.176617	6.47085e-05	0.00202435	gnomad
chr1	229577635	C	T	NUP133	-	0.286447	0.000182237	0.00202601	gnomad
chr11	102933080	A	G	DCUN1D5	-	1.26258	6.04863e-05	0.00202957	gnomad
chr7	590056	G	A	PRKAR1B	-	0.332248	6.13038e-05	0.00203251	gnomad
chr19	30192131	A	C	C19orf12	-	-0.119989	0.000259564	0.0021201	rare_3utr_clinical
chr17	80015104	C	T	GPS1	+	-0.278627	0.000191617	0.00212273	gnomad
chrX	123047024	C	G	XIAP	+	-0.368541	0.000179726	0.00212795	gnomad
chr17	1945159	C	T	DPH1	+	0.49607	0.000181217	0.00213706	gnomad
chr12	93895000	C	T	MRPL42	+	-0.392777	0.000182036	0.0021382	gnomad
chr12	122990039	T	C	RSRC2	-	0.290122	6.91082e-05	0.00213947	gnomad
chr14	67799700	G	C	MPP5	+	0.497546	0.000183289	0.00214197	gnomad
chr16	1750030	A	G	HN1L	+	0.671824	0.000183804	0.00214197	gnomad
chr10	124013805	C	T	TACC2	+	0.257523	7.08682e-05	0.00214945	gnomad
chr17	12896102	C	A	ELAC2	-	-0.199411	7.0877e-05	0.00214945	gnomad
chr19	14042835	C	T	PODNL1	-	0.113944	0.000198299	0.002189	gnomad
chr3	194790406	C	T	XXYLT1	-	0.350141	6.7109e-05	0.00219881	gnomad
chr16	31205152	T	A	FUS	+	0.107959	0.000271328	0.0021994	rare_3utr_clinical
chr16	2303734	G	A	RNPS1	-	0.352926	0.000200523	0.00220575	gnomad
chr14	23020868	G	A	TRAC	+	0.116732	0.000201271	0.00220621	gnomad
chr15	81244538	G	A	MESDC2	-	0.17645	0.000202759	0.00221475	gnomad
chr10	121214721	G	A	GRK5	+	0.221722	6.85828e-05	0.00222097	gnomad
chr10	73856006	G	C	ASCC1	-	-0.239527	0.000181173	0.0022325	gnomad
chr17	79617594	G	A	PDE6G	-	0.217999	0.000205897	0.0022412	gnomad
chr14	103602364	G	A	TNFAIP2	+	-0.297369	7.48905e-05	0.00224823	gnomad
chr7	127231357	G	A	ARF5	+	0.228052	7.61027e-05	0.00226177	gnomad
chr12	54350366	C	T	HOXC12	+	0.547794	0.000209194	0.00226917	gnomad
chr17	1248729	T	G	YWHAE	-	0.520789	7.77369e-05	0.00228747	gnomad
chr9	107546577	C	A	ABCA1	-	0.224098	0.000287757	0.00231503	rare_3utr_clinical
chr17	39215869	T	A	KRTAP2-3	-	-0.435456	0.000200734	0.00233008	gnomad
chr21	46306259	C	T	ITGB2	-	0.15782	0.000191251	0.00233973	gnomad
chr5	138737241	A	G	SPATA24	-	0.605146	9.42004e-05	0.00234483	gnomad
chr19	1397347	G	A	GAMT	-	0.242564	0.00029462	0.00235257	rare_3utr_clinical
chr1	2440271	G	A	PANK4	-	0.26185	0.000195272	0.00235966	gnomad
chr17	36890481	G	A	CISD3	+	0.193879	0.000195655	0.00235966	gnomad
chr21	45877317	A	C	LRRC3	+	0.137235	0.000195498	0.00235966	gnomad
chr7	1474111	G	A	MICALL2	-	0.21323	0.000194438	0.00235966	gnomad
chr20	57022035	G	T	VAPB	+	-0.13857	0.000197003	0.00236752	gnomad
chr22	50499983	C	T	MLC1	-	0.220968	0.000219852	0.00236833	gnomad
chr3	186303223	A	G	DNAJB11	+	0.397481	0.000219623	0.00236833	gnomad
chr17	80015155	G	T	GPS1	+	0.141887	0.000206311	0.00237619	gnomad
chr19	11488466	T	G	EPOR	-	0.81397	8.16831e-05	0.00238002	gnomad
chr7	16128802	C	T	ISPD	-	0.29267	0.000222808	0.00239193	gnomad
chr2	219919923	G	A	IHH	-	0.243794	0.000223599	0.0023922	gnomad
chr6	46518078	T	C	CYP39A1	-	-0.45299	0.000224532	0.00239398	gnomad
chr1	203743812	A	C	LAX1	+	0.183016	0.000200035	0.00239549	gnomad
chr5	120022426	T	G	PRR16	+	0.778977	0.000202853	0.00241235	gnomad
chr6	109765380	C	T	MICAL1	-	-0.255715	0.000202861	0.00241235	gnomad
chr7	4305024	G	A	SDK1	+	0.18601	0.000204234	0.00242021	gnomad
chr7	8791414	G	C	NXPH1	+	0.207689	0.000205319	0.00242462	gnomad
chr3	124467555	G	A	UMPS	+	0.226372	7.59895e-05	0.00243254	gnomad
chr12	25362229	A	G	KRAS	-	-0.209585	0.000212744	0.00244078	gnomad
chr16	2203802	G	A	RAB26	+	-0.141667	0.00023039	0.00244809	gnomad
chr11	118004790	C	T	SCN4B	-	-0.411975	0.000309303	0.00245151	rare_3utr_clinical
chr16	86565583	G	A	MTHFSD	-	0.382943	8.88615e-05	0.00246721	gnomad
chr1	26529081	T	C	CATSPER4	+	-0.575953	0.000210082	0.00247229	gnomad
chr20	33516629	C	T	GSS	-	-0.230992	0.000317239	0.00247817	rare_3utr_clinical
chr1	113212782	T	C	CAPZA1	+	0.351295	0.000217871	0.00248038	gnomad
chr15	41165233	A	G	RHOV	-	0.212241	0.000217424	0.00248038	gnomad
chr2	158593996	G	A	ACVR1	-	0.146741	0.000321764	0.00249484	rare_3utr_clinical
chr14	24887598	C	T	NYNRIN	+	0.211013	0.000213346	0.00250204	gnomad
chr16	2203923	C	A	RAB26	+	0.30238	0.000224279	0.00253384	gnomad
chr12	113900989	G	A	LHX5	-	0.158227	0.000225907	0.00254253	gnomad
chr15	81244467	G	C	MESDC2	-	0.14666	0.000217809	0.0025456	gnomad
chr1	158153961	T	C	CD1D	+	-0.479875	0.00021875	0.00254784	gnomad
chr22	39428331	C	A	APOBEC3D	+	-0.269512	0.000220003	0.00255368	gnomad
chr3	124464833	G	A	UMPS	+	0.200959	0.000335215	0.0025673	rare_3utr_clinical
chrX	153172464	G	A	AVPR2	+	0.124486	0.000335909	0.0025673	rare_3utr_clinical
chr16	89299276	G	A	ZNF778	+	-0.337982	8.99663e-05	0.00257096	gnomad
chr17	39305450	T	C	KRTAP4-5	-	0.152417	8.95465e-05	0.00257096	gnomad
chr16	29870462	A	G	CDIPT	-	0.176231	9.55347e-05	0.00257671	gnomad
chr12	81653150	A	G	PPFIA2	-	0.353937	9.19352e-05	0.00257766	gnomad
chr5	131607928	G	A	PDLIM4	+	-0.17744	0.000230385	0.00258311	gnomad
chr14	35180312	T	C	CFL2	-	0.274244	0.000223482	0.0025849	gnomad
chr2	175202307	A	G	SP9	+	0.194732	0.000224212	0.0025849	gnomad
chr1	62677054	G	A	L1TD1	+	0.367789	9.48505e-05	0.00258675	gnomad
chr15	40580911	G	T	PLCB2	-	-0.177322	9.48179e-05	0.00258675	gnomad
chr16	90109950	C	T	GAS8	+	0.245978	9.52454e-05	0.00258675	gnomad
chr14	100795992	A	T	SLC25A47	+	-0.258877	0.000232585	0.00258817	gnomad
chr17	39262285	T	C	KRTAP4-9	+	-0.423757	0.000232156	0.00258817	gnomad
chr1	28176980	T	G	PPP1R8	+	0.928793	0.000225838	0.00259485	gnomad
chr16	2203672	T	C	RAB26	+	-0.192526	0.000245952	0.00260459	gnomad
chrX	117925827	T	C	IL13RA1	+	-0.442383	9.9651e-05	0.00261307	gnomad
chr8	97239915	T	G	UQCRB	-	1.22495	0.000249553	0.0026338	gnomad
chr3	151154454	G	A	MED12L	+	0.313175	0.000238895	0.00264842	gnomad
chr13	28552233	C	G	URAD	-	-0.404915	0.000241108	0.00265308	gnomad
chr14	24785944	C	T	LTB4R	+	-0.233419	0.000240716	0.00265308	gnomad
chr3	45718593	G	A	LIMD1	+	0.244668	0.000232593	0.00265453	gnomad
chr21	45402302	C	T	AGPAT3	+	-0.623172	0.000252916	0.0026603	gnomad
chr6	63989897	T	C	LGSN	-	0.619197	0.000244887	0.00268468	gnomad
chr2	128395002	C	G	MYO7B	+	0.210888	0.000246059	0.00268758	gnomad
chr3	52847415	G	A	RP5-966M1.6	-	-0.246703	0.00010078	0.00269835	gnomad
chr2	68511519	G	A	CNRIP1	-	-0.245775	8.55355e-05	0.002707	gnomad
chr17	43514392	C	T	PLEKHM1	-	-0.31829	0.000102716	0.00271531	gnomad
chrX	123046377	C	T	XIAP	+	0.310908	0.00010324	0.00271531	gnomad
chr19	6730150	G	C	GPR108	-	-0.199909	0.000250751	0.00272876	gnomad
chr2	109003902	C	G	SULT1C4	+	0.30676	0.000240957	0.00272948	gnomad
chr2	233400237	G	A	CHRND	+	0.312772	0.000253133	0.00274459	gnomad
chr4	76836036	C	G	NAAA	-	-0.638097	0.000263976	0.00276732	gnomad
chr1	21048271	C	T	SH2D5	-	-0.236885	0.00026652	0.00278464	gnomad
chr11	68658793	C	T	MRPL21	-	-0.325144	0.000268879	0.00279993	gnomad
chr2	70052683	A	G	ANXA4	+	0.304517	0.000270107	0.00280337	gnomad
chr12	109992782	G	A	MMAB	-	-0.274886	0.000250963	0.00281691	gnomad
chr8	144239624	C	T	LY6H	-	-0.137165	0.000273633	0.00283057	gnomad
chr22	43267337	C	T	PACSIN2	-	0.539545	0.000274856	0.00283382	gnomad
chr7	150035442	G	A	RARRES2	-	0.174184	0.000275871	0.00283494	gnomad
chr1	216679960	G	T	ESRRG	-	-0.214169	0.000255871	0.00285318	gnomad
chr8	30623937	A	G	UBXN8	+	0.117041	0.000255635	0.00285318	gnomad
chr10	105350138	G	A	NEURL1	+	0.236736	0.000278903	0.00285669	gnomad
chr1	4847595	G	A	AJAP1	+	-0.177504	0.000257673	0.00286387	gnomad
chr14	35182031	T	C	CFL2	-	-0.130835	0.000258586	0.00286466	gnomad
chr1	89318880	C	T	GTF2B	-	0.375386	0.000260437	0.0028758	gnomad
chr8	119209899	G	A	SAMD12	-	0.696601	9.19088e-05	0.00287602	gnomad
chr2	97218091	G	T	ARID5A	+	-0.149148	0.000287207	0.00289431	gnomad
chr22	43599958	C	T	SCUBE1	-	-0.146883	0.000286991	0.00289431	gnomad
chr4	151177433	G	A	DCLK2	+	0.265109	0.000284308	0.00289431	gnomad
chr4	90168891	T	C	GPRIN3	-	0.181175	0.000284907	0.00289431	gnomad
chr8	144990297	T	C	PLEC	-	-0.455631	0.000286848	0.00289431	gnomad
chr2	170938394	C	T	UBR3	+	0.600031	0.000111349	0.0029029	gnomad
chr7	149576865	G	A	ATP6V0E2	+	-0.566993	9.41848e-05	0.0029145	gnomad
chr10	27828116	G	A	RAB18	+	-0.279921	0.000384343	0.00291665	rare_3utr_clinical
chr7	63680701	A	G	ZNF735	+	0.12054	0.000265327	0.00292031	gnomad
chr1	17571033	C	G	PADI1	+	0.315421	0.000268725	0.00294017	gnomad
chr20	60963542	T	G	RPS21	+	0.489013	0.00026886	0.00294017	gnomad
chr19	36435936	C	A	LRFN3	+	0.223887	0.000270413	0.00294768	gnomad
chr13	114303678	C	T	ATP4B	-	-0.183805	0.000115664	0.00295396	gnomad
chr17	79090138	C	T	BAIAP2	+	-0.551185	0.0001158	0.00295396	gnomad
chr7	45115849	G	A	CCM2	+	-0.43208	0.00011629	0.00295396	gnomad
chr16	2326667	G	A	ABCA3	-	0.147073	0.000278325	0.00297491	gnomad
chr6	15521086	G	A	JARID2	+	0.375953	0.000278068	0.00297491	gnomad
chr9	34723194	G	A	FAM205A	-	0.238588	0.000278395	0.00297491	gnomad
chr1	26110311	C	T	MAN1C1	+	-0.119022	0.000273866	0.00297578	gnomad
chr3	124465649	C	T	UMPS	+	-0.153655	0.000276183	0.00299139	gnomad
chr1	165696240	A	C	TMCO1	-	1.20351	9.77538e-05	0.0029917	gnomad
chr1	6694716	C	G	THAP3	+	0.202747	0.000281202	0.0029941	gnomad
chr20	61598881	C	T	SLC17A9	+	0.397177	0.000298192	0.00299535	gnomad
chr1	3688134	C	T	CCDC27	+	0.189747	0.000299865	0.00300249	gnomad
chr10	27486209	A	T	ACBD5	-	-0.181671	0.000284434	0.00301765	gnomad
chr6	13791039	T	A	MCUR1	-	0.45383	0.000281395	0.00303817	gnomad
chr17	2290190	C	T	MNT	-	-0.270533	0.000121005	0.00304768	gnomad
chr13	46357490	G	C	SIAH3	-	-0.143682	0.00029114	0.00305594	gnomad
chr19	58469922	C	A	C19orf18	-	0.101852	0.000290023	0.00305594	gnomad
chr21	43792376	A	C	TMPRSS3	-	0.106741	0.000291046	0.00305594	gnomad
chr1	154130079	G	C	TPM3	-	0.310761	0.000306261	0.00305674	gnomad
chr11	64812232	C	A	SAC3D1	+	0.249109	0.000309271	0.00306607	gnomad
chr19	14519730	G	A	DDX39A	-	-0.331922	0.000308619	0.00306607	gnomad
chr20	25755455	C	A	FAM182B	-	0.252545	0.00031014	0.00306607	gnomad
chr19	5917257	G	A	RANBP3	-	-0.179703	0.000120282	0.00306883	gnomad
chr12	6979725	G	A	TPI1	+	0.247282	0.000407912	0.00307371	rare_3utr_clinical
chr8	74895009	G	A	TMEM70	+	-0.436892	0.000413552	0.00309441	rare_3utr_clinical
chr4	84383607	G	C	FAM175A	-	-0.287604	0.000287992	0.00309955	gnomad
chr2	238006437	C	T	COPS8	+	-0.449457	0.000300838	0.00314657	gnomad
chr16	89299467	A	G	ZNF778	+	-0.532505	0.000104523	0.00316411	gnomad
chr1	11708713	C	T	FBXO2	-	-0.627787	0.000323122	0.00318433	gnomad
chr6	33171594	G	T	SLC39A7	+	-0.266796	0.000305533	0.00318443	gnomad
chr6	43021981	G	C	MRPL2	-	-0.61382	0.000131591	0.00318936	gnomad
chr16	57609456	G	T	ADGRG5	+	0.310819	0.000308062	0.00319868	gnomad
chr8	124164229	G	A	TBC1D31	+	-0.58789	0.000309062	0.00319868	gnomad
chrX	128781783	C	T	APLN	-	0.160565	0.000327026	0.00321267	gnomad
chr13	114438343	C	A	GRK1	+	-0.149962	0.00013055	0.00323706	gnomad
chr3	142775315	A	T	U2SURP	+	-0.354019	0.000130956	0.00323706	gnomad
chrX	106117199	C	A	TBC1D8B	+	-0.658816	0.000131791	0.00323706	gnomad
chr9	138418220	C	T	LCN1	+	-1.01922	0.000137757	0.00325319	gnomad
chr20	2797729	G	A	TMEM239	+	-0.488087	0.000316219	0.00326136	gnomad
chr14	74727630	C	T	VSX2	+	0.34144	0.000306466	0.00328798	gnomad
chr5	176073029	C	T	EIF4E1B	+	0.215759	0.00013579	0.00330794	gnomad
chr16	66955721	C	G	RRAD	-	0.367835	0.000311631	0.00333288	gnomad
chr9	141016465	G	A	CACNA1B	+	0.247061	0.000344953	0.00337816	gnomad
chr9	139566777	G	A	EGFL7	+	0.214553	0.000318331	0.00339386	gnomad
chr4	843457	G	A	GAK	-	-0.127159	0.000333228	0.00339653	gnomad
chr6	13364945	G	T	GFOD1	-	-0.439501	0.000332904	0.00339653	gnomad
chrX	153276348	C	T	IRAK1	-	-0.454544	0.000333916	0.00339653	gnomad
chrX	123044575	G	A	XIAP	+	-0.31858	0.00032032	0.0034044	gnomad
chr10	27827537	G	A	RAB18	+	-0.787116	0.000464617	0.00343	rare_3utr_clinical
chr2	233400167	C	G	CHRND	+	-0.192204	0.000465459	0.00343	rare_3utr_clinical
chr20	61472093	G	A	COL9A3	+	-0.116342	0.000468019	0.00343	rare_3utr_clinical
chr21	45402300	G	A	AGPAT3	+	-0.646425	0.000114876	0.00344009	gnomad
chr17	79092199	G	T	AATK	-	-0.262281	0.00035311	0.00344724	gnomad
chr17	58120898	G	A	HEATR6	-	2.16932	0.000116983	0.00346593	gnomad
chr1	26688125	T	C	ZNF683	-	-0.247159	0.000328026	0.00347544	gnomad
chr16	90110880	C	T	GAS8	+	0.102335	0.000145089	0.00350573	gnomad
chr20	62221429	G	A	GMEB2	-	0.153962	0.00034904	0.00352614	gnomad
chr3	190573053	G	C	GMNC	-	0.530931	0.000348791	0.00352614	gnomad
chr9	100437325	A	C	XPA	-	0.224643	0.000335038	0.00353871	gnomad
chr8	55542957	C	T	RP1	+	-0.286374	0.000365848	0.00356046	gnomad
chr2	62052461	T	G	FAM161A	-	-0.277549	0.000491604	0.00357834	rare_3utr_clinical
chr9	139258465	C	T	CARD9	-	0.274634	0.000144533	0.0035905	gnomad
chr10	26856468	G	T	APBB1IP	+	-0.301846	0.000373313	0.00361062	gnomad
chr7	102114050	C	G	POLR2J	-	-0.23458	0.000372849	0.00361062	gnomad
chr9	140003228	T	G	MAN1B1	+	0.475943	0.000123334	0.00361563	rare_3utr_clinical
chr12	81653150	A	G	ACSS3	+	0.370427	0.000151056	0.00362047	gnomad
chr9	133967193	G	A	LAMC3	+	-0.307231	0.000505027	0.00365121	rare_3utr_clinical
chr8	97242836	G	A	UQCRB	-	0.152556	0.000364689	0.0036717	gnomad
chr7	134870896	C	A	WDR91	-	-0.185101	0.00015491	0.00368314	gnomad
chr12	120534817	C	T	RAB35	-	-0.116549	0.000159159	0.00375414	gnomad
chr22	26776312	G	C	SEZ6L	+	0.260905	0.000374933	0.00376204	gnomad
chr11	6007147	G	A	OR52L1	-	0.593218	0.000390486	0.00376506	gnomad
chr12	68642555	A	G	IL22	-	-0.301157	0.00037735	0.0037735	gnomad
chr6	168445696	T	C	KIF25	+	0.233676	0.000379518	0.0037824	gnomad
chr12	9093352	T	G	M6PR	-	-0.0956156	0.00036329	0.00378711	gnomad
chr14	104001459	G	T	TRMT61A	+	0.167057	0.000364124	0.00378711	gnomad
chr19	51835843	C	T	VSIG10L	-	0.219674	0.000363972	0.00378711	gnomad
chrX	115592878	T	C	CT83	-	0.156532	0.00036334	0.00378711	gnomad
chr16	89712379	C	T	CHMP1A	-	-0.17934	0.000533787	0.00380768	rare_3utr_clinical
chr12	8290911	T	C	CLEC4A	+	-0.203233	0.000396544	0.00381171	gnomad
chr16	27789978	C	A	KIAA0556	+	-0.324763	0.000369229	0.00381669	gnomad
chr19	1854432	C	A	KLF16	-	0.31227	0.000369299	0.00381669	gnomad
chr2	106509680	C	T	NCK2	+	-0.151948	0.000371456	0.00381669	gnomad
chr7	97481541	T	C	ASNS	-	-0.162768	0.000370413	0.00381669	gnomad
chr10	27828825	G	T	RAB18	+	-0.0978368	0.000542437	0.00381847	rare_3utr_clinical
chr19	30192675	T	C	C19orf12	-	-0.294044	0.000540485	0.00381847	rare_3utr_clinical
chr16	89712353	C	T	CHMP1A	-	0.126241	0.000163422	0.00382433	gnomad
chr19	1575104	G	A	MBD3	-	0.47877	0.000385239	0.00382653	gnomad
chr1	27426773	C	T	SLC9A1	-	0.281501	0.000378191	0.00385098	gnomad
chr2	231911751	C	T	C2orf72	+	0.26132	0.000376695	0.00385098	gnomad
chr7	95749622	A	C	SLC25A13	-	2.16175	0.000377216	0.00385098	gnomad
chr6	112422027	A	G	FAM229B	+	-0.293573	0.000403855	0.00387007	gnomad
chr22	20941013	G	A	MED15	+	-0.228959	0.000381283	0.00387087	gnomad
chr8	27145047	C	T	TRIM35	-	0.163524	0.000393756	0.00389805	gnomad
chr17	42153413	T	C	G6PC3	+	0.140752	0.000557535	0.0038991	rare_3utr_clinical
chr8	67428336	T	C	C8orf46	+	0.432582	0.000395722	0.00390446	gnomad
chr17	42984688	G	A	GFAP	-	0.1737	0.000564614	0.00392297	rare_3utr_clinical
chr17	40724896	A	G	MLX	+	0.142355	0.000399262	0.00392629	gnomad
chr8	22880058	G	T	TNFRSF10B	-	0.250048	0.000391752	0.00396532	gnomad
chr3	49462245	A	G	NICN1	-	-0.218886	0.000396381	0.00400028	gnomad
chr8	144332652	C	T	RP13-582O9.6	+	0.217024	0.000409851	0.00400382	gnomad
chr8	22069285	G	C	BMP1	+	-1.03411	0.000409424	0.00400382	gnomad
chr7	5342598	C	T	SLC29A4	+	0.370207	0.000416992	0.00406019	gnomad
chr16	2088029	G	A	SLC9A3R2	+	-0.325485	0.000176561	0.0040678	gnomad
chr4	70455058	T	G	UGT2A1	-	0.295145	0.000176563	0.0040678	gnomad
chr2	113832954	C	T	IL1F10	+	0.525785	0.000406668	0.00406788	gnomad
chr7	42003917	T	C	GLI3	-	-0.110212	0.000591477	0.0040831	rare_3utr_clinical
chr19	51298428	G	C	ACPT	+	-0.233433	0.000171478	0.00408691	gnomad
chr5	172377841	C	T	ERGIC1	+	0.362582	0.000176025	0.00408691	gnomad
chr16	89299880	A	G	ZNF778	+	0.389482	0.0004123	0.00410577	gnomad
chr14	102814877	G	A	CINP	-	0.299924	0.000414791	0.00411284	gnomad
chr7	22771229	C	T	IL6	+	0.200173	0.000417667	0.00412932	gnomad
chr11	111779472	A	G	CRYAB	-	-0.359102	0.00060525	0.0041514	rare_3utr_clinical
chr1	113666747	G	A	LRIG2	+	-0.308628	0.000436002	0.00423137	gnomad
chr12	120530997	G	A	CCDC64	+	-0.544573	0.000444433	0.00423302	gnomad
chr15	42823765	C	T	SNAP23	+	0.246089	0.00044444	0.00423302	gnomad
chr8	11421845	T	C	BLK	+	-0.19081	0.000445842	0.00423327	gnomad
chr9	97221725	C	T	HIATL1	+	0.349592	0.000447177	0.00423327	gnomad
chr2	99410968	G	C	KIAA1211L	-	0.751181	0.000439249	0.00424895	gnomad
chr7	142568671	C	T	EPHB6	+	-0.325792	0.000451065	0.00425719	gnomad
chr19	13084458	C	T	DAND5	+	-0.231334	0.000187346	0.00428301	gnomad
chr12	122692289	A	G	DIABLO	-	-0.0988709	0.00044148	0.00430641	gnomad
chr9	37503202	G	A	POLR1E	+	-0.122567	0.000441609	0.00430641	gnomad
chr22	18570954	G	A	PEX26	+	-0.204148	0.000633922	0.00432036	rare_3utr_clinical
chr7	130036544	C	T	CEP41	-	0.148251	0.000191343	0.004341	gnomad
chr12	89814917	A	G	POC1B	-	-0.181645	0.000193381	0.00435399	gnomad
chr10	99093620	G	A	FRAT2	-	0.144321	0.000467027	0.00438136	gnomad
chr13	49866966	C	T	CDADC1	+	0.189048	0.000466427	0.00438136	gnomad
chr1	1271518	C	A	DVL1	-	-0.202281	0.000151254	0.00438795	gnomad
chr12	48578530	G	C	CCDC184	+	0.125707	0.000190613	0.00438887	gnomad
chr8	25702081	C	G	EBF2	-	0.216829	0.00045221	0.00439419	gnomad
chr1	210335762	T	C	SYT14	+	-0.231852	0.000475086	0.00440879	gnomad
chr14	52433434	G	A	GNG2	+	-0.898218	0.000478418	0.00440879	gnomad
chr14	53101856	T	C	GPR137C	+	-0.131838	0.000478052	0.00440879	gnomad
chr3	138664422	T	A	FOXL2	-	0.322081	0.000477118	0.00440879	gnomad
chr8	424710	A	G	FBXO25	+	-0.172059	0.000472329	0.00440879	gnomad
chrX	123047809	A	G	XIAP	+	-0.730359	0.000473965	0.00440879	gnomad
chr19	30190257	G	C	C19orf12	-	0.434078	0.000457508	0.00441115	gnomad
chr8	19262858	A	G	CSGALNACT1	-	0.377525	0.000459027	0.00441143	gnomad
chr11	118986971	C	T	C2CD2L	+	-0.393995	0.000196422	0.00441482	gnomad
chr3	128781154	C	T	GP9	+	0.25291	0.000660868	0.00444735	rare_3utr_clinical
chr6	74304767	C	A	SLC17A5	-	-0.361749	0.000486519	0.00447025	gnomad
chr2	158991404	C	T	UPP2	+	-0.187608	0.000469019	0.00448592	gnomad
chr7	108112834	G	A	PNPLA8	-	-0.367971	0.000469809	0.00448592	gnomad
chr12	73057027	C	T	TRHDE	+	0.399391	0.000156439	0.00449158	gnomad
chr13	100617580	G	A	ZIC5	-	0.338712	0.000464584	0.00450157	gnomad
chr17	3716304	G	A	NCBP3	-	-0.236594	0.000466964	0.00451178	gnomad
chr20	629153	T	C	SRXN1	-	0.421103	0.000158903	0.00451577	gnomad
chr19	14042638	C	T	PODNL1	-	-0.336228	0.000472455	0.0045519	gnomad
chr11	36295832	T	C	COMMD9	-	-0.175509	0.000480216	0.00457558	gnomad
chr16	2949184	A	T	FLYWCH2	+	0.164859	0.000480295	0.00457558	gnomad
chr7	16129016	T	C	ISPD	-	0.501117	0.000479676	0.00457558	gnomad
chr10	81374757	G	A	SFTPA1	+	-0.210094	0.000484506	0.00459177	gnomad
chr22	29709287	G	A	RASL10A	-	1.06262	0.000164895	0.00463871	gnomad
chr16	2203571	C	G	RAB26	+	-0.149614	0.000208029	0.00467305	gnomad
chr18	67531536	T	C	CD226	-	0.10925	0.000502462	0.0047049	gnomad
chr19	7012074	T	C	AC025278.1	+	-0.0996479	0.000503553	0.0047049	gnomad
chr22	21900325	T	G	RIMBP3C	-	0.116647	0.000503032	0.0047049	gnomad
chr5	150562697	T	C	CCDC69	-	-0.271641	0.00049571	0.00471801	gnomad
chr2	97218349	A	G	ARID5A	+	-0.242917	0.000219914	0.0047497	gnomad
chr15	52230351	C	G	LEO1	-	-0.271545	0.000510406	0.00475587	gnomad
chr7	935074	G	A	GET4	+	-0.334858	0.000217159	0.00476198	gnomad
chr1	107600482	C	T	PRMT6	+	0.219158	0.000215898	0.00482444	gnomad
chr1	44443709	C	A	ATP6V0B	+	0.358789	0.000219543	0.0048332	gnomad
chr19	38861467	C	T	CATSPERG	+	-0.31332	0.000219464	0.0048332	gnomad
chr12	10374475	G	A	GABARAPL1	+	0.299081	0.000512156	0.00484339	gnomad
chr16	67671805	C	T	CTCF	+	0.495616	0.00051192	0.00484339	gnomad
chr7	150711263	G	A	NOS3	+	0.409715	0.000174024	0.00484657	gnomad
chr11	1491361	C	T	MOB2	-	-0.16071	0.000242671	0.00485869	gnomad
chr11	7531423	A	G	OLFML1	+	0.479977	0.000232342	0.00485869	gnomad
chr6	3019901	G	A	NQO2	+	-0.582752	0.000238063	0.00485869	gnomad
chrX	216010	C	G	PLCXD1	+	0.14807	0.000241623	0.00485869	gnomad
chr11	1491151	C	T	MOB2	-	0.282928	0.000520024	0.00486792	gnomad
chr11	69063907	C	T	MYEOV	+	0.406027	0.000522621	0.00486792	gnomad
chr16	5135586	T	C	ALG1	+	0.983247	0.000518828	0.00486792	gnomad
chr17	2310279	G	A	AC006435.1	-	0.351309	0.00051789	0.00486792	gnomad
chr19	49133981	C	T	DBP	-	-0.148627	0.000522973	0.00486792	gnomad
chr11	117075135	G	C	PCSK7	-	-0.438392	0.000533775	0.00489007	gnomad
chr19	55877372	G	C	IL11	-	-0.567059	0.000529425	0.0049196	gnomad
chr12	53585337	C	T	ZNF740	+	-0.505135	0.000531397	0.00492447	gnomad
chr11	65809967	G	A	GAL3ST3	-	-0.241197	0.000537954	0.00494482	gnomad
chr16	28510289	C	T	APOBR	+	0.306292	0.000536828	0.00494482	gnomad
chr14	102808558	G	T	ZNF839	+	-0.13957	0.000232344	0.00496567	gnomad
chr15	90321594	G	T	MESP2	+	0.207122	0.000235585	0.00496567	gnomad
chr16	1961589	G	A	HS3ST6	-	0.182067	0.000235258	0.00496567	gnomad
chr22	20779655	C	T	SCARF2	-	-0.157511	0.000232091	0.00496567	gnomad
chr8	424635	C	G	FBXO25	+	-0.490968	0.000231508	0.00496567	gnomad
chrX	52674489	G	A	SSX2	-	0.528263	0.000234817	0.00496567	gnomad
chr11	2185454	G	A	TH	-	-0.106911	0.000181114	0.00497538	gnomad
chr19	3633120	G	A	PIP5K1C	-	-0.13164	0.000182222	0.00497538	gnomad
chr9	75450982	C	T	TMC1	+	0.310703	0.000745395	0.00498483	rare_3utr_clinical
chr1	911535	T	C	PERM1	-	1.29559	0.000238758	0.0049971	gnomad
chr6	74227471	A	G	EEF1A1	-	0.653208	0.000545308	0.00499891	gnomad
chr2	27600352	G	A	ZNF513	-	0.384108	0.000548014	0.00500583	gnomad
chr11	1491308	C	T	MOB2	-	-0.175493	0.000549113	0.00501091	gnomad
chr3	93773812	T	C	ARL13B	+	0.132499	0.000549564	0.00501091	gnomad
chr15	90801499	G	C	RP11-697E2.6	+	0.400649	0.000554002	0.00504578	gnomad
chr5	175810955	A	T	NOP16	-	0.368986	0.000555677	0.00504632	gnomad
chr3	124464862	G	A	UMPS	+	-0.688448	0.000544242	0.00505002	gnomad
chr21	43792331	C	T	TMPRSS3	-	-0.302819	0.000760211	0.00505233	rare_3utr_clinical
chr2	233400114	C	T	CHRND	+	-0.223448	0.000766803	0.00506469	rare_3utr_clinical
chr9	123667295	A	T	TRAF1	-	0.220733	0.000244971	0.00509129	gnomad
chr1	11733925	G	A	FBXO6	+	-0.342499	0.000555234	0.00513591	gnomad
chr5	179263659	A	C	SQSTM1	+	-0.428295	0.000255841	0.00513757	gnomad
chr6	15520516	T	A	JARID2	+	-0.605144	0.000250813	0.00513757	gnomad
chr8	145618290	G	A	ADCK5	+	0.294845	0.00024963	0.00513757	gnomad
chr8	1649615	G	C	DLGAP2	+	0.413441	0.000254843	0.00513757	gnomad
chr1	155023375	C	G	DCST1	+	-0.266209	0.000257883	0.00514382	gnomad
chr12	122626700	G	A	MLXIP	+	0.179203	0.000570522	0.0051523	gnomad
chr16	684083	G	A	WFIKKN1	+	-0.342918	0.000570646	0.0051523	gnomad
chr10	27829724	C	T	RAB18	+	-0.250085	0.00078532	0.00515517	rare_3utr_clinical
chr2	85925738	T	C	GNLY	+	0.139214	0.0002605	0.00516138	gnomad
chr8	22879022	A	G	TNFRSF10B	-	-0.411373	0.000262262	0.00516186	gnomad
chr12	52285162	C	A	ANKRD33	+	-0.129944	0.000264656	0.00517472	gnomad
chr19	36640788	C	T	CAPNS1	+	0.144239	0.000574829	0.00517511	gnomad
chr21	41301051	C	T	PCP4	+	-0.0977579	0.000571437	0.00518255	gnomad
chr12	51583997	A	G	POU6F1	-	0.278904	0.00025931	0.00518952	gnomad
chr19	50819313	C	A	KCNC3	-	0.365504	0.000263874	0.00518952	gnomad
chr22	43594636	G	C	SCUBE1	-	-0.170353	0.000253594	0.00518952	gnomad
chr9	136228029	C	T	SURF2	+	-0.302828	0.000253956	0.00518952	gnomad
chr1	52818788	T	C	CC2D1B	-	0.454635	0.000580653	0.00521253	gnomad
chr16	2088329	A	G	SLC9A3R2	+	0.200811	0.000565788	0.00521723	gnomad
chr2	169764636	A	G	G6PC2	+	-0.749978	0.000584495	0.00523199	gnomad
chr12	57910403	G	A	DDIT3	-	-0.38102	0.000570231	0.00523878	gnomad
chr17	39775799	C	T	KRT17	-	0.142071	0.000575452	0.00525722	gnomad
chr12	3149677	G	A	TEAD4	+	-0.182647	0.000590503	0.00527066	gnomad
chr17	17150391	A	C	COPS3	-	2.06763	0.000195033	0.00527345	gnomad
chr11	66613575	C	T	RCE1	+	0.433782	0.000583293	0.00531245	gnomad
chr12	21668682	T	C	GOLT1B	+	0.226321	0.000598659	0.00532824	gnomad
chr7	6063329	G	A	EIF2AK1	-	-0.532634	0.000602351	0.00534587	gnomad
chr7	102087500	G	C	ORAI2	+	0.23091	0.000606823	0.00537029	gnomad
chr3	13359145	C	T	NUP210	-	-0.305408	0.000592132	0.00537641	gnomad
chr11	315119	G	T	IFITM1	+	0.18476	0.000594744	0.00537959	gnomad
chr12	133795468	A	G	ANHX	-	0.384637	0.000200992	0.00538235	gnomad
chr19	44352836	C	T	ZNF283	+	-0.254569	0.000598185	0.00539636	gnomad
chr1	20945064	G	A	CDA	+	0.271954	0.000282266	0.00541222	gnomad
chr4	106603861	A	G	INTS12	-	-0.211642	0.00028143	0.00541222	gnomad
chr8	33356196	T	G	TTI2	-	-0.560544	0.000280764	0.00541222	gnomad
chr3	51812590	A	C	IQCF6	-	0.52605	0.000622213	0.00549094	gnomad
chr10	48413567	G	A	GDF2	-	0.769882	0.000608301	0.00550633	gnomad
chr20	56227077	T	C	PMEPA1	-	-0.126525	0.000617876	0.00555925	gnomad
chr6	97338938	G	C	NDUFAF4	-	-0.933697	0.000632377	0.00556491	gnomad
chr11	61553664	A	C	MYRF	+	-0.179599	0.000624583	0.00559734	gnomad
chr5	175956017	G	A	RNF44	-	-0.294231	0.000625401	0.00559734	gnomad
chr1	155145845	C	T	RP11-201K10.3	-	0.182513	0.000642579	0.00563881	gnomad
chr19	41135485	G	T	LTBP4	+	-0.337732	0.000625138	0.00564149	gnomad
chr17	78073592	G	A	CCDC40	+	0.11985	0.000865215	0.005645	rare_3utr_clinical
chr11	122680639	T	C	UBASH3B	+	0.330819	0.000300125	0.00567391	gnomad
chr15	73030619	G	A	BBS4	+	0.305217	0.000298745	0.00567391	gnomad
chrX	153649693	G	A	TAZ	+	-0.233679	0.000301641	0.00567391	gnomad
chr16	89299201	A	C	ZNF778	+	-0.207474	0.000631602	0.00568249	gnomad
chr1	152800285	G	A	LCE1A	+	0.298599	0.000295067	0.00568455	gnomad
chr17	72310377	G	A	DNAI2	+	-0.167334	0.000880336	0.00570884	rare_3utr_clinical
chr6	13360883	T	C	GFOD1	-	0.425498	0.000652652	0.00571117	gnomad
chr1	15755238	C	T	EFHD2	+	-0.168871	0.000641961	0.00573047	gnomad
chr1	156851473	C	T	NTRK1	+	0.253276	0.000307922	0.00574169	gnomad
chr6	27101253	C	G	HIST1H2AG	+	0.23666	0.000309108	0.00574169	gnomad
chr1	210334852	A	G	SYT14	+	0.567814	0.000305165	0.00576152	gnomad
chr1	110251201	C	T	GSTM1	+	-0.320214	0.000316347	0.00576458	gnomad
chr16	31204897	A	G	FUS	+	0.303728	0.00031711	0.00576458	gnomad
chr16	58546086	G	A	NDRG4	+	-0.270801	0.000318099	0.00576458	gnomad
chr19	14163134	G	A	IL27RA	+	-0.161786	0.000314249	0.00576458	gnomad
chr4	187509732	G	T	FAT1	-	0.111165	0.000643376	0.00577089	gnomad
chr14	104201328	G	A	PPP1R13B	-	0.335927	0.000648008	0.00579487	gnomad
chr11	65089007	C	T	CDC42EP2	+	0.350262	0.000656286	0.00585122	gnomad
chr14	100610104	G	A	EVL	+	0.248801	0.000664159	0.0058778	gnomad
chr19	6535114	G	A	TNFSF9	+	-0.151608	0.000665224	0.0058778	gnomad
chr9	95847034	G	A	SUSD3	+	0.38911	0.000662504	0.0058778	gnomad
chrX	118377259	T	C	PGRMC1	+	-0.271667	0.0006623	0.00589655	gnomad
chr2	172341329	A	G	DCAF17	+	-0.254826	0.000918617	0.0059212	rare_3utr_clinical
chr17	40724848	C	T	PSMC3IP	-	-0.175611	0.000331855	0.00594141	gnomad
chr9	130869767	G	A	SLC25A25	+	-0.221246	0.000330495	0.00594141	gnomad
chr22	19864592	G	A	TXNRD2	-	0.311476	0.000682835	0.00595859	gnomad
chr1	25228569	T	A	RUNX3	-	0.193165	0.00068596	0.00596295	gnomad
chr16	2203825	G	A	RAB26	+	-0.13989	0.000687151	0.00596295	gnomad
chr11	1282896	T	C	MUC5B	+	-0.177034	0.000337835	0.00597646	gnomad
chr6	32116515	C	G	PRRT1	-	0.306959	0.000335971	0.00597646	gnomad
chr19	14042793	G	T	PODNL1	-	0.281021	0.000674449	0.00598218	gnomad
chrX	47107352	A	G	USP11	+	-0.30106	0.000675436	0.00598218	gnomad
chr1	43317524	A	C	ZNF691	+	0.349757	0.000340208	0.00598283	gnomad
chr19	54659179	C	T	LENG1	-	0.345808	0.000692541	0.00599307	gnomad
chrX	47107341	C	A	USP11	+	-0.365412	0.000695551	0.00600249	gnomad
chr16	86565601	G	C	MTHFSD	-	-0.168418	0.000315469	0.00605307	gnomad
chr19	12868894	T	C	BEST2	+	0.30429	0.000704353	0.0060617	gnomad
chr11	2418102	C	T	CD81	+	0.227734	0.000235274	0.00606702	gnomad
chr19	41712691	A	G	CYP2S1	+	-0.923499	0.00022884	0.00606702	gnomad
chr2	26151839	G	A	KIF3C	-	-0.166767	0.000235224	0.00606702	gnomad
chr20	61977368	C	T	CHRNA4	-	-0.335008	0.000234168	0.00606702	gnomad
chr11	1011552	G	A	AP2A2	+	-0.225662	0.000710659	0.00607325	gnomad
chr16	11773047	A	C	TXNDC11	-	0.346465	0.000715083	0.00607325	gnomad
chr17	43514505	C	T	PLEKHM1	-	-0.161986	0.000708392	0.00607325	gnomad
chr19	30054857	C	G	VSTM2B	+	0.39155	0.000713062	0.00607325	gnomad
chr2	97218310	G	A	ARID5A	+	0.389037	0.000715415	0.00607325	gnomad
chr1	209956168	A	C	C1orf74	-	-0.251446	0.000691199	0.00608914	gnomad
chr1	153191019	C	T	PRR9	+	-0.294612	0.000689713	0.00609276	gnomad
chr7	77648575	G	A	MAGI2	-	-0.331797	0.000698081	0.006119	gnomad
chr14	56763896	G	T	PELI2	+	0.266201	0.000731923	0.00612347	gnomad
chr17	1964770	C	G	HIC1	+	0.164799	0.000731006	0.00612347	gnomad
chr2	182401607	T	C	CERKL	-	0.545296	0.000728159	0.00612347	gnomad
chr5	136957739	C	T	KLHL3	-	0.236249	0.000733032	0.00612347	gnomad
chr6	39873474	T	C	MOCS1	-	-0.214761	0.000725523	0.00612347	gnomad
chr9	36212039	T	C	CLTA	+	-0.245749	0.000733092	0.00612347	gnomad
chr12	51373824	C	T	SLC11A2	-	0.137066	0.000354108	0.00613094	gnomad
chr17	40931130	G	T	VPS25	+	-0.136774	0.000350796	0.00613094	gnomad
chr21	43792383	G	A	TMPRSS3	-	0.325908	0.000354819	0.00613094	gnomad
chr20	61977007	A	C	CHRNA4	-	0.301377	0.00070474	0.00619001	gnomad
chr11	68458506	A	C	GAL	+	-0.279621	0.00074599	0.00621459	gnomad
chr9	138418352	G	C	LCN1	+	1.01942	0.0007492	0.00622473	gnomad
chr6	89808272	G	A	SRSF12	-	-0.781731	0.000365429	0.00624978	gnomad
chr9	36171288	G	A	CCIN	+	0.2482	0.000754547	0.00625254	gnomad
chr12	9092425	C	T	PHC1	+	-0.532021	0.000718191	0.00626299	gnomad
chrX	135126891	A	T	SLC9A6	+	-0.213166	0.000978714	0.00627081	rare_3utr_clinical
chr12	56398822	G	A	SUOX	+	-0.120363	0.000373393	0.00634127	gnomad
chr12	121439942	C	G	HNF1A	+	0.101024	0.00072996	0.00634934	gnomad
chr1	47905320	G	A	FOXD2	+	0.373191	0.000337949	0.00635206	gnomad
chr2	118677916	T	G	CCDC93	-	0.158434	0.000376742	0.0063618	gnomad
chr6	42196046	C	T	TRERF1	-	0.352866	0.000379281	0.0063685	gnomad
chr17	11461623	C	T	SHISA6	+	-0.150899	0.000773892	0.00639587	gnomad
chr16	81411233	C	A	GAN	+	1.00425	0.00100817	0.00642108	rare_3utr_clinical
chr10	73576111	C	A	PSAP	-	-0.227998	0.000783268	0.00645628	gnomad
chr19	38696922	C	T	SIPA1L3	+	-0.222099	0.000737628	0.0064597	gnomad
chr19	55995759	C	T	ZNF628	+	0.457137	0.000389808	0.00650848	gnomad
chr14	53513470	T	C	DDHD1	-	-0.890383	0.00102947	0.00651792	rare_3utr_clinical
chr15	35664298	C	T	DPH6	-	0.896399	0.000255423	0.00651831	gnomad
chr21	32491006	G	A	TIAM1	-	-0.392401	0.000257456	0.00651831	gnomad
chr16	88875928	T	G	APRT	-	0.298377	0.00103656	0.00652425	rare_3utr_clinical
chr20	61976728	G	A	CHRNA4	-	-0.122091	0.000755744	0.00654017	gnomad
chrX	134156060	G	C	FAM127C	-	-0.100021	0.000797894	0.00655953	gnomad
chr1	165696599	G	A	TMCO1	-	0.184249	0.000760406	0.00656381	gnomad
chr19	1481726	C	T	PCSK4	-	-0.691928	0.000756898	0.0066089	gnomad
chr8	75277452	C	A	GDAP1	+	0.220815	0.000806154	0.00661004	gnomad
chr15	90171613	C	T	KIF7	-	-0.210554	0.00105722	0.00661537	rare_3utr_clinical
chr6	26452676	G	A	BTN3A3	+	0.202712	0.000400947	0.00665706	gnomad
chr1	1263194	G	A	CPTP	+	0.30299	0.000816857	0.00668026	gnomad
chr5	150409664	G	A	TNIP1	-	-0.524397	0.000767847	0.00668478	gnomad
chr11	95568409	G	A	MTMR2	-	0.187967	0.000770769	0.00669054	gnomad
chr21	37788689	C	G	CHAF1B	+	0.166433	0.000778146	0.00669993	gnomad
chr1	110741101	G	A	SLC6A17	+	-0.119953	0.000413228	0.00673712	gnomad
chr1	180167315	G	C	QSOX1	+	0.340472	0.000408146	0.00673712	gnomad
chr12	55343984	C	T	TESPA1	-	0.310437	0.00041733	0.00673712	gnomad
chr14	23020995	G	A	TRAC	+	0.132176	0.000415968	0.00673712	gnomad
chr20	54945209	G	A	AURKA	-	-0.233128	0.000415474	0.00673712	gnomad
chr19	53926390	C	T	ZNF765	+	-0.157457	0.000786401	0.00675391	gnomad
chr8	99441667	C	G	KCNS2	+	0.238314	0.000422711	0.00675428	gnomad
chr16	4930180	A	G	UBN1	+	0.169008	0.00042652	0.00677871	gnomad
chr22	43088636	G	A	A4GALT	-	-0.231482	0.000796434	0.00682285	gnomad
chr19	15271450	A	T	NOTCH3	-	-0.303037	0.00109765	0.00682838	rare_3utr_clinical
chr16	28915566	C	T	ATP2A1	+	-0.269023	0.00110616	0.00684155	rare_3utr_clinical
chr7	154684423	C	G	DPP6	+	0.202922	0.0007937	0.00686945	gnomad
chr16	89221012	C	T	ACSF3	+	-0.249555	0.000436012	0.0068927	gnomad
chr10	27827441	C	G	RAB18	+	0.702742	0.000442674	0.00690055	gnomad
chr19	7747723	G	A	TRAPPC5	+	-0.17799	0.000443474	0.00690055	gnomad
chr2	20402001	G	A	SDC1	-	0.259353	0.000442324	0.00690055	gnomad
chr16	88928101	G	A	TRAPPC2L	+	0.156735	0.00027625	0.00693114	gnomad
chr10	69971556	T	C	MYPN	+	0.113482	0.000814635	0.00696124	gnomad
chrX	152341584	C	T	PNMA6B	-	-0.203144	0.000818152	0.00697377	gnomad
chr19	53926550	G	A	ZNF765	+	-0.17017	0.000810579	0.00699508	gnomad
chr8	10755433	G	A	XKR6	-	0.187161	0.000822878	0.00699652	gnomad
chr10	133769472	G	A	PPP2R2D	+	0.429282	0.000457154	0.0070397	gnomad
chr17	7321169	C	T	NLGN2	+	0.220128	0.000455316	0.0070397	gnomad
chr18	30254569	C	T	KLHL14	-	-0.271993	0.0008345	0.00707764	gnomad
chr19	12924296	G	T	RNASEH2A	+	0.119569	0.00115137	0.00708026	rare_3utr_clinical
chr7	150841038	G	A	AGAP3	+	-0.227236	0.000837199	0.00708287	gnomad
chr19	53926496	G	T	ZNF765	+	0.613281	0.000841436	0.00710105	gnomad
chr9	2653916	C	T	VLDLR	+	0.174824	0.00117207	0.00716636	rare_3utr_clinical
chr1	6681701	C	A	PHF13	+	-0.351186	0.000854104	0.00717236	gnomad
chr15	65249547	C	T	ANKDD1A	+	-0.378537	0.00085275	0.00717236	gnomad
chr21	45861720	G	A	TRPM2	+	0.21555	0.000836526	0.00717715	gnomad
chr4	16164619	C	T	TAPT1	-	-0.257386	0.00047031	0.00720496	gnomad
chr14	93401241	G	A	CHGA	+	0.201037	0.000843347	0.00721145	gnomad
chr19	50310016	G	A	AP2A1	+	-0.210498	0.000845396	0.00721145	gnomad
chr1	17570880	C	G	PADI1	+	0.283799	0.000848695	0.00721878	gnomad
chr12	120534469	G	C	RAB35	-	-0.244484	0.000873691	0.00727396	gnomad
chr8	75276620	C	T	GDAP1	+	0.32732	0.000874758	0.00727396	gnomad
chr9	100961653	G	T	TBC1D2	-	-0.111745	0.00087403	0.00727396	gnomad
chr15	98982849	G	A	FAM169B	-	0.170933	0.000858299	0.00727956	gnomad
chr10	88722774	A	G	SNCG	+	0.315878	0.000479356	0.00730588	gnomad
chr12	122692850	C	T	B3GNT4	+	-0.177887	0.000294043	0.00731169	gnomad
chr1	21924204	G	A	RAP1GAP	-	0.104552	0.000899981	0.00732172	gnomad
chr19	41097120	C	T	SHKBP1	+	0.106938	0.000899782	0.00732172	gnomad
chr14	103576591	T	C	EXOC3L4	+	0.147633	0.000903522	0.00733143	gnomad
chr2	24426471	C	T	ITSN2	-	0.583172	0.000484771	0.00735071	gnomad
chr8	22877964	T	C	TNFRSF10B	-	0.287786	0.000891499	0.00735919	gnomad
chr11	118006754	G	C	SCN4B	-	0.28587	0.000911688	0.00737853	gnomad
chr19	7833912	G	A	CLEC4M	+	0.457138	0.000917648	0.00740758	gnomad
chr11	68216543	G	A	LRP5	+	0.556791	0.000303312	0.00740985	gnomad
chr19	17001460	C	G	F2RL3	+	0.146169	0.00030096	0.00740985	gnomad
chr2	199011719	A	G	PLCL1	+	0.209943	0.000921819	0.00742207	gnomad
chr17	40723623	C	A	MLX	+	-0.465757	0.000877934	0.0074236	gnomad
chr3	130394252	G	C	COL6A6	+	-0.495512	0.000880299	0.0074236	gnomad
chr7	100279335	G	A	GIGYF1	-	0.407692	0.000887078	0.00743838	gnomad
chr9	139089147	G	T	LHX3	-	-0.242243	0.000886468	0.00743838	gnomad
chr14	106320423	C	T	IGHM	-	0.119815	0.000307272	0.00744132	gnomad
chr19	45496257	G	T	CLPTM1	+	0.254472	0.000402504	0.00745027	gnomad
chr1	237063520	A	G	MTR	+	0.602026	0.000934552	0.007486	gnomad
chr17	37819344	G	A	STARD3	+	0.232927	0.000932168	0.007486	gnomad
chr1	120436585	G	A	ADAM30	-	0.195427	0.000898214	0.00749912	gnomad
chr11	87034264	C	G	TMEM135	+	0.142154	0.000901921	0.00749912	gnomad
chr19	41633988	C	T	CYP2F1	+	-0.136644	0.000900208	0.00749912	gnomad
chr7	130036343	C	T	CEP41	-	0.152099	0.0012346	0.00750582	rare_3utr_clinical
chr19	18893710	T	C	COMP	-	-0.219483	0.00124266	0.00751215	rare_3utr_clinical
chr19	7793994	G	A	CLEC4G	-	0.187172	0.000913542	0.0075229	gnomad
chr12	9092491	G	A	PHC1	+	0.166479	0.000922428	0.00755946	gnomad
chr19	57166640	T	A	SMIM17	+	-0.506654	0.000947731	0.00757215	gnomad
chr19	54445596	G	T	CACNG7	+	-0.120779	0.000502189	0.00757617	gnomad
chr19	7032909	T	G	MBD3L5	+	-0.318392	0.000505709	0.00759074	gnomad
chr21	45405037	C	T	AGPAT3	+	-0.930898	0.00093228	0.00759605	gnomad
chr7	150217970	C	T	GIMAP7	+	-0.699061	0.00093041	0.00759605	gnomad
chr7	76135016	G	T	DTX2	+	-0.17985	0.000933593	0.00759605	gnomad
chr1	152884061	C	T	IVL	+	-0.111654	0.000941326	0.0076225	gnomad
chr16	55617030	G	A	LPCAT2	+	0.119496	0.00094082	0.0076225	gnomad
chr22	37154325	C	T	IFT27	-	-0.193068	0.000943873	0.00762497	gnomad
chr16	88930017	C	T	PABPN1L	-	0.107557	0.000514649	0.00764769	gnomad
chr9	114982674	A	T	PTBP3	-	0.634369	0.0005129	0.00764769	gnomad
chr9	104184079	G	A	ALDOB	-	0.190484	0.00128178	0.0077051	rare_3utr_clinical
chr3	9908761	A	G	CIDEC	-	0.238625	0.00093008	0.00771159	gnomad
chr4	2065870	C	T	NAT8L	+	0.697312	0.000969748	0.0077283	gnomad
chr1	101005679	C	G	GPR88	+	0.240479	0.000946634	0.00776188	gnomad
chr19	30190835	G	C	C19orf12	-	-0.249727	0.000943033	0.00776188	gnomad
chr5	174953746	G	C	SFXN1	+	-0.145246	0.000942127	0.00776188	gnomad
chr6	39873064	C	T	MOCS1	-	-0.645831	0.000946577	0.00776188	gnomad
chr7	142638315	G	A	KEL	-	-0.183681	0.000965784	0.00776509	gnomad
chr20	57025574	C	T	VAPB	+	0.203924	0.000968644	0.00776971	gnomad
chr15	87572107	A	T	AGBL1	+	-0.502354	0.000972205	0.00777993	gnomad
chr2	198436728	T	C	RFTN2	-	0.7306	0.000951982	0.00778416	gnomad
chr19	4174601	C	T	SIRT6	-	-0.310669	0.000980336	0.00779164	gnomad
chrX	1584361	G	A	P2RY8	-	0.207503	0.000982685	0.00779164	gnomad
chr2	182402236	T	C	CERKL	-	0.153235	0.000528804	0.00781893	gnomad
chr1	25549750	G	A	SYF2	-	-0.166024	0.000988539	0.00787359	gnomad
chr11	118007271	T	A	SCN4B	-	-0.171559	0.00132639	0.00788463	rare_3utr_clinical
chr5	5319267	C	T	ADAMTS16	+	-0.380099	0.000536416	0.00789223	gnomad
chr10	134230582	C	T	PWWP2B	+	0.482442	0.000441215	0.00789649	gnomad
chr11	20139843	C	T	NAV2	+	0.289706	0.000451706	0.00789649	gnomad
chr14	94517489	T	C	DDX24	-	-0.17149	0.000450881	0.00789649	gnomad
chr2	234203029	C	T	ATG16L1	+	0.182493	0.00100118	0.00791817	gnomad
chr5	179224970	G	A	MGAT4B	-	0.292934	0.00101098	0.00797555	gnomad
chr10	89621664	G	A	KLLN	-	0.338748	0.000545439	0.00798544	gnomad
chr20	20373745	A	G	RALGAPA2	-	-0.394558	0.000435212	0.0080166	gnomad
chr19	2073363	C	T	MOB3A	-	0.359788	0.000985659	0.00803733	gnomad
chr3	14106042	C	T	TPRXL	+	0.233678	0.000470508	0.00807562	gnomad
chr5	138665397	A	G	MATR3	+	0.240301	0.0013695	0.00809596	rare_3utr_clinical
chr10	48278023	G	A	ANXA8	+	0.132267	0.00103141	0.0081577	gnomad
chr12	7480984	T	G	ACSM4	+	-0.275615	0.0010038	0.00816277	gnomad
chr22	45828265	G	A	RIBC2	+	0.289431	0.00103667	0.00817378	gnomad
chr11	87032607	A	G	TMEM135	+	0.483749	0.00104105	0.00819208	gnomad
chr1	3688129	G	A	CCDC27	+	-0.20495	0.00104505	0.00820283	gnomad
chr16	4562514	A	G	CDIP1	-	0.104228	0.000564621	0.00822575	gnomad
chr10	133981759	C	T	JAKMIP3	+	-0.459251	0.00104754	0.0082279	gnomad
chr20	61977404	G	A	CHRNA4	-	0.270472	0.00105042	0.00823154	gnomad
chr16	84812715	A	G	USP10	+	0.261669	0.00101879	0.0082394	gnomad
chr13	37524074	A	G	ALG5	-	-0.231908	0.000568636	0.00824384	gnomad
chr1	193219857	C	T	CDC73	+	0.478888	0.000497958	0.00825397	gnomad
chrX	147031846	C	A	FMR1	+	-1.29755	0.000498386	0.00825397	gnomad
chr17	6024021	A	G	WSCD1	+	0.264527	0.000457119	0.00825502	gnomad
chr1	40539721	A	G	PPT1	-	-1.21225	0.00141621	0.00827016	rare_3utr_clinical
chr4	15603049	T	A	CC2D2A	+	-0.26099	0.001422	0.00827016	rare_3utr_clinical
chr7	130038647	G	T	CEP41	-	0.178418	0.000578694	0.00834893	gnomad
chr7	4838975	G	C	RADIL	-	0.248363	0.001069	0.0083698	gnomad
chr10	73122466	G	T	SLC29A3	+	-0.24376	0.00107828	0.00840037	gnomad
chr19	55824202	G	A	TMEM150B	-	-0.211641	0.0010779	0.00840037	gnomad
chr1	155260349	G	A	PKLR	-	0.125785	0.001468	0.00840053	rare_3utr_clinical
chr16	46731860	C	T	ORC6	+	0.166528	0.00146813	0.00840053	rare_3utr_clinical
chr16	88874695	G	A	CDT1	+	-0.250335	0.00145546	0.00840053	rare_3utr_clinical
chr9	129265574	G	C	MVB12B	+	-0.304081	0.00107536	0.00840761	gnomad
chr9	35561841	T	G	RUSC2	+	0.367789	0.00108259	0.00841296	gnomad
chr2	242758400	C	T	NEU4	+	0.150389	0.00104311	0.00841306	gnomad
chr2	133430849	G	A	NCKAP5	-	0.210895	0.00109078	0.00843466	gnomad
chr2	175664280	C	T	CHN1	-	-0.166365	0.00108837	0.00843466	gnomad
chr3	44449177	C	T	TCAIM	+	-0.404845	0.00108222	0.00844182	gnomad
chr1	36031277	G	A	NCDN	+	-0.304942	0.00105039	0.00844881	gnomad
chr20	57023113	C	G	VAPB	+	0.278583	0.0010876	0.00846435	gnomad
chr19	52618068	C	T	ZNF616	-	1.08815	0.00048078	0.00851535	gnomad
chr19	50364484	T	G	PNKP	-	0.201712	0.00149782	0.00852482	rare_3utr_clinical
chr10	72014699	C	T	NPFFR1	-	-0.278132	0.000598096	0.00854588	gnomad
chr3	124465953	T	C	UMPS	+	-0.198815	0.000595597	0.00854588	gnomad
chr11	15267624	A	G	INSC	+	-0.349021	0.000358132	0.00855603	gnomad
chr17	13399503	A	T	HS3ST3A1	-	0.943753	0.00036559	0.00855603	gnomad
chr5	89808006	G	A	POLR3G	+	-0.590206	0.00107745	0.00864299	gnomad
chr17	38328364	G	A	CASC3	+	-0.354177	0.00112212	0.00865559	gnomad
chr16	684483	T	G	C16orf13	-	-0.202039	0.00112557	0.00866078	gnomad
chr11	75442375	C	G	MOGAT2	+	0.152726	0.000609365	0.00866523	gnomad
chr18	56998277	C	T	LMAN1	-	0.397575	0.00153162	0.00867105	rare_3utr_clinical
chr15	89417728	C	T	ACAN	+	-0.36605	0.00108695	0.00869557	gnomad
chr1	1431249	G	A	ATAD3B	+	-0.600595	0.00114942	0.00882431	gnomad
chr1	22966037	T	C	C1QA	+	-0.324381	0.0011533	0.00885236	gnomad
chr3	184428647	G	A	MAGEF1	-	-0.290132	0.00111689	0.00891106	gnomad
chr9	131395987	G	A	WDR34	-	0.141346	0.00116998	0.00892173	gnomad
chr19	47933218	G	A	SLC8A2	-	0.166401	0.000548441	0.00892636	gnomad
chr19	49611715	C	T	SNRNP70	+	-0.189668	0.00117326	0.00898352	gnomad
chr16	1840424	T	C	IGFALS	-	0.202049	0.00118573	0.00900148	gnomad
chr6	90642117	A	T	BACH2	-	0.22942	0.00118539	0.00900148	gnomad
chr19	41634028	C	T	CYP2F1	+	0.192605	0.00117866	0.00900281	gnomad
chr19	14847013	G	A	ADGRE2	-	0.444368	0.00118155	0.00900286	gnomad
chr7	99704529	G	A	AP4M1	+	0.389809	0.00118917	0.00900746	gnomad
chr17	36991423	A	G	C17orf98	-	-0.312042	0.000388859	0.00902476	gnomad
chr2	182401545	A	G	CERKL	-	-0.306889	0.000566372	0.00906195	gnomad
chr17	79991741	A	G	RAC3	+	-0.24635	0.0011417	0.00908451	gnomad
chr2	206869069	T	C	INO80D	-	0.207921	0.00114535	0.00908909	gnomad
chr19	19466749	G	C	MAU2	+	-0.231169	0.00115079	0.00910788	gnomad
chr19	41601861	G	T	CYP2A13	+	-0.954259	0.00115869	0.00914591	gnomad
chr19	1434919	C	A	DAZAP1	+	0.263089	0.000653347	0.00916751	gnomad
chr12	109993586	C	G	MMAB	-	0.542034	0.00116851	0.00919888	gnomad
chr1	210336604	C	G	SYT14	+	0.305338	0.00122122	0.00920926	gnomad
chr19	45262908	G	A	BCL3	+	-0.226803	0.00122458	0.00921418	gnomad
chr3	128199838	C	T	GATA2	-	0.166595	0.00163718	0.00921993	rare_3utr_clinical
chr16	30793013	C	T	ZNF629	-	-0.141092	0.00117891	0.00925617	gnomad
chr1	45974932	C	A	MMACHC	+	0.18866	0.00123647	0.00926266	gnomad
chr12	72097769	A	G	TMEM19	+	-0.118073	0.00123433	0.00926266	gnomad
chr20	61919679	G	C	ARFGAP1	+	-0.170132	0.00122608	0.00927966	gnomad
chr4	27024641	T	C	STIM2	+	-0.255394	0.0012242	0.00927966	gnomad
chrX	9936178	G	A	CLDN34	+	0.340322	0.00122679	0.00927966	gnomad
chr11	30410407	T	C	MPPED2	-	-1.05088	0.000403971	0.00929801	gnomad
chr1	6694810	G	A	THAP3	+	0.238476	0.00059199	0.00931397	gnomad
chr18	48702709	A	G	MEX3C	-	0.720325	0.000408132	0.00931678	gnomad
chr10	13264101	G	A	UCMA	-	0.561453	0.00067122	0.00932326	gnomad
chr8	22877976	A	G	TNFRSF10B	-	0.247689	0.000671325	0.00932326	gnomad
chr16	90110223	A	G	GAS8	+	0.120916	0.0012497	0.00934119	gnomad
chr2	86067250	A	G	ST3GAL5	-	-0.210069	0.00060429	0.00935163	gnomad
chr19	45666440	C	T	TRAPPC6A	-	-0.242243	0.00125509	0.00936087	gnomad
chr2	228419246	T	C	AGFG1	+	0.451956	0.000679644	0.00939489	gnomad
chr3	165491157	G	A	BCHE	-	0.337183	0.00127313	0.00947467	gnomad
chr15	90208066	C	T	PLIN1	-	0.271444	0.00128406	0.00951434	gnomad
chr2	97498674	G	A	CNNM3	+	0.219025	0.00128917	0.00953147	gnomad
chr17	39981759	G	A	NT5C3B	-	-0.224106	0.00126874	0.00957377	gnomad
chr10	27485695	A	T	ACBD5	-	-0.249569	0.000696292	0.00958046	gnomad
chr7	72419362	G	T	POM121	+	-0.289108	0.0012767	0.00961066	gnomad
chrX	153649739	C	T	TAZ	+	-0.270978	0.00173231	0.00970454	rare_3utr_clinical
chr2	217528840	C	T	IGFBP2	+	-0.375722	0.00130447	0.00979606	gnomad
chr19	16437873	C	T	KLF2	+	0.488908	0.000434147	0.00983008	gnomad
chr16	1416216	C	G	UNKL	-	-0.325378	0.00133773	0.00986904	gnomad
chr2	45171941	C	A	SIX3	+	0.456645	0.00133162	0.00997596	gnomad
chr22	32810289	A	G	BPIFC	-	0.236145	0.00128073	0.010029	gnomad
chr22	45996361	C	G	FBLN1	+	-0.132979	0.00128755	0.0100558	gnomad
chr14	75321040	C	T	PROX2	-	-0.603619	0.00129888	0.0101176	gnomad
chr17	80615648	G	A	RAB40B	-	0.118013	0.0013183	0.0102189	gnomad
chr19	5831353	A	C	FUT6	-	-0.141407	0.00131879	0.0102189	gnomad
chr10	43326569	C	T	BMS1	+	0.365819	0.00136771	0.0102219	gnomad
chr1	85016156	T	C	CTBS	-	0.20352	0.00132265	0.010222	gnomad
chr1	156707182	C	T	MRPL24	-	-0.229571	0.001393	0.0102324	gnomad
chr11	44081506	A	T	ACCSL	+	0.160999	0.00137537	0.0102545	gnomad
chr10	127477422	C	T	UROS	-	-0.260067	0.00133159	0.0102644	gnomad
chr8	38121929	G	A	PLPP5	-	-0.469015	0.000677003	0.0103079	gnomad
chr6	407615	T	G	IRF4	+	-0.869679	0.00139516	0.0103773	gnomad
chr17	19679639	G	A	ULK2	-	0.46331	0.000704017	0.0103842	gnomad
chr8	29194524	T	C	DUSP4	-	0.150198	0.000693949	0.0103842	gnomad
chr3	52847408	C	T	RP5-966M1.6	-	-0.227484	0.000760162	0.0104111	gnomad
chr1	26516281	C	T	CNKSR1	+	0.157347	0.00135919	0.0104225	gnomad
chr12	91539496	C	T	DCN	-	-0.53652	0.00136267	0.0104225	gnomad
chr3	11596351	C	T	ATG7	+	-0.118786	0.00136151	0.0104225	gnomad
chr9	24543212	T	C	IZUMO3	-	0.35509	0.00142755	0.0104635	gnomad
chr12	72004205	T	C	ZFC3H1	-	-0.414244	0.00143541	0.0104986	gnomad
chr12	109704176	C	T	ACACB	+	-0.238294	0.000773794	0.0105301	gnomad
chr15	59428986	G	A	MYO1E	-	-0.198176	0.000776977	0.0105301	gnomad
chr3	189675656	A	T	P3H2	-	-0.255839	0.000779481	0.0105301	gnomad
chr5	162945400	A	T	MAT2B	+	-0.18517	0.000784565	0.0105508	gnomad
chr4	106599110	A	C	ARHGEF38	+	0.247142	0.000470799	0.010574	gnomad
chr1	145368734	G	A	NBPF10	+	0.226583	0.00142689	0.0105881	gnomad
chr12	29659747	A	G	TMTC1	-	-0.161826	0.000801185	0.0105944	gnomad
chr19	6677871	G	C	C3	-	-0.350835	0.00080207	0.0105944	gnomad
chr7	98963588	T	C	ARPC1A	+	0.261413	0.000793381	0.0105944	gnomad
chr4	36069502	A	T	ARAP2	-	0.376364	0.00139371	0.0106324	gnomad
chr17	17715912	G	C	SREBF1	-	0.222631	0.000482456	0.0106638	gnomad
chr8	143816890	A	C	THEM6	+	0.201992	0.000480873	0.0106638	gnomad
chr14	67648194	C	T	GPHN	+	0.126156	0.000811244	0.0106682	gnomad
chr17	27282851	T	C	SEZ6	-	0.314223	0.00140898	0.0106938	gnomad
chr8	86240754	G	A	CA1	-	-0.234586	0.00140714	0.0106938	gnomad
chr11	116649632	C	T	ZPR1	-	0.202204	0.000820734	0.0106983	gnomad
chr6	53787636	G	A	LRRC1	+	-0.129397	0.000819268	0.0106983	gnomad
chr12	117653074	C	T	NOS1	-	-0.192737	0.000779944	0.0108275	gnomad
chr16	14761719	G	A	BFAR	+	-0.208408	0.000752316	0.0108275	gnomad
chr2	158991405	G	T	UPP2	+	-0.318648	0.000763157	0.0108275	gnomad
chr20	61976595	C	T	CHRNA4	-	-0.125674	0.000772551	0.0108275	gnomad
chr12	49251740	G	A	RND1	-	0.221959	0.000493901	0.0108308	gnomad
chr1	151104653	G	A	SEMA6C	-	-0.126005	0.0014343	0.0108581	gnomad
chr1	102269783	G	A	OLFM3	-	-0.168597	0.00081187	0.0108752	gnomad
chr8	145162069	C	T	MAF1	+	-0.250094	0.000816155	0.0108752	gnomad
chrX	49370619	A	T	GAGE1	+	0.37271	0.000817943	0.0108752	gnomad
chr11	1959748	A	G	TNNT3	+	0.212574	0.00144194	0.0108881	gnomad
chr16	31203785	A	G	FUS	+	0.183277	0.00144612	0.0108909	gnomad
chr19	39220279	A	T	ACTN4	+	0.189211	0.00144966	0.0108909	gnomad
chr6	52359493	C	T	EFHC1	+	0.285436	0.00149685	0.010901	gnomad
chr8	22877798	C	T	TNFRSF10B	-	0.232886	0.00147979	0.0109546	gnomad
chr16	2089895	A	G	NTHL1	-	-0.143524	0.00148446	0.0109633	gnomad
chr16	88928074	C	G	TRAPPC2L	+	0.691765	0.000862139	0.0109969	gnomad
chr17	48253138	C	T	SGCA	+	0.344137	0.000852372	0.0109969	gnomad
chr20	61975321	G	T	CHRNA4	-	0.109917	0.000861524	0.0109969	gnomad
chr6	34213290	C	A	HMGA1	+	0.223245	0.000852432	0.0109969	gnomad
chr11	118005742	G	A	SCN4B	-	0.454991	0.000867284	0.0110153	gnomad
chr19	30191793	C	A	C19orf12	-	0.379112	0.00197913	0.0110296	rare_3utr_clinical
chr7	53104288	A	T	POM121L12	+	-0.241727	0.00147246	0.0110341	gnomad
chr8	103266480	T	A	UBR5	-	0.191502	0.00153042	0.0110663	gnomad
chr8	144379013	C	G	ZNF696	+	-0.170254	0.00152743	0.0110663	gnomad
chr19	6583310	C	G	CD70	-	0.210803	0.000641072	0.0111401	gnomad
chrX	109698584	C	T	RGAG1	+	-0.52394	0.00088393	0.0111789	gnomad
chr16	70220452	C	T	CLEC18C	+	-0.188345	0.00156826	0.0112762	gnomad
chr1	101705827	G	C	S1PR1	+	0.19229	0.000903593	0.011303	gnomad
chr1	144852344	C	T	PDE4DIP	-	-0.199605	0.00090563	0.011303	gnomad
chr16	67232130	C	T	E2F4	+	0.235604	0.000904886	0.011303	gnomad
chrX	221734	C	A	GTPBP6	-	0.390353	0.00153798	0.0113317	gnomad
chr8	424824	C	T	FBXO25	+	0.451885	0.000522452	0.0113674	gnomad
chr1	2238243	G	A	SKI	+	-0.10237	0.000923422	0.0114332	gnomad
chr4	115748939	G	T	NDST4	-	0.166419	0.00092712	0.0114332	gnomad
chr14	105608996	G	A	JAG2	-	-0.113684	0.00153149	0.0114475	gnomad
chr19	12786650	G	A	DHPS	-	0.184472	0.00153683	0.0114585	gnomad
chr15	42707703	A	T	ZNF106	-	0.300094	0.00160612	0.0115241	gnomad
chr19	7032908	C	A	MBD3L5	+	0.183408	0.000939969	0.0115437	gnomad
chr17	79477063	A	G	ACTG1	-	0.206691	0.00157438	0.0115726	gnomad
chr1	45286129	C	G	PTCH2	-	-0.285187	0.00158645	0.0115796	gnomad
chr3	14154352	C	T	CHCHD4	-	-0.310592	0.00158015	0.0115796	gnomad
chr3	50597054	T	G	C3orf18	-	0.353652	0.00158283	0.0115796	gnomad
chr1	89519005	C	T	GBP1	-	0.270247	0.000951579	0.0116382	gnomad
chr8	97242693	C	T	UQCRB	-	0.843185	0.00163736	0.0116744	gnomad
chr17	79880472	C	T	MAFG	-	0.11558	0.000968298	0.0117355	gnomad
chr21	48084319	C	T	PRMT2	+	-0.354538	0.000966513	0.0117355	gnomad
chr6	122753368	C	T	HSF2	+	-0.346368	0.00164984	0.0117387	gnomad
chr22	50921855	A	C	ADM2	+	-0.227189	0.000547065	0.0117404	gnomad
chr9	130705465	T	C	FAM102A	-	0.48673	0.000548028	0.0117404	gnomad
chr14	103576577	G	C	EXOC3L4	+	0.199101	0.00161454	0.0117572	gnomad
chr7	45115755	C	T	CCM2	+	0.218959	0.00165858	0.0117763	gnomad
chr16	28915773	C	T	ATP2A1	+	-0.159616	0.000982417	0.0118208	gnomad
chr3	129817118	C	A	ALG1L2	+	-0.39932	0.00159019	0.0118265	gnomad
chrX	123046539	T	A	XIAP	+	0.187761	0.000556548	0.0118319	gnomad
chr19	2813307	C	T	THOP1	+	0.109837	0.000561143	0.0118393	gnomad
chr7	99017574	T	G	PTCD1	-	0.118486	0.00167167	0.0118445	gnomad
chr14	19378606	C	T	OR11H12	+	0.300774	0.00163123	0.011851	gnomad
chr11	76751778	G	T	B3GNT6	+	0.285486	0.0016769	0.0118568	gnomad
chr19	6730150	G	A	GPR108	-	-0.173107	0.00159936	0.0118649	gnomad
chr3	58413661	C	T	PDHB	-	0.453995	0.000569863	0.0119328	gnomad
chr10	3821474	G	A	KLF6	-	0.289712	0.00161299	0.0119362	gnomad
chr1	116243823	G	A	CASQ2	-	-0.153717	0.00169638	0.0119697	gnomad
chr12	108917186	C	T	SART3	-	0.264516	0.0016396	0.0120158	gnomad
chr12	120534592	G	A	RAB35	-	-0.265824	0.00164	0.0120158	gnomad
chr13	99105377	G	A	FARP1	+	0.180733	0.00163714	0.0120158	gnomad
chr19	47504542	G	T	ARHGAP35	+	0.198248	0.00163955	0.0120158	gnomad
chr17	41846954	C	T	DUSP3	-	0.099274	0.00101871	0.012159	gnomad
chr7	73112226	C	T	WBSCR22	+	-0.51281	0.00101818	0.012159	gnomad
chrX	142716405	C	T	SLITRK4	-	0.134018	0.00168104	0.0121846	gnomad
chr10	97366481	A	T	ALDH18A1	-	0.125517	0.00173526	0.0122187	gnomad
chr7	158823302	T	C	VIPR2	-	-0.453794	0.00167274	0.0122255	gnomad
chr15	42433422	T	C	PLA2G4F	-	-0.253047	0.00174003	0.0122269	gnomad
chr17	1478891	G	A	SLC43A2	-	-0.343631	0.000934351	0.0122504	gnomad
chr16	69358216	C	G	VPS4A	+	0.176667	0.00169456	0.0122542	gnomad
chr6	31797677	T	C	HSPA1B	+	0.14399	0.00175661	0.0122926	gnomad
chr17	6023999	G	A	WSCD1	+	-2.01057	0.00059269	0.0123182	gnomad
chr6	36653610	G	A	CDKN1A	+	-0.202876	0.0017677	0.0123196	gnomad
chr22	36003334	C	T	MB	-	0.411931	0.00169059	0.0123255	gnomad
chr3	33540106	C	T	CLASP2	-	0.374236	0.00171257	0.0123558	gnomad
chr2	219232702	C	G	CATIP	+	0.422052	0.00104544	0.0124166	gnomad
chr9	140329357	G	A	ENTPD8	-	0.183323	0.00104864	0.0124166	gnomad
chrX	135293156	A	T	FHL1	+	-0.488452	0.000728338	0.0124222	gnomad
chr15	42433511	C	T	PLA2G4F	-	0.273218	0.000990966	0.012473	gnomad
chr18	67508644	G	C	DOK6	+	0.315942	0.000976766	0.012473	gnomad
chr3	15602364	G	A	HACL1	-	-0.26104	0.000978502	0.012473	gnomad
chr8	86126518	G	A	C8orf59	-	-0.588956	0.000604803	0.0124769	gnomad
chr4	159048527	A	G	FAM198B	-	0.395255	0.00173693	0.0125027	gnomad
chr16	2203454	C	T	RAB26	+	-0.166919	0.00181293	0.0125398	gnomad
chr9	117782836	T	A	TNC	-	-0.240224	0.00181405	0.0125398	gnomad
chr10	3821077	T	C	KLF6	-	0.649879	0.0018278	0.0126093	gnomad
chr5	141367366	C	A	RNF14	+	0.486391	0.0010757	0.0126865	gnomad
chr8	27534168	G	A	SCARA3	+	1.07872	0.000621355	0.0127241	gnomad
chrX	111698926	C	T	ZCCHC16	+	0.478575	0.000628883	0.0127842	gnomad
chr11	8123206	G	A	TUB	+	0.284501	0.00103111	0.0128075	gnomad
chr22	38471149	G	A	PICK1	+	0.16875	0.00109283	0.0128375	gnomad
chr11	62505884	C	T	TTC9C	+	0.239848	0.0010983	0.012851	gnomad
chr1	45810488	A	G	TESK2	-	0.220853	0.00108532	0.0128516	gnomad
chr17	6024003	C	T	WSCD1	+	0.237808	0.00108912	0.0128516	gnomad
chr2	101967355	G	A	CREG2	-	0.224103	0.00107351	0.0128516	gnomad
chr3	111732484	C	G	TAGLN3	+	0.137231	0.00105726	0.0128516	gnomad
chr6	150291283	G	A	ULBP1	+	-0.138175	0.00179278	0.0128751	gnomad
chr14	105675824	G	A	BRF1	-	0.112675	0.00187104	0.0128814	gnomad
chr17	37761661	G	A	NEUROD2	-	0.291014	0.0011055	0.0128845	gnomad
chr6	121401581	C	T	TBC1D32	-	0.147075	0.00187889	0.0129093	gnomad
chr1	162750065	G	A	DDR2	+	-0.29641	0.00189201	0.0129732	gnomad
chr17	36890511	G	A	PCGF2	-	-0.174636	0.00190057	0.0130054	gnomad
chr16	86565607	G	A	MTHFSD	-	0.263341	0.00113034	0.0130126	gnomad
chr9	35853857	C	T	TMEM8B	+	0.185864	0.00111954	0.0130126	gnomad
chr8	144332614	G	A	RP13-582O9.6	+	0.172525	0.00182036	0.0130432	gnomad
chr11	124790365	C	T	HEPACAM	-	-0.102176	0.00182951	0.0130787	gnomad
chr20	61975660	C	T	CHRNA4	-	0.130789	0.00115138	0.0130952	gnomad
chr22	43525331	G	A	BIK	+	0.226657	0.00112963	0.0131143	gnomad
chr16	633799	A	T	PIGQ	+	-0.225966	0.00192473	0.0131183	gnomad
chr5	140041962	T	A	IK	+	0.354427	0.00180453	0.0131239	gnomad
chr11	6469952	G	A	TRIM3	-	0.271617	0.000675888	0.0131633	gnomad
chr17	39190535	T	C	KRTAP1-3	-	1.79823	0.000675416	0.0131633	gnomad
chr19	46214570	G	A	FBXO46	-	0.454193	0.000673572	0.0131633	gnomad
chr3	137750004	C	T	CLDN18	+	0.210464	0.000673819	0.0131633	gnomad
chr8	11421799	C	T	BLK	+	-0.199386	0.000664006	0.0131633	gnomad
chr3	66430658	G	A	LRIG1	-	0.294269	0.00114076	0.013192	gnomad
chr10	73575079	G	A	CDH23	+	-0.226206	0.00182821	0.0132635	gnomad
chr1	227174468	C	T	ADCK3	+	0.121913	0.000794054	0.0132968	gnomad
chr10	27484771	C	A	ACBD5	-	-0.943976	0.00115729	0.0133313	gnomad
chr8	130760708	G	A	GSDMC	-	0.198612	0.00196058	0.0133359	gnomad
chr1	210335589	G	A	SYT14	+	0.191067	0.00184728	0.0133365	gnomad
chr14	100610127	A	G	EVL	+	0.265062	0.00184607	0.0133365	gnomad
chr19	5691642	C	T	RPL36	+	-0.199565	0.00185276	0.0133435	gnomad
chr6	1314165	G	A	FOXQ1	+	0.216346	0.00197388	0.0133995	gnomad
chr1	103343558	T	C	COL11A1	-	0.201187	0.00244799	0.0134211	rare_3utr_clinical
chr19	50813128	A	G	MYH14	+	0.146979	0.00245845	0.0134211	rare_3utr_clinical
chr3	197401356	A	G	RUBCN	-	0.225553	0.00187369	0.0134614	gnomad
chr19	19360871	C	T	NCAN	+	0.21122	0.00188967	0.0134779	gnomad
chr19	50818140	C	A	KCNC3	-	0.188571	0.00199246	0.0134987	gnomad
chr17	43189951	C	T	PLCD3	-	-0.241047	0.00118157	0.0135063	gnomad
chr5	175956009	G	A	RNF44	-	0.194003	0.000823423	0.0135424	gnomad
chr22	50921830	T	C	ADM2	+	0.105216	0.00200363	0.0135474	gnomad
chr1	151554725	C	T	TUFT1	+	-0.203123	0.00119158	0.0135685	gnomad
chr12	109889361	G	C	KCTD10	-	0.102036	0.000841951	0.0136042	gnomad
chr21	47423942	C	T	COL6A1	+	-0.155298	0.00190851	0.0136538	gnomad
chr7	6063464	T	G	EIF2AK1	-	-0.258162	0.00190969	0.0136538	gnomad
chr1	245285272	C	G	EFCAB2	+	-1.03948	0.000707407	0.0136814	gnomad
chr12	72179462	G	A	RAB21	+	0.237478	0.00192277	0.0136827	gnomad
chr6	137234702	G	A	PEX7	+	-0.104801	0.00252294	0.0137033	rare_3utr_clinical
chr4	843440	G	A	GAK	-	-0.198577	0.00203366	0.0137231	gnomad
chr11	123493317	G	A	GRAMD1B	+	0.371879	0.00204252	0.0137339	gnomad
chr11	617003	C	T	CDHR5	-	0.267641	0.00204333	0.0137339	gnomad
chr18	46386280	C	T	CTIF	+	0.174462	0.002055	0.0137851	gnomad
chr2	242613075	A	G	ATG4B	+	-0.178055	0.00195256	0.0138632	gnomad
chr17	40724848	C	T	MLX	+	-0.185444	0.00122232	0.0138654	gnomad
chr17	74944968	C	T	MGAT5B	+	-0.173559	0.00195985	0.0138834	gnomad
chr1	1470731	C	T	TMEM240	-	-0.139923	0.00207945	0.0138943	gnomad
chr5	1052342	C	A	SLC12A7	-	-0.259951	0.00124418	0.0139822	gnomad
chr8	22878068	G	C	TNFRSF10B	-	0.226251	0.000733412	0.0139901	gnomad
chr17	57352561	T	C	GDPD1	+	0.393443	0.000743574	0.0139923	gnomad
chr9	32450224	G	A	ACO1	+	-0.271644	0.0007416	0.0139923	gnomad
chr1	151810401	A	G	C2CD4D	-	-0.158645	0.00198573	0.0140032	gnomad
chr17	79092199	G	C	AATK	-	-0.22847	0.00198246	0.0140032	gnomad
chr15	25924466	A	T	ATP10A	-	-0.731763	0.00197418	0.0140134	gnomad
chr2	3692092	T	A	COLEC11	+	-0.553026	0.00197419	0.0140134	gnomad
chr11	34493031	C	G	CAT	+	-0.341217	0.00124642	0.0140317	gnomad
chrX	152935355	G	T	PNCK	-	0.479273	0.00124325	0.0140317	gnomad
chr9	38397331	C	T	ALDH1B1	+	0.34136	0.000752671	0.0140684	gnomad
chr16	8619728	C	T	TMEM114	-	-0.314848	0.00125638	0.0140904	gnomad
chr1	79355454	T	C	ADGRL4	-	0.267387	0.00199964	0.0141601	gnomad
chr11	62392693	G	C	GANAB	-	-0.152943	0.00214136	0.0142241	gnomad
chr7	114332777	C	A	FOXP2	+	0.548982	0.00201889	0.0142623	gnomad
chr20	45839269	G	A	ZMYND8	-	0.266304	0.000768412	0.0142668	gnomad
chr1	227083300	G	A	PSEN2	+	-0.180047	0.00264169	0.0142758	rare_3utr_clinical
chr8	97241701	T	C	UQCRB	-	0.592341	0.00129027	0.0143296	gnomad
chr19	30191739	A	G	C19orf12	-	-0.233077	0.00267172	0.0143655	rare_3utr_clinical
chr15	55912192	T	A	PRTG	-	0.279943	0.00204815	0.0144003	gnomad
chrX	100881135	A	T	ARMCX3	+	0.726719	0.00204348	0.0144003	gnomad
chr19	14721055	A	G	CLEC17A	+	0.230131	0.00204685	0.0144017	gnomad
chr11	113860555	C	A	HTR3A	+	0.113042	0.0020583	0.0144374	gnomad
chr4	187131799	T	C	CYP4V2	+	-0.405338	0.0026989	0.0144391	rare_3utr_clinical
chr20	50007825	G	A	NFATC2	-	0.204722	0.00218459	0.014483	gnomad
chr11	19204205	C	T	CSRP3	-	-0.539979	0.0027535	0.0145135	rare_3utr_clinical
chr19	54634909	G	A	PRPF31	+	-0.184701	0.00274789	0.0145135	rare_3utr_clinical
chr2	62052788	T	C	FAM161A	-	-0.339246	0.0027359	0.0145135	rare_3utr_clinical
chr17	41196368	C	T	BRCA1	-	0.154959	0.00219709	0.0145375	gnomad
chr5	149431765	T	C	HMGXB3	+	-0.351601	0.00207545	0.0145702	gnomad
chr9	139252720	C	T	GPSM1	+	-0.53351	0.00130422	0.014572	gnomad
chr6	109484198	A	G	CEP57L1	+	0.223941	0.00208451	0.0145866	gnomad
chr1	9034798	T	C	CA6	+	0.368594	0.0022117	0.0146058	gnomad
chr7	151164170	A	G	RHEB	-	-0.222527	0.00221625	0.0146075	gnomad
chr6	78633110	A	C	MEI4	+	-0.714338	0.00209879	0.014701	gnomad
chr19	40029986	C	T	EID2	-	-0.439261	0.00210365	0.014702	gnomad
chr12	32897682	C	A	DNM1L	+	-0.320149	0.00280745	0.0147253	rare_3utr_clinical
chr12	108169539	C	T	ASCL4	+	0.159751	0.00212302	0.0147432	gnomad
chr14	23020838	A	T	TRAC	+	-0.15483	0.00213314	0.0147432	gnomad
chr19	39998935	A	G	DLL3	+	0.230249	0.00212876	0.0147432	gnomad
chr19	54976268	G	T	CDC42EP5	-	0.276725	0.0021242	0.0147432	gnomad
chr5	36104138	T	C	LMBRD2	-	-0.25661	0.00212393	0.0147432	gnomad
chr20	5844117	C	T	C20orf196	+	-0.436466	0.00132603	0.0147602	gnomad
chr11	18429590	T	G	LDHA	+	0.297657	0.000805255	0.014766	gnomad
chr19	41712691	A	C	CYP2S1	+	-0.600189	0.000805902	0.014766	gnomad
chr17	21146595	G	A	NATD1	-	-0.155689	0.00225634	0.0148143	gnomad
chr8	97241534	C	T	UQCRB	-	-0.147047	0.00226757	0.0148594	gnomad
chr14	35181825	T	A	CFL2	-	-0.751011	0.00213282	0.0148895	gnomad
chr16	904217	T	C	LMF1	-	0.265993	0.00216159	0.0149069	gnomad
chr16	81134684	C	T	PKD1L2	-	-0.193205	0.00081961	0.014919	gnomad
chr2	43451412	C	T	ZFP36L2	-	-0.405883	0.00218077	0.015006	gnomad
chr15	43697459	G	A	TP53BP1	-	0.139475	0.00136759	0.0150117	gnomad
chr1	18704868	G	A	IGSF21	+	-0.374684	0.000945413	0.0150125	gnomad
chr19	58452246	G	C	ZNF256	-	0.1868	0.00219142	0.0150131	gnomad
chr6	168457751	G	A	FRMD1	-	-0.218065	0.00218845	0.0150131	gnomad
chr18	77663962	C	T	PQLC1	-	-0.264625	0.00231467	0.0151232	gnomad
chr4	53463792	C	T	USP46	-	0.115747	0.00231672	0.0151232	gnomad
chr21	43792537	C	T	TMPRSS3	-	0.188788	0.00136478	0.0151348	gnomad
chr8	145162144	G	A	MAF1	+	-0.169113	0.00232611	0.0151553	gnomad
chr1	210335619	G	T	SYT14	+	-0.620031	0.00218241	0.0151642	gnomad
chr2	190535489	T	C	ASNSD1	+	0.812502	0.0021803	0.0151642	gnomad
chr2	219459047	G	C	RQCD1	+	-0.225577	0.00219126	0.01519	gnomad
chr16	21995582	G	A	PDZD9	-	0.380694	0.00137635	0.0151983	gnomad
chr9	135139579	T	A	SETX	-	-0.202668	0.00138074	0.0151983	gnomad
chr17	38512642	A	G	RARA	+	0.239435	0.000846977	0.0152183	gnomad
chr6	138745185	C	G	NHSL1	-	0.3412	0.000842731	0.0152183	gnomad
chr19	45574825	G	A	ZNF296	-	-0.348563	0.00220284	0.0152346	gnomad
chr8	143763907	G	A	PSCA	+	0.344345	0.00234362	0.0152403	gnomad
chr4	1718870	G	T	TMEM129	-	0.321547	0.00221071	0.0152534	gnomad
chr8	22477245	A	C	CCAR2	+	-0.198642	0.000980127	0.0152999	gnomad
chr16	903926	T	C	LMF1	-	0.143377	0.00139677	0.015318	gnomad
chr10	117704333	G	A	ATRNL1	+	0.218361	0.00223282	0.0153344	gnomad
chr16	8740239	G	A	METTL22	+	-0.172436	0.00223113	0.0153344	gnomad
chr17	78182150	C	T	CARD14	+	-0.251436	0.00224874	0.0153386	gnomad
[truncated: 1,817 more rows]

## Sheet: Sheet 3
Sheet 3. All rare variants tested with mapUTR in HeLa cells.
lnFC: relative activity score, natural logarithm of the fold change (alt_vs_ref), pval and FDR: P-values were calculated using MPRAnalyze’s two-sided likelihood ratio test and corrected using the Benjamini-Hochberg method, rare_3utr_clinical: gnomad rare variants with clinical relevance.
chromosome	position (hg19, 1-based)	ref	alt	gene	gene_strand	lnFC	pval	FDR	group
chr2	233741088	C	T	C2orf82	+	-5.93227	1.30447e-21	4.08298e-18	gnomad
chr12	27183199	A	G	MED21	+	2.01652	1.10433e-17	2.89334e-15	gnomad
chr13	100638283	T	G	ZIC2	+	0.687319	1.32522e-18	3.92266e-15	gnomad
chr5	150562971	C	T	CCDC69	-	1.52597	2.85488e-18	4.46789e-15	gnomad
chr1	31206576	C	T	LAPTM5	-	-1.9916	1.63137e-18	4.84191e-15	gnomad
chr7	44184724	G	A	GCK	-	1.59394	4.65085e-18	4.99036e-15	rare_3utr_clinical
chr16	2070650	C	G	NPW	+	-3.51142	4.78425e-18	7.09983e-15	gnomad
chr19	30190402	A	G	C19orf12	-	-1.25415	2.15921e-17	1.15842e-14	rare_3utr_clinical
chr7	75441107	G	A	CCL24	-	-0.588887	8.26381e-18	1.22304e-14	gnomad
chr17	48704139	T	C	CACNA1G	+	-1.59755	1.77227e-17	1.74864e-14	gnomad
chr19	5778707	A	T	CATSPERD	+	-0.200121	2.94405e-17	3.07162e-14	gnomad
chr19	12810132	G	C	TNPO2	-	-1.07542	6.22741e-17	4.87295e-14	gnomad
chrX	70444443	C	A	GJB1	+	1.70679	1.61069e-16	5.7609e-14	rare_3utr_clinical
chr11	118006756	G	T	SCN4B	-	2.05887	4.12768e-16	1.10725e-13	rare_3utr_clinical
chrX	65242035	A	G	VSIG4	-	0.844576	1.97442e-16	1.46107e-13	gnomad
chr12	120534660	T	G	RAB35	-	-2.31935	2.50129e-16	1.48077e-13	gnomad
chr13	100037625	C	A	UBAC2	+	-0.788173	3.59069e-16	1.51835e-13	gnomad
chr14	100613058	C	T	DEGS2	-	0.819057	3.27422e-16	1.51835e-13	gnomad
chr11	119983113	G	A	TRIM29	-	0.445685	8.80804e-16	1.87501e-13	gnomad
chr7	100401052	C	T	EPHB4	-	0.0750236	8.49798e-16	1.87501e-13	gnomad
chr11	118006754	G	C	SCN4B	-	2.60643	5.34752e-16	2.78962e-13	gnomad
chr19	5778731	T	C	CATSPERD	+	-0.154688	4.95552e-16	2.78962e-13	gnomad
chr8	22878183	C	T	TNFRSF10B	-	-0.677445	8.71698e-16	2.86692e-13	gnomad
chr11	68855435	G	A	TPCN2	+	0.71203	1.01127e-15	2.99336e-13	gnomad
chr17	4574691	G	C	PELP1	-	1.10273	1.70731e-15	4.59422e-13	gnomad
chr5	150562974	C	T	CCDC69	-	2.74821	1.02936e-15	4.60269e-13	gnomad
chr5	156900000	C	T	NIPAL4	+	-0.877045	2.37823e-15	5.10368e-13	rare_3utr_clinical
chr20	1918250	G	A	SIRPA	+	-1.50285	1.74247e-15	6.81741e-13	gnomad
chr17	48051354	G	T	DLX4	+	0.544907	3.24706e-15	7.51172e-13	gnomad
chrX	153277201	G	A	IRAK1	-	-0.871666	3.29906e-15	7.51172e-13	gnomad
chr4	85414431	G	A	NKX6-1	-	-2.52061	8.20808e-16	7.74022e-13	gnomad
chr12	77417776	C	G	E2F7	-	0.784071	4.31711e-15	9.12759e-13	gnomad
chr10	100177309	G	A	HPS1	-	0.711373	5.57842e-15	9.97607e-13	rare_3utr_clinical
chr16	75146222	G	A	LDHD	-	2.73562	5.53522e-15	1.109e-12	gnomad
chr17	29701208	C	G	NF1	+	-0.254263	6.73303e-15	1.32865e-12	gnomad
chr12	27183185	C	T	MED21	+	1.20944	1.49375e-15	1.47782e-12	gnomad
chr6	74304767	C	A	SLC17A5	-	-0.835658	5.16513e-15	1.79632e-12	gnomad
chr1	218504461	G	A	RRP15	+	3.44224	1.45267e-15	2.02211e-12	gnomad
chr17	43515027	G	T	PLEKHM1	-	7.93604	8.15328e-16	2.02211e-12	gnomad
chr3	48895133	G	C	SLC25A20	-	-1.05355	1.33137e-14	2.46303e-12	gnomad
chr8	22879778	C	G	TNFRSF10B	-	1.18753	1.87521e-14	3.26508e-12	gnomad
chr16	84812710	C	T	USP10	+	0.42193	2.08283e-14	3.42509e-12	gnomad
chr1	36553819	G	A	TEKT2	+	3.31973	1.34006e-14	4.19438e-12	gnomad
chr19	5917300	G	A	RANBP3	-	1.91906	1.91451e-14	5.44766e-12	gnomad
chr11	118006757	G	A	SCN4B	-	3.32572	2.28202e-14	5.4944e-12	gnomad
chr17	80059355	G	A	CCDC57	-	-1.86444	2.12203e-14	5.4944e-12	gnomad
chr1	25167476	G	A	CLIC4	+	1.1164	2.94258e-14	5.56801e-12	gnomad
chr19	281376	C	T	PLPP2	-	-2.04755	2.65017e-14	5.92502e-12	gnomad
chr2	27715294	G	C	FNDC4	-	1.43352	9.18032e-15	6.8118e-12	gnomad
chr11	118006754	G	T	SCN4B	-	2.3793	3.43707e-14	7.17201e-12	gnomad
chr2	76975785	C	A	LRRTM4	-	4.00417	9.75909e-15	7.72204e-12	gnomad
chr7	139719918	G	C	TBXAS1	+	4.74552	1.10949e-14	7.72204e-12	gnomad
chr19	1279241	C	T	C19orf24	+	-2.19173	4.55513e-14	8.69737e-12	gnomad
chr5	139947754	C	T	SLC35A4	+	1.08411	4.72381e-14	8.69737e-12	gnomad
chr7	157208809	G	A	DNAJB6	+	-0.700813	7.18202e-14	9.63288e-12	rare_3utr_clinical
chr16	227452	C	T	HBA1	+	3.23118	5.65004e-14	9.8248e-12	gnomad
chr16	75146203	A	C	LDHD	-	2.55304	2.46171e-14	1.01949e-11	gnomad
chr19	41712691	A	G	CYP2S1	+	-1.46609	2.56338e-14	1.01949e-11	gnomad
chr2	76975785	C	G	LRRTM4	-	3.95675	2.35723e-14	1.01949e-11	gnomad
chr16	70605730	G	A	SF3B3	+	-0.746	8.36448e-14	1.23794e-11	gnomad
chr20	42697604	C	T	TOX2	+	1.14056	3.75043e-14	1.30515e-11	gnomad
chr14	20979323	T	C	RNASE10	+	2.11439	7.73109e-14	1.3859e-11	gnomad
chr16	84812715	A	G	USP10	+	0.435071	1.05833e-13	1.49174e-11	gnomad
chr8	97242007	G	A	UQCRB	-	1.46617	1.18479e-13	1.59408e-11	gnomad
chr17	37368533	C	T	STAC2	-	1.36866	3.24288e-14	1.60415e-11	gnomad
chr17	48166653	C	T	ITGA3	+	3.61947	2.92036e-14	1.60415e-11	gnomad
chr7	65821845	C	G	TPST1	+	-0.980149	1.27265e-13	1.63784e-11	gnomad
chr8	94935950	C	A	PDP1	+	-0.896884	1.46636e-13	1.74823e-11	rare_3utr_clinical
chr11	62443984	G	C	UBXN1	-	-2.45962	1.16978e-13	1.92706e-11	gnomad
chr16	89704665	G	A	DPEP1	+	1.21802	1.21395e-13	2.06736e-11	gnomad
chr14	106090774	C	G	IGHG4	-	-1.75326	1.48402e-13	2.40694e-11	gnomad
chr12	132636980	C	G	NOC4L	+	-2.98841	1.61103e-13	2.52126e-11	gnomad
chr15	67073896	G	T	SMAD6	+	1.69167	2.84979e-14	2.6275e-11	gnomad
chr11	118006757	G	C	SCN4B	-	3.17101	1.85628e-13	2.76674e-11	gnomad
chr16	30913864	C	T	CTF1	+	-0.197234	2.8462e-13	3.0023e-11	rare_3utr_clinical
chr2	27600283	C	T	SNX17	+	-0.397198	3.07784e-13	3.0023e-11	rare_3utr_clinical
chr2	111875436	G	A	ACOXL	+	1.64444	2.20065e-13	3.13092e-11	gnomad
chr11	67804100	A	G	NDUFS8	+	-2.05377	3.8247e-13	3.41992e-11	rare_3utr_clinical
chr5	54527170	G	A	CCNO	-	-1.26264	1.16145e-13	3.59275e-11	gnomad
chr17	1554094	G	A	PRPF8	-	-0.320525	4.90908e-13	4.05188e-11	rare_3utr_clinical
chr6	43021981	G	C	MRPL2	-	4.44574	8.99774e-14	4.14796e-11	gnomad
chr16	28916245	G	A	RABEP2	-	1.90543	3.6702e-13	4.99466e-11	gnomad
chr16	1820638	G	C	NME3	-	-0.283188	4.34066e-13	5.20633e-11	gnomad
chr3	42438754	T	G	LYZL4	-	0.712531	4.5197e-13	5.20633e-11	gnomad
chr4	1809297	G	C	FGFR3	+	-0.281795	4.57313e-13	5.20633e-11	gnomad
chr11	118006874	G	T	SCN4B	-	0.522381	7.63204e-13	5.84941e-11	rare_3utr_clinical
chr14	94400527	T	G	ASB2	-	-0.989362	4.64347e-13	6.05586e-11	gnomad
chr14	77978621	A	G	SPTLC2	-	0.342252	9.22693e-13	6.60033e-11	rare_3utr_clinical
chr20	57022311	A	G	VAPB	+	-0.341974	9.90047e-13	6.63951e-11	rare_3utr_clinical
chr3	45266590	G	A	TMEM158	-	0.242163	6.36713e-13	6.73097e-11	gnomad
chr11	66610743	G	T	C11orf80	+	-0.974749	6.05847e-13	7.58521e-11	gnomad
chr8	92407371	A	G	SLC26A7	+	0.843662	7.80354e-13	7.965e-11	gnomad
chr1	1228942	C	T	ACAP3	-	3.05645	1.92416e-13	8.15843e-11	gnomad
chr17	41719241	G	A	MEOX1	-	2.24681	2.39719e-13	8.88007e-11	gnomad
chr9	139879499	G	C	LCNL1	+	0.832098	2.69274e-13	8.88007e-11	gnomad
chr10	70931059	T	G	VPS26A	+	-1.22224	7.77272e-13	9.35715e-11	gnomad
chr20	61976202	C	T	CHRNA4	-	2.2444	6.28745e-13	9.73412e-11	gnomad
chr16	58079386	G	C	MMP15	+	-1.89503	8.50668e-13	9.86144e-11	gnomad
chr19	51298464	T	C	ACPT	+	-1.48553	9.04728e-13	1.01136e-10	gnomad
chr3	124464862	G	A	UMPS	+	-0.881202	1.16883e-12	1.15325e-10	gnomad
chr19	13054787	G	T	CALR	+	0.503867	1.23539e-12	1.1796e-10	gnomad
chr17	39642614	G	A	KRT36	-	0.782772	1.28875e-12	1.19209e-10	gnomad
chr16	19073176	C	T	TMC7	+	1.31045	1.46743e-12	1.31624e-10	gnomad
chr10	73122376	A	C	SLC29A3	+	0.349863	2.43642e-12	1.53781e-10	rare_3utr_clinical
chr6	159185638	A	G	SYTL3	+	-1.3237	5.56153e-13	1.65066e-10	gnomad
chr1	153965306	A	G	NUP210L	-	0.639768	2.25115e-12	1.95983e-10	gnomad
chr1	6166311	G	A	CHD5	-	1.24752	1.85846e-12	1.99818e-10	gnomad
chr20	42697610	C	T	TOX2	+	-1.27612	1.91519e-12	1.99818e-10	gnomad
chr2	27532700	G	A	MPV17	-	0.367418	3.49185e-12	2.08153e-10	rare_3utr_clinical
chr6	56919673	C	T	KIAA1586	+	-1.19607	1.5998e-12	2.36909e-10	gnomad
chr15	75632377	C	T	COMMD4	+	1.23056	2.3712e-12	2.39415e-10	gnomad
chr1	20680787	G	A	VWA5B1	+	3.37057	2.64281e-12	2.585e-10	gnomad
chr19	52328111	G	A	FPR3	+	-0.527044	1.06128e-12	2.62478e-10	gnomad
chr5	150562895	G	C	CCDC69	-	-0.979719	1.11337e-12	2.62478e-10	gnomad
chr8	144917651	C	A	NRBP2	-	1.68545	1.02477e-12	2.62478e-10	gnomad
chr4	843414	G	A	GAK	-	-0.719679	1.88025e-12	2.66838e-10	gnomad
chr2	233741114	C	T	C2orf82	+	-0.766485	3.00214e-12	2.76373e-10	gnomad
chr8	8560799	G	A	CLDN23	+	1.0857	2.936e-12	2.76373e-10	gnomad
chr22	45580586	C	T	NUP50	+	-1.0587	2.23026e-12	3.03851e-10	gnomad
chr17	4391217	C	G	SPNS3	+	-1.40797	1.19276e-12	3.32065e-10	gnomad
chr19	51228755	C	A	CLEC11A	+	2.26199	1.23692e-12	3.33744e-10	gnomad
chr1	232172597	G	C	DISC1	+	3.21228	1.42171e-12	3.37408e-10	gnomad
chr8	144776708	C	T	ZNF707	+	0.804153	1.47787e-12	3.37408e-10	gnomad
chr17	1945159	C	T	DPH1	+	0.652204	4.55176e-12	3.84949e-10	gnomad
chr12	106460555	G	A	NUAK1	-	-1.29958	3.13123e-12	3.94998e-10	gnomad
chr15	65249547	C	T	ANKDD1A	+	-0.356199	3.08346e-12	3.94998e-10	gnomad
chr1	227174447	G	A	ADCK3	+	0.604437	7.12905e-12	4.02604e-10	rare_3utr_clinical
chr11	2946475	G	A	SLC22A18	+	2.27694	5.10421e-12	4.13006e-10	gnomad
chr14	91007660	C	G	TTC7B	-	-0.94577	5.14608e-12	4.13006e-10	gnomad
chr17	38328429	C	G	CASC3	+	-1.43178	4.94218e-12	4.13006e-10	gnomad
chr2	233344824	G	A	ECEL1	-	0.950435	4.76293e-12	4.13006e-10	gnomad
chr2	28635348	G	A	FOSL2	+	0.954014	4.8536e-12	4.13006e-10	gnomad
chr10	3819507	C	G	KLF6	-	0.337981	5.03478e-12	4.13971e-10	gnomad
chr11	866663	C	T	TSPAN4	+	0.870205	1.9198e-12	4.42515e-10	gnomad
chr16	86565601	G	C	MTHFSD	-	-0.171857	1.53929e-12	4.42515e-10	gnomad
chr19	51298445	C	G	ACPT	+	0.967495	5.68106e-12	4.44543e-10	gnomad
chr11	118006757	G	T	SCN4B	-	3.0984	5.82699e-12	4.44841e-10	gnomad
chrX	106117199	C	A	TBC1D8B	+	-0.889686	2.10548e-12	4.46362e-10	gnomad
chr17	7004870	G	C	ASGR2	-	1.09381	6.30443e-12	4.6983e-10	gnomad
chr10	72014698	C	T	NPFFR1	-	0.549701	2.42213e-12	4.79258e-10	gnomad
chr16	90072702	C	G	DBNDD1	-	-1.29884	7.29841e-12	5.31257e-10	gnomad
chr15	72491952	G	T	PKM	-	1.71509	7.17936e-12	5.59234e-10	gnomad
chr2	62052788	T	C	FAM161A	-	-1.01903	1.05405e-11	5.65496e-10	rare_3utr_clinical
chr19	56671579	C	T	ZNF444	+	-0.281187	7.5438e-12	5.72555e-10	gnomad
chr1	168216311	C	A	SFT2D2	+	-0.765795	8.36208e-12	5.94848e-10	gnomad
chr1	1228933	C	T	ACAP3	-	0.821226	8.39208e-12	6.12963e-10	gnomad
chr16	1749260	G	T	HN1L	+	1.75007	8.49036e-12	6.12963e-10	gnomad
chr1	40539721	A	G	PPT1	-	-1.39696	1.30753e-11	6.68083e-10	rare_3utr_clinical
chr19	50819300	G	A	KCNC3	-	1.11404	2.68931e-12	6.80641e-10	gnomad
chr2	233744154	G	A	NGEF	-	-2.52106	1.07114e-11	7.4504e-10	gnomad
chr16	5135586	T	C	ALG1	+	0.956672	1.07366e-11	7.56672e-10	gnomad
chr1	78408551	T	C	NEXN	+	0.832976	4.30438e-12	7.85919e-10	gnomad
chr20	57024132	C	T	VAPB	+	-1.30682	4.50156e-12	7.85919e-10	gnomad
chr19	12810134	G	A	TNPO2	-	-0.965099	5.82238e-12	9.60045e-10	gnomad
chrX	66943711	C	G	AR	+	-1.55164	1.4189e-11	9.65471e-10	gnomad
chr16	67978045	C	A	SLC12A4	-	1.05709	1.63764e-11	1.0906e-09	gnomad
chr10	3821492	G	A	KLF6	-	-0.728653	1.64951e-11	1.13548e-09	gnomad
chr1	47905320	G	A	FOXD2	+	0.216092	6.65606e-12	1.22738e-09	gnomad
chr10	111893425	T	C	ADD3	+	-0.454744	1.9986e-11	1.34452e-09	gnomad
chr16	2303728	G	A	RNPS1	-	-2.2158	1.18974e-11	1.39733e-09	gnomad
chr2	132240427	G	A	TUBA3D	+	0.975969	2.19883e-11	1.43382e-09	gnomad
chr12	117646247	G	A	NOS1	-	-0.596227	9.31842e-12	1.45563e-09	gnomad
chr6	36823551	G	A	PPIL1	-	-1.24446	2.31651e-11	1.47034e-09	gnomad
chrX	102331170	T	C	NXF3	-	-1.16033	2.34879e-11	1.47034e-09	gnomad
chr7	151254284	C	T	PRKAG2	-	0.701604	3.38385e-11	1.6504e-09	rare_3utr_clinical
chr22	47569308	G	C	TBC1D22A	+	-1.30529	2.56499e-11	1.6872e-09	gnomad
chr17	63634	C	T	RPH3AL	-	-0.572875	1.21443e-11	1.80221e-09	gnomad
chr19	36279362	C	T	ARHGAP33	+	1.22791	1.65866e-11	1.88313e-09	gnomad
chrX	152915781	G	A	DUSP9	+	1.25492	1.43016e-11	2.02129e-09	gnomad
chr12	54625290	G	A	CBX5	-	-0.485881	3.26807e-11	2.10293e-09	gnomad
chr4	1809131	T	C	FGFR3	+	0.375956	3.39918e-11	2.12519e-09	gnomad
chr6	33171594	G	T	SLC39A7	+	-0.464164	3.44626e-11	2.12519e-09	gnomad
chr2	225630396	T	C	DOCK10	-	-0.812241	3.81861e-11	2.29851e-09	gnomad
chrX	123043222	A	G	XIAP	+	-0.674409	3.79452e-11	2.29851e-09	gnomad
chr9	132572543	G	T	TOR1B	+	0.480235	2.1328e-11	2.34333e-09	gnomad
chr8	145699598	G	A	FOXH1	-	0.372059	5.1698e-11	2.41182e-09	rare_3utr_clinical
chr21	34809271	C	T	IFNGR2	+	-0.49778	1.83356e-11	2.47364e-09	gnomad
chr14	34270321	C	A	NPAS3	+	0.621297	2.0925e-11	2.70024e-09	gnomad
chr16	79246061	C	G	WWOX	+	0.715097	4.75038e-11	2.86962e-09	gnomad
chr21	47424586	G	C	COL6A1	+	-1.33692	4.88351e-11	2.88403e-09	gnomad
chr7	75398985	C	A	CCL26	-	0.835556	5.04801e-11	2.92598e-09	gnomad
chr19	5778691	C	T	CATSPERD	+	-0.0598946	5.17526e-11	2.9452e-09	gnomad
chr6	37605108	G	A	MDGA1	-	1.7623	1.28863e-11	2.98963e-09	gnomad
chr8	27455431	T	C	CLU	-	-1.87137	5.06923e-11	3.00098e-09	gnomad
chr7	130038589	G	C	CEP41	-	-0.904545	1.50589e-11	3.22492e-09	gnomad
chr3	45266602	G	C	TMEM158	-	1.74686	1.6315e-11	3.24435e-09	gnomad
chr14	100610127	A	G	EVL	+	0.22297	5.67788e-11	3.29539e-09	gnomad
chr10	72014701	C	G	NPFFR1	-	0.847111	5.92138e-11	3.30963e-09	gnomad
chr8	143763581	G	T	PSCA	+	0.508434	6.12508e-11	3.36342e-09	gnomad
chr1	158066542	C	T	KIRREL	+	1.41445	2.20398e-11	3.38678e-09	gnomad
chr9	114982674	A	T	PTBP3	-	0.392792	2.85655e-11	3.39129e-09	gnomad
chr19	3462816	G	C	NFIC	+	1.74201	6.53017e-11	3.52404e-09	gnomad
chr15	59931292	A	G	GTF2A2	-	0.281912	6.23325e-11	3.54816e-09	gnomad
chr10	133981768	C	T	JAKMIP3	+	0.818277	6.88934e-11	3.59394e-09	gnomad
chr11	1282908	C	A	MUC5B	+	-1.08257	6.8024e-11	3.59394e-09	gnomad
chr9	139390517	C	T	NOTCH1	-	0.383113	8.85646e-11	3.80119e-09	rare_3utr_clinical
chr22	21380908	C	T	P2RX6	+	-1.07649	6.90847e-11	3.85831e-09	gnomad
chr1	6694716	C	G	DNAJC11	-	0.354239	7.36961e-11	4.03964e-09	gnomad
chr3	126679095	G	C	CHCHD6	+	0.321411	3.73757e-11	4.26658e-09	gnomad
chr5	150562697	T	C	CCDC69	-	-0.411994	8.38596e-11	4.51317e-09	gnomad
chr22	38221498	C	T	GALR3	+	-0.924795	4.47894e-11	4.62281e-09	gnomad
chr11	94760276	G	A	KDM4E	+	-0.302343	8.90846e-11	4.70876e-09	gnomad
chr15	34649701	G	C	NUTM1	+	-0.27235	2.7955e-11	5.04895e-09	gnomad
chr20	37005484	T	C	LBP	+	-1.40881	2.9017e-11	5.04895e-09	gnomad
chr15	74472411	T	G	STRA6	-	-0.156786	9.79132e-11	5.08462e-09	gnomad
chr17	65052432	C	T	CACNG1	+	-0.913958	9.93512e-11	5.09786e-09	gnomad
chr9	140329357	G	A	ENTPD8	-	0.275443	4.67271e-11	5.13652e-09	gnomad
chr19	48244694	G	A	EHD2	+	1.05676	1.02429e-10	5.2274e-09	gnomad
chr2	129025722	G	A	HS6ST1	-	0.418862	1.04406e-10	5.27084e-09	gnomad
chr1	22966046	A	T	C1QA	+	-0.828797	1.08852e-10	5.40807e-09	gnomad
chr15	72491963	G	A	PKM	-	1.79937	3.51988e-11	5.44407e-09	gnomad
chr17	79977039	C	T	STRA13	-	0.956597	3.51698e-11	5.44407e-09	gnomad
chr19	34264000	C	G	CHST8	+	0.505604	1.11118e-10	5.57473e-09	gnomad
chr2	172338629	A	G	DCAF17	+	0.157985	1.37111e-10	5.65848e-09	rare_3utr_clinical
chr19	49134082	T	C	DBP	-	0.080427	1.22955e-10	6.06578e-09	gnomad
chr3	47050819	A	G	NBEAL2	+	-1.54665	4.26329e-11	6.24684e-09	gnomad
chr16	89804692	C	T	ZNF276	+	0.196503	1.58114e-10	6.28355e-09	rare_3utr_clinical
chr19	48833730	G	C	EMP3	+	-2.92241	1.32958e-10	6.50247e-09	gnomad
chr11	125647234	G	A	PATE2	-	-0.502166	1.36847e-10	6.5164e-09	gnomad
chr4	174448403	C	T	HAND2	-	-0.72148	1.38694e-10	6.5164e-09	gnomad
chr8	145747835	C	T	LRRC14	+	-1.49358	1.34907e-10	6.5164e-09	gnomad
chr1	22966045	G	A	C1QA	+	-0.881959	1.37803e-10	6.63573e-09	gnomad
chr17	38512919	G	T	RARA	+	0.803706	1.48532e-10	6.8696e-09	gnomad
chr19	1924310	C	T	SCAMP4	+	0.986973	4.95111e-11	6.89194e-09	gnomad
chr19	2248555	C	T	SF3A2	+	-0.962823	1.46029e-10	6.92533e-09	gnomad
chrX	123044673	T	A	XIAP	+	0.701039	1.87936e-10	7.20197e-09	rare_3utr_clinical
chr11	93212164	C	T	SMCO4	-	0.674475	5.5694e-11	7.3357e-09	gnomad
chr8	10583215	C	A	SOX7	-	0.839921	1.75556e-10	8.20133e-09	gnomad
chr1	36031277	G	A	NCDN	+	-0.480535	1.99872e-10	9.10188e-09	gnomad
chr17	42153413	T	C	G6PC3	+	0.293444	2.5193e-10	9.3214e-09	rare_3utr_clinical
chr8	142366913	T	A	GPR20	-	-0.896668	4.9986e-11	9.42737e-09	gnomad
chr8	71646688	A	G	XKR9	+	-0.315132	2.19351e-10	9.83757e-09	gnomad
chr7	143049133	G	C	CLCN1	+	-1.1131	2.1712e-10	9.9939e-09	gnomad
chr11	117871731	C	A	IL10RA	+	0.859007	2.89317e-10	1.03479e-08	rare_3utr_clinical
chr2	234978659	G	A	SPP2	+	0.876536	2.32355e-10	1.05402e-08	gnomad
chr12	49375451	C	A	WNT1	+	1.26426	2.46822e-10	1.10365e-08	gnomad
chr17	21319975	G	C	KCNJ12	+	-0.979497	9.64852e-11	1.11199e-08	gnomad
chr19	4657979	C	T	MYDGF	-	-0.395811	2.55747e-10	1.12987e-08	gnomad
chr5	177576703	A	T	NHP2	-	-0.230659	3.27623e-10	1.134e-08	rare_3utr_clinical
chr2	198436728	T	C	RFTN2	-	0.830168	2.64652e-10	1.15201e-08	gnomad
chr16	3191351	A	G	ZNF213	+	0.75117	1.26952e-10	1.1705e-08	gnomad
chr7	4802135	C	T	FOXK1	+	1.67825	1.19186e-10	1.1705e-08	gnomad
chr11	66613575	C	T	RCE1	+	0.561944	2.78358e-10	1.19412e-08	gnomad
chrX	47778636	G	A	ZNF81	+	-0.336758	3.60708e-10	1.2095e-08	rare_3utr_clinical
chr11	611823	G	A	PHRF1	+	-1.06489	2.86497e-10	1.21147e-08	gnomad
chr1	101005679	C	G	GPR88	+	0.349672	2.98988e-10	1.24648e-08	gnomad
chr10	3819700	C	T	KLF6	-	0.408482	3.16901e-10	1.2845e-08	gnomad
chr15	64200683	C	T	DAPK2	-	-0.45455	3.21125e-10	1.2845e-08	gnomad
chrX	153678785	C	T	FAM50A	+	0.345019	3.18513e-10	1.2845e-08	gnomad
chr16	30995364	C	T	SETD1A	+	0.44373	3.33481e-10	1.31614e-08	gnomad
chr1	86048751	C	G	CYR61	+	0.377974	3.41584e-10	1.33038e-08	gnomad
chr9	35057099	G	A	VCP	-	-0.139172	3.02531e-10	1.33369e-08	gnomad
chr10	127477400	C	A	UROS	-	0.238723	4.43184e-10	1.44102e-08	rare_3utr_clinical
chr6	99728990	C	A	FAXC	-	1.15984	3.32868e-10	1.44705e-08	gnomad
chr17	79477317	G	C	ACTG1	-	0.24722	3.8364e-10	1.47477e-08	gnomad
chr22	39777946	C	T	SYNGR1	+	-0.706906	1.4901e-10	1.57951e-08	gnomad
chr17	78073592	G	A	CCDC40	+	0.219899	5.01488e-10	1.58264e-08	rare_3utr_clinical
chr16	75258788	C	G	CTRB1	+	-1.22912	3.69881e-10	1.58593e-08	gnomad
chr8	81553560	G	A	ZNF704	-	0.95513	1.19786e-10	1.58802e-08	gnomad
chr6	21596219	G	T	SOX4	+	1.20627	1.57827e-10	1.61527e-08	gnomad
chr11	110333241	T	C	FDX1	+	0.752802	4.43023e-10	1.64695e-08	gnomad
chr17	76672015	C	T	CYTH1	-	-0.431139	4.38196e-10	1.64695e-08	gnomad
chr7	5347099	C	A	TNRC18	-	0.418705	4.45122e-10	1.64695e-08	gnomad
chr19	50364463	A	C	PNKP	-	-0.914324	3.94213e-10	1.66741e-08	gnomad
chr11	118768625	G	C	BCL9L	-	0.339564	4.84522e-10	1.75264e-08	gnomad
chr20	57021434	G	A	VAPB	+	-0.555257	4.85528e-10	1.75264e-08	gnomad
chrX	77912488	C	T	ZCCHC5	-	-0.447665	5.03644e-10	1.79613e-08	gnomad
chr20	13798997	A	G	NDUFAF5	+	1.06304	5.1065e-10	1.79943e-08	gnomad
chr9	139879499	G	A	LCNL1	+	0.63913	1.82759e-10	1.8081e-08	gnomad
chr5	179263659	A	C	SQSTM1	+	-0.446363	1.90892e-10	1.82764e-08	gnomad
chr7	5347688	G	C	TNRC18	-	0.355833	5.27682e-10	1.83758e-08	gnomad
chr11	6807228	C	G	OR2AG1	+	1.03585	2.08685e-10	1.93555e-08	gnomad
chr19	17631896	C	T	PGLS	+	0.54528	2.21743e-10	1.99434e-08	gnomad
chr17	40724848	C	T	MLX	+	-0.264017	2.31523e-10	2.02106e-08	gnomad
chr3	111838392	G	A	C3orf52	+	0.905819	5.01594e-10	2.09332e-08	gnomad
chr11	107578550	G	A	SLN	-	-0.168486	6.54436e-10	2.25248e-08	gnomad
chr20	5844117	C	T	C20orf196	+	-0.503086	2.72693e-10	2.31243e-08	gnomad
chr10	73856933	G	C	ASCC1	-	-0.221179	7.15408e-10	2.43403e-08	gnomad
chr20	48604595	C	G	SNAI1	+	-0.476508	5.98528e-10	2.46499e-08	gnomad
chr1	92147966	T	G	TGFBR3	-	0.917982	3.10218e-10	2.49929e-08	gnomad
chr19	50310234	C	A	FUZ	-	2.08992	3.1157e-10	2.49929e-08	gnomad
chr5	37815748	C	T	GDNF	-	-0.505109	3.20866e-10	2.50613e-08	gnomad
chr8	143763565	C	T	PSCA	+	-0.367167	3.09944e-10	2.5979e-08	gnomad
chr5	175307207	C	T	CPLX2	+	1.11	2.11814e-10	2.68041e-08	gnomad
chr17	43003408	G	A	KIF18B	-	0.369451	6.84736e-10	2.78341e-08	gnomad
chr19	2099380	G	T	IZUMO4	+	-0.718192	7.10235e-10	2.85005e-08	gnomad
chr14	106090808	G	C	IGHG4	-	-0.815467	2.92988e-10	2.8512e-08	gnomad
chr19	50161823	C	A	SCAF1	+	1.17158	7.3615e-10	2.91664e-08	gnomad
chr17	2310279	G	A	AC006435.1	-	0.391203	8.7649e-10	2.94819e-08	gnomad
chr1	43200712	C	T	CLDN19	-	-0.0796883	8.87453e-10	2.95153e-08	gnomad
chr1	6694615	G	A	THAP3	+	0.305863	7.59308e-10	2.97079e-08	gnomad
chr5	10650261	G	A	ANKRD33B	+	0.86621	3.17378e-10	3.00275e-08	gnomad
chr3	129817118	C	A	ALG1L2	+	-0.480873	9.14818e-10	3.00874e-08	gnomad
chr9	72046228	C	T	APBA1	-	-0.107209	9.32404e-10	3.03287e-08	gnomad
chr19	42470853	A	G	ATP1A3	-	-0.444212	1.02686e-09	3.14806e-08	rare_3utr_clinical
chr15	89417728	C	T	ACAN	+	-0.545956	9.81367e-10	3.15744e-08	gnomad
chr11	67395413	G	A	NUDT8	-	0.894483	3.50145e-10	3.22322e-08	gnomad
chr14	104001550	C	T	TRMT61A	+	-0.449729	3.62189e-10	3.24636e-08	gnomad
chr3	42438754	T	A	LYZL4	-	0.205065	1.03994e-09	3.30991e-08	gnomad
chr11	118528952	A	G	TREH	-	0.88237	1.09521e-09	3.44876e-08	gnomad
chr19	1481726	C	T	PCSK4	-	-0.601597	1.1297e-09	3.51991e-08	gnomad
chr19	49472124	T	C	GYS1	-	-1.48434	4.28294e-10	3.74044e-08	gnomad
chr19	51274965	T	C	GPR32	+	0.799623	1.00336e-09	3.87719e-08	gnomad
chr20	42697331	G	A	TOX2	+	-0.549417	1.29682e-09	3.99853e-08	gnomad
chr2	233400249	G	A	CHRND	+	-0.464326	1.38887e-09	4.1396e-08	rare_3utr_clinical
chr17	8076766	G	C	TMEM107	-	-0.0485752	1.4322e-09	4.15339e-08	rare_3utr_clinical
chr10	3818375	T	G	KLF6	-	0.677459	1.09126e-09	4.16542e-08	gnomad
chr10	124909640	C	T	HMX2	+	-1.61026	1.39724e-09	4.26375e-08	gnomad
chr19	51274940	A	G	GPR32	+	0.804832	1.1559e-09	4.35901e-08	gnomad
chr15	83518428	G	A	HOMER2	-	-0.42266	1.48786e-09	4.49395e-08	gnomad
chr19	30193278	C	A	C19orf12	-	0.388814	1.5511e-09	4.63765e-08	gnomad
chr2	219846357	C	T	FEV	-	-1.06837	5.6395e-10	4.68491e-08	gnomad
chr16	90072723	C	A	DBNDD1	-	-0.917185	6.01357e-10	4.7633e-08	gnomad
chr20	4712992	C	T	PRNT	-	0.715278	5.93802e-10	4.7633e-08	gnomad
chr2	224617506	T	C	AP1S3	-	-0.978592	6.33371e-10	4.87901e-08	gnomad
chr8	22879769	C	T	TNFRSF10B	-	3.23133	6.44614e-10	4.87901e-08	gnomad
chr2	62053081	T	G	FAM161A	-	1.36427	6.67733e-10	4.94413e-08	gnomad
chr3	10167988	C	T	BRK1	+	0.982373	6.75533e-10	5.01245e-08	gnomad
chr5	176073029	C	T	EIF4E1B	+	0.125433	6.64523e-10	5.01245e-08	gnomad
chr19	30192994	G	A	C19orf12	-	-0.197283	1.69821e-09	5.02669e-08	gnomad
chr16	58545502	C	T	NDRG4	+	0.920526	1.36966e-09	5.10362e-08	gnomad
chr1	151314642	C	G	RFX5	-	-0.191893	1.78917e-09	5.2435e-08	gnomad
chr12	123892274	G	C	SETD8	+	-1.33479	1.8873e-09	5.37156e-08	gnomad
chr13	95055496	C	G	GPC6	+	0.309871	1.85678e-09	5.37156e-08	gnomad
chr2	239757346	G	A	TWIST2	+	0.540996	1.87759e-09	5.37156e-08	gnomad
chr6	33663576	C	T	ITPR3	+	-0.547387	7.61075e-10	5.51536e-08	gnomad
chr15	89421198	G	T	HAPLN3	-	-0.199604	1.97659e-09	5.57209e-08	gnomad
chr11	68029112	C	G	C11orf24	-	0.295962	2.01666e-09	5.63144e-08	gnomad
chr13	33923265	T	G	STARD13	-	0.633233	8.14989e-10	5.78302e-08	gnomad
chr7	55863591	T	C	2023-09-14	-	-0.372763	3.75051e-10	5.89456e-08	gnomad
chr2	234115359	C	T	INPP5D	+	-0.281505	2.18261e-09	6.03788e-08	gnomad
chrX	123047051	G	A	XIAP	+	-0.644068	2.26215e-09	6.19995e-08	gnomad
chr9	130265219	G	A	LRSAM1	+	0.72919	1.69779e-09	6.25186e-08	gnomad
chr22	38611005	A	G	MAFF	+	-1.46149	9.13078e-10	6.34683e-08	gnomad
chr19	1481749	C	G	PCSK4	-	-0.49844	2.47199e-09	6.71293e-08	gnomad
chr15	38990777	T	G	C15orf53	+	-0.189008	9.39525e-10	6.80125e-08	gnomad
chr7	5342598	C	T	SLC29A4	+	0.402116	2.54012e-09	6.83522e-08	gnomad
chr10	105791985	T	C	COL17A1	-	-0.114428	2.85352e-09	7.65456e-08	rare_3utr_clinical
chr3	70014449	G	A	MITF	+	0.561063	1.08396e-09	7.65998e-08	gnomad
chr19	11257774	G	A	SPC24	-	0.564419	1.12769e-09	7.68183e-08	gnomad
chr7	538174	G	A	PDGFA	-	0.206797	2.98076e-09	7.94869e-08	gnomad
chr1	247463812	C	T	ZNF496	-	-0.203553	3.04249e-09	8.04088e-08	gnomad
chr4	159630839	C	T	PPID	-	-0.397238	3.09194e-09	8.09925e-08	gnomad
chr9	129265548	C	T	MVB12B	+	-0.378462	3.22994e-09	8.38651e-08	gnomad
chr17	19679639	G	A	ULK2	-	0.497376	7.25877e-10	8.55628e-08	gnomad
chr19	2248561	C	T	SF3A2	+	-1.29049	6.75887e-10	8.55628e-08	gnomad
chr1	92149278	G	T	TGFBR3	-	3.58584	8.3247e-10	8.72244e-08	gnomad
chr12	122692850	C	T	B3GNT4	+	-0.362052	7.23176e-10	8.75358e-08	gnomad
chr19	50364490	G	A	PNKP	-	0.271699	3.41032e-09	8.92506e-08	rare_3utr_clinical
chr5	76372998	C	G	ZBED3	-	1.0083	1.34681e-09	8.99455e-08	gnomad
chr8	19261988	G	A	CSGALNACT1	-	-0.320285	1.30954e-09	9.03884e-08	gnomad
chr8	145141042	G	A	GPAA1	+	1.2401	1.34319e-09	9.06041e-08	gnomad
chr2	202901112	A	C	FZD7	+	-1.3771	1.00484e-09	9.47564e-08	gnomad
chr16	1560899	A	C	IFT140	-	-0.667401	3.94391e-09	9.84143e-08	rare_3utr_clinical
chr20	45362502	C	G	SLC2A10	+	0.2595	3.85866e-09	9.84143e-08	rare_3utr_clinical
chr16	1416192	G	T	UNKL	-	-0.2137	1.2863e-09	9.88306e-08	gnomad
chr4	149001880	A	G	NR3C2	-	-0.240039	3.85478e-09	9.92186e-08	gnomad
chr19	30191739	A	G	C19orf12	-	-0.203503	4.28076e-09	1.04392e-07	rare_3utr_clinical
chr6	39873406	C	G	MOCS1	-	0.558985	1.60901e-09	1.0539e-07	gnomad
chr16	1559970	G	T	TELO2	+	-0.842783	4.13694e-09	1.05563e-07	gnomad
chr22	24313638	G	A	DDT	-	0.62722	1.64493e-09	1.0571e-07	gnomad
chr8	145171201	A	C	WDR97	+	0.316365	1.64763e-09	1.0867e-07	gnomad
chr7	154684561	C	T	DPP6	+	-0.336805	4.33248e-09	1.09608e-07	gnomad
chr17	29701202	A	G	NF1	+	0.527339	4.61601e-09	1.15791e-07	gnomad
chr1	158227500	C	T	CD1A	+	0.2154	4.71696e-09	1.17073e-07	gnomad
chr9	95875407	G	C	CARD19	+	-0.182509	4.74618e-09	1.17073e-07	gnomad
chr11	66610720	C	T	C11orf80	+	0.389075	3.30428e-09	1.18878e-07	gnomad
chr5	33944729	T	G	SLC45A2	-	-0.538088	3.56529e-09	1.25386e-07	gnomad
chr12	63539166	T	C	AVPR1A	-	-0.56627	1.98004e-09	1.25929e-07	gnomad
chr19	50310234	C	A	AP2A1	+	1.22674	1.99416e-09	1.25929e-07	gnomad
chr2	62053071	G	T	FAM161A	-	2.34851	1.99923e-09	1.261e-07	gnomad
chr8	27455444	C	G	CLU	-	-1.35562	1.50871e-09	1.29337e-07	gnomad
chr8	22069285	G	C	BMP1	+	-1.10252	5.3468e-09	1.30798e-07	gnomad
chr12	81653150	A	G	ACSS3	+	0.368055	2.22003e-09	1.37272e-07	gnomad
chr2	129025720	G	A	HS6ST1	-	0.384816	2.27422e-09	1.37753e-07	gnomad
chr6	25619823	G	T	LRRC16A	+	-0.630074	4.03847e-09	1.40449e-07	gnomad
chr12	81653150	A	G	PPFIA2	-	0.362737	2.3826e-09	1.4081e-07	gnomad
chr19	4839183	G	A	PLIN3	-	0.216455	2.41959e-09	1.4081e-07	gnomad
chr9	139252720	C	T	GPSM1	+	-0.621397	2.54698e-09	1.45374e-07	gnomad
chr1	20440596	G	A	PLA2G2D	-	0.282189	2.61404e-09	1.46387e-07	gnomad
chr11	65784338	C	T	CATSPER1	-	0.1306	6.16119e-09	1.4691e-07	rare_3utr_clinical
chr14	89078145	A	G	ZC3H14	+	0.401906	6.06403e-09	1.47127e-07	gnomad
chr3	11078674	C	T	SLC6A1	+	1.19671	4.27956e-09	1.47198e-07	gnomad
chr13	21949241	C	G	ZDHHC20	-	-0.220171	2.80958e-09	1.54423e-07	gnomad
chr22	38471149	G	A	PICK1	+	0.278977	2.87516e-09	1.55154e-07	gnomad
chr12	12044440	T	C	ETV6	+	-1.18001	2.56244e-09	1.58685e-07	gnomad
chr10	126135971	C	G	NKX1-2	-	-1.24083	4.81501e-09	1.63815e-07	gnomad
chr19	1816048	T	G	REXO1	-	-0.423152	2.73467e-09	1.66327e-07	gnomad
chr19	49611715	C	T	SNRNP70	+	-0.222371	4.98413e-09	1.67728e-07	gnomad
chr19	50161843	C	T	SCAF1	+	1.07395	5.14437e-09	1.67728e-07	gnomad
chr5	172377820	C	T	ERGIC1	+	-0.453466	5.09852e-09	1.67728e-07	gnomad
chr14	103576578	G	T	EXOC3L4	+	0.681852	5.25071e-09	1.6943e-07	gnomad
chr2	231742826	C	G	ITM2C	+	-0.144864	7.05509e-09	1.69781e-07	gnomad
chr11	64662161	G	T	ATG2A	-	0.313376	7.19191e-09	1.71678e-07	gnomad
chr1	229577635	C	T	NUP133	-	0.346962	5.3776e-09	1.71754e-07	gnomad
chr6	34212903	G	A	HMGA1	+	-0.408832	1.49755e-09	1.73716e-07	gnomad
chr16	15680726	C	T	C16orf45	+	2.71382	1.57145e-09	1.74996e-07	gnomad
chr11	62533985	G	A	POLR2G	+	-0.237072	7.51215e-09	1.76476e-07	gnomad
chr16	58438677	C	T	GINS3	+	-1.51694	7.50091e-09	1.76476e-07	gnomad
chr21	36164249	G	C	RUNX1	-	-0.214324	7.72089e-09	1.79951e-07	gnomad
chr2	224617507	T	C	AP1S3	-	-1.18893	3.22006e-09	1.92413e-07	gnomad
chr12	53291008	A	C	KRT8	-	0.645233	6.19594e-09	1.95892e-07	gnomad
chr2	19552011	G	A	OSR1	-	-0.659821	6.40415e-09	2.0045e-07	gnomad
chr1	144852344	C	T	PDE4DIP	-	-0.240421	3.81078e-09	2.01972e-07	gnomad
chr19	18170388	G	A	IL12RB1	-	0.325028	9.03871e-09	2.10838e-07	rare_3utr_clinical
chr11	102814835	C	T	MMP13	-	0.344826	9.27792e-09	2.11813e-07	rare_3utr_clinical
chr17	42984688	G	A	GFAP	-	0.20794	9.55248e-09	2.13538e-07	rare_3utr_clinical
chr19	3053788	C	G	AES	-	3.6691	3.64859e-09	2.14261e-07	gnomad
chr1	155720335	G	A	GON4L	-	1.06736	2.96043e-09	2.14745e-07	gnomad
chr15	89173657	A	G	AEN	+	-0.551703	2.82634e-09	2.14745e-07	gnomad
chr17	76170800	G	C	TK1	-	-0.398445	4.19898e-09	2.17375e-07	gnomad
chr19	14676725	A	G	TECR	+	-0.407409	4.2479e-09	2.17375e-07	gnomad
chr1	26529081	T	C	CATSPER4	+	-0.601037	3.93727e-09	2.27127e-07	gnomad
chr3	70014411	T	C	MITF	+	0.834136	4.00107e-09	2.27127e-07	gnomad
chr16	2303734	G	A	RNPS1	-	0.459733	7.38973e-09	2.29008e-07	gnomad
chr10	73575079	G	A	CDH23	+	-0.340584	1.03409e-08	2.39133e-07	gnomad
chr17	48252808	C	G	SGCA	+	0.308759	1.09988e-08	2.40851e-07	rare_3utr_clinical
chr4	77957955	C	A	2023-09-11	+	-0.0544616	4.3421e-09	2.42446e-07	gnomad
chr16	88698143	C	G	ZC3H18	+	1.2867	2.40513e-09	2.57534e-07	gnomad
chr1	22966046	A	G	C1QA	+	-0.695559	8.42678e-09	2.58587e-07	gnomad
chr19	8842363	A	C	OR2Z1	+	-0.636804	8.66852e-09	2.63422e-07	gnomad
chr19	47778626	C	G	INAFM1	+	-0.459361	1.15125e-08	2.64163e-07	gnomad
chr7	150095199	C	T	ZNF775	+	-0.33146	4.92611e-09	2.66323e-07	gnomad
chr12	3149665	G	C	TEAD4	+	0.603405	8.90454e-09	2.67992e-07	gnomad
chr1	109836834	C	T	MYBPHL	-	0.274124	9.05854e-09	2.70031e-07	gnomad
chr2	172338653	T	G	DCAF17	+	0.253816	4.08426e-09	2.75104e-07	gnomad
chr17	41196829	T	A	BRCA1	-	-2.16457	5.25396e-09	2.79609e-07	gnomad
chr5	5319267	C	T	ADAMTS16	+	-0.210351	5.58971e-09	2.81191e-07	gnomad
chr15	31775490	G	T	OTUD7A	-	1.60091	5.61322e-09	2.9139e-07	gnomad
chr5	175307239	C	T	CPLX2	+	0.760411	5.64643e-09	2.9139e-07	gnomad
chr20	56934799	G	C	RAB22A	+	0.427546	1.3144e-08	2.99278e-07	gnomad
chr14	23242678	A	C	SLC7A7	-	-0.288514	1.43793e-08	3.0253e-07	rare_3utr_clinical
chr8	75277533	A	G	GDAP1	+	0.461137	1.41154e-08	3.0253e-07	rare_3utr_clinical
chr8	97241632	G	A	UQCRB	-	0.465198	1.34039e-08	3.02867e-07	gnomad
chr10	73122744	A	G	SLC29A3	+	0.775039	1.05261e-08	3.10818e-07	gnomad
chr19	36207657	G	C	ZBTB32	+	0.462067	3.01556e-09	3.10938e-07	gnomad
chr14	104001538	C	T	TRMT61A	+	0.578199	6.4023e-09	3.167e-07	gnomad
chr10	129883366	C	T	PTPRE	+	-0.373821	1.08359e-08	3.16975e-07	gnomad
chr9	130577947	G	A	ENG	-	0.496179	3.18907e-09	3.17085e-07	gnomad
chr22	23657742	T	C	BCR	+	-0.398958	6.31958e-09	3.21261e-07	gnomad
chr11	118006312	C	T	SCN4B	-	0.335852	1.5981e-08	3.29763e-07	rare_3utr_clinical
chr19	54659179	C	T	LENG1	-	0.923429	1.15561e-08	3.34914e-07	gnomad
chr17	37819344	G	C	STARD3	+	-0.699209	1.17398e-08	3.35332e-07	gnomad
chr18	9954246	T	C	VAPA	+	-0.780858	1.17848e-08	3.35332e-07	gnomad
chr9	140446996	C	T	MRPL41	+	-1.0784	1.21823e-08	3.43518e-07	gnomad
chr19	13054787	G	A	CALR	+	0.278107	1.56316e-08	3.50527e-07	gnomad
chr5	1038759	T	G	NKD2	+	0.334461	1.59633e-08	3.55272e-07	gnomad
chr16	2031604	C	A	TBL3	+	0.269316	7.12417e-09	3.56837e-07	gnomad
chr6	34212902	C	T	HMGA1	+	1.47844	3.74567e-09	3.59584e-07	gnomad
chr16	88875837	G	T	APRT	-	0.377537	1.28917e-08	3.60278e-07	gnomad
chr4	100570404	C	T	RP11-766F14.2	-	-0.442976	1.63751e-08	3.61719e-07	gnomad
chr1	1431249	G	A	ATAD3B	+	-0.453188	7.53525e-09	3.62697e-07	gnomad
chr14	95875429	A	G	SYNE3	-	-2.68291	7.42434e-09	3.62697e-07	gnomad
chr19	17937542	C	T	JAK3	-	0.762908	7.56062e-09	3.62697e-07	gnomad
chr1	201845345	C	T	IPO9	+	0.49835	1.66351e-08	3.64741e-07	gnomad
chr11	117871245	A	C	IL10RA	+	-0.274278	1.69164e-08	3.68182e-07	gnomad
chrX	153649858	G	A	TAZ	+	0.374262	1.70647e-08	3.68697e-07	gnomad
chr7	152551688	C	A	ACTR3B	+	-0.545623	1.74255e-08	3.73765e-07	gnomad
chrX	153713641	G	A	UBL4A	-	0.567995	1.76962e-08	3.76839e-07	gnomad
chr15	41059591	C	G	GCHFR	+	-0.154203	7.8503e-09	3.81962e-07	gnomad
chr16	89623512	T	A	SPG7	+	0.709358	1.90137e-08	3.84938e-07	rare_3utr_clinical
chr7	100486463	C	T	UFSP1	-	-0.655047	8.14781e-09	3.90043e-07	gnomad
chr15	66625671	A	C	DIS3L	+	0.652992	1.87296e-08	3.93188e-07	gnomad
chr14	103576600	G	A	EXOC3L4	+	0.523663	1.43256e-08	3.93327e-07	gnomad
chr22	25320285	C	G	SGSM1	+	-0.448246	1.51791e-08	4.13137e-07	gnomad
chr19	1816046	G	A	REXO1	-	-0.40758	2.02213e-08	4.21515e-07	gnomad
chr16	2326269	G	A	ABCA3	-	0.493722	2.18339e-08	4.33848e-07	rare_3utr_clinical
chr13	20247247	T	G	MPHOSPH8	+	-1.02786	9.40632e-09	4.36072e-07	gnomad
chr20	42697345	C	G	TOX2	+	-0.229378	9.68682e-09	4.36072e-07	gnomad
chr4	3514680	G	A	LRPAP1	-	0.388979	9.84394e-09	4.36072e-07	gnomad
chr8	145618290	G	A	ADCK5	+	0.394185	9.44412e-09	4.36072e-07	gnomad
chrX	152915800	C	T	DUSP9	+	0.890848	9.80623e-09	4.36072e-07	gnomad
chr1	246704319	C	T	TFB2M	-	0.390706	1.03182e-08	4.37491e-07	gnomad
chr5	141367361	T	G	RNF14	+	-0.878331	1.0208e-08	4.37491e-07	gnomad
chr9	130494294	G	A	TOR2A	-	0.399747	1.00291e-08	4.37491e-07	gnomad
chr19	7990169	C	T	CTXN1	-	3.26238	2.14512e-08	4.44026e-07	gnomad
chr3	5257643	C	T	EDEM1	+	-0.212434	2.16049e-08	4.441e-07	gnomad
chr11	1298008	G	C	TOLLIP	-	0.29522	1.06366e-08	4.4464e-07	gnomad
chr15	53809863	G	A	WDR72	-	0.162153	2.27914e-08	4.4464e-07	rare_3utr_clinical
chr14	68054047	C	T	PLEKHH1	+	0.393753	2.18129e-08	4.45284e-07	gnomad
chr10	13264101	G	A	UCMA	-	0.520348	1.08633e-08	4.47808e-07	gnomad
chr10	27829509	G	A	RAB18	+	-0.217888	2.34768e-08	4.49831e-07	rare_3utr_clinical
chr10	72014699	C	T	NPFFR1	-	0.555537	1.10869e-08	4.50557e-07	gnomad
chr19	54445596	G	C	CACNG7	+	-0.406457	1.16398e-08	4.50557e-07	gnomad
chr3	9908764	C	T	CIDEC	-	-0.443932	1.15486e-08	4.50557e-07	gnomad
chr4	147177621	T	G	SLC10A7	-	-0.197101	1.1689e-08	4.50557e-07	gnomad
chr4	6698801	G	T	S100P	+	0.18252	1.15078e-08	4.50557e-07	gnomad
chr5	149563274	T	C	CDX1	+	0.180851	1.24327e-08	4.67091e-07	gnomad
chr16	88875924	T	C	APRT	-	-0.198836	2.49786e-08	4.70211e-07	rare_3utr_clinical
chr12	109991660	G	A	MMAB	-	0.911582	1.76884e-08	4.77282e-07	gnomad
chr17	79858000	G	A	ANAPC11	+	-0.481026	2.38991e-08	4.8453e-07	gnomad
chr9	33441887	A	G	AQP3	-	-0.69461	1.82874e-08	4.89227e-07	gnomad
chr13	114748751	G	A	RASA3	-	0.426347	2.56199e-08	5.15883e-07	gnomad
chr1	15723926	C	G	FHAD1	+	-0.356638	2.62027e-08	5.20537e-07	gnomad
chr6	75794872	C	T	COL12A1	-	0.374109	2.62008e-08	5.20537e-07	gnomad
chr17	43472811	C	T	ARHGAP27	-	0.207642	2.67153e-08	5.27181e-07	gnomad
chr7	31746926	T	C	PPP1R17	+	0.46089	2.69063e-08	5.27435e-07	gnomad
chr1	203185605	T	C	CHIT1	-	0.300443	2.7514e-08	5.358e-07	gnomad
chr8	145101882	C	G	SPATC1	+	0.562896	2.02236e-08	5.36439e-07	gnomad
chr1	155023375	C	G	DCST1	+	-0.413365	1.45253e-08	5.3889e-07	gnomad
chr20	2797739	T	C	TMEM239	+	0.184385	1.48148e-08	5.42844e-07	gnomad
chr12	109994470	C	T	MMAB	-	0.450887	2.07125e-08	5.44791e-07	gnomad
chr1	55529285	G	A	PCSK9	+	-0.141947	2.99941e-08	5.54891e-07	rare_3utr_clinical
chr11	15267597	C	T	INSC	+	0.434577	1.22432e-08	5.79173e-07	gnomad
chr12	3149665	G	A	TEAD4	+	0.596849	2.23308e-08	5.82462e-07	gnomad
chr9	14618930	A	G	ZDHHC21	-	-0.154544	3.11914e-08	6.03442e-07	gnomad
chr4	8307908	G	T	HTRA3	+	0.18779	1.71503e-08	6.20756e-07	gnomad
chr9	130684088	C	T	PIP5KL1	-	-0.400481	3.25446e-08	6.25532e-07	gnomad
chr1	210337197	T	C	SYT14	+	-1.55901	1.43066e-08	6.58488e-07	gnomad
chr7	95749711	G	A	SLC25A13	-	-0.432751	3.70469e-08	6.73752e-07	rare_3utr_clinical
chr3	70014436	C	G	MITF	+	0.778305	1.50055e-08	6.81451e-07	gnomad
chr11	617023	C	T	CDHR5	-	-0.181653	3.59001e-08	6.85576e-07	gnomad
chr16	2303713	T	A	RNPS1	-	-0.851587	7.39818e-09	6.86551e-07	gnomad
chr19	41271110	G	A	SNRPA	+	0.726476	3.65778e-08	6.9404e-07	gnomad
chr12	121441904	G	C	C12orf43	-	0.1879	3.7233e-08	7.01973e-07	gnomad
chr1	158066382	G	A	KIRREL	+	0.157787	3.75079e-08	7.0268e-07	gnomad
chr19	831925	C	T	AZU1	+	-1.06493	3.84113e-08	7.13687e-07	gnomad
chr8	27145047	C	T	TRIM35	-	0.101002	3.85777e-08	7.13687e-07	gnomad
chr5	6600022	C	T	NSUN2	-	-0.191411	4.23211e-08	7.44436e-07	rare_3utr_clinical
chr8	94935952	G	T	PDP1	+	0.238217	4.17239e-08	7.44436e-07	rare_3utr_clinical
chr7	45115662	A	G	CCM2	+	0.485582	4.20184e-08	7.72512e-07	gnomad
chr11	2418102	C	T	CD81	+	0.407788	8.97094e-09	7.76554e-07	gnomad
chr7	149576866	C	G	ATP6V0E2	+	-1.91656	9.20485e-09	7.76554e-07	gnomad
chr11	65421792	T	C	RELA	-	0.559912	1.10888e-08	7.8645e-07	gnomad
chr1	60338651	C	A	HOOK1	+	0.832226	4.34312e-08	7.88689e-07	gnomad
chr19	13889020	G	C	C19orf53	+	0.327038	4.32348e-08	7.88689e-07	gnomad
chr20	57021515	C	T	VAPB	+	0.10089	4.6362e-08	8.02361e-07	rare_3utr_clinical
chr15	42707615	C	T	ZNF106	-	-0.705732	2.29117e-08	8.03614e-07	gnomad
chr19	4542922	G	C	SEMA6B	-	-0.216064	2.30146e-08	8.03614e-07	gnomad
chr9	117164997	G	C	DFNB31	-	-0.129189	5.09685e-08	8.54518e-07	rare_3utr_clinical
chr9	133967193	G	A	LAMC3	+	-0.329265	5.04572e-08	8.54518e-07	rare_3utr_clinical
chrX	123043552	A	G	XIAP	+	0.553366	5.2796e-08	8.71541e-07	rare_3utr_clinical
chr10	99474158	C	A	MARVELD1	+	0.477287	3.41194e-08	8.75358e-07	gnomad
chr8	441534	C	G	TDRP	-	0.50818	3.41012e-08	8.75358e-07	gnomad
chr16	15680726	C	A	C16orf45	+	2.69356	1.08534e-08	8.88705e-07	gnomad
chr8	65509150	G	A	CYP7B1	-	0.673685	3.50984e-08	8.93154e-07	gnomad
chr18	46386116	C	T	CTIF	+	-0.436163	1.42828e-08	8.97913e-07	gnomad
chr11	66034946	T	C	KLC2	+	0.110546	5.08263e-08	9.17352e-07	gnomad
chr9	21350283	G	A	IFNA6	-	0.316708	2.68462e-08	9.26507e-07	gnomad
chr17	73497145	G	T	CASKIN2	-	-0.109528	5.1762e-08	9.28579e-07	gnomad
chr22	18570955	C	T	PEX26	+	0.167549	5.73257e-08	9.31978e-07	rare_3utr_clinical
chr2	27354188	T	C	PREB	-	0.520449	5.33529e-08	9.51353e-07	gnomad
chr11	111779472	A	G	CRYAB	-	-0.43381	6.08912e-08	9.75167e-07	rare_3utr_clinical
chr2	190535489	T	C	ASNSD1	+	0.799264	5.55535e-08	9.78799e-07	gnomad
chr7	130034486	A	G	CEP41	-	-0.179156	5.52745e-08	9.78799e-07	gnomad
chr17	79618060	A	C	PDE6G	-	-0.416425	1.23495e-08	9.82315e-07	gnomad
chr14	54416722	T	A	BMP4	-	-0.213992	5.68677e-08	9.96027e-07	gnomad
chr19	50191507	C	T	PRMT1	+	0.287967	5.74385e-08	1.0001e-06	gnomad
chr1	40539730	G	T	PPT1	-	-0.198182	6.34448e-08	1.00112e-06	rare_3utr_clinical
chr12	120531886	C	A	CCDC64	+	-0.384754	5.9021e-08	1.02165e-06	gnomad
chr1	1469472	G	C	ATAD3A	+	-0.383445	2.31131e-08	1.02238e-06	gnomad
chr11	1282925	G	A	MUC5B	+	-0.138733	6.05082e-08	1.0413e-06	gnomad
chr19	46893618	C	T	PPP5C	+	-0.559173	6.23172e-08	1.06624e-06	gnomad
chr7	98609992	G	A	TRRAP	+	-0.10722	3.17208e-08	1.06985e-06	gnomad
chr8	97240163	C	T	UQCRB	-	0.516574	2.47465e-08	1.0806e-06	gnomad
chr11	117870698	T	G	IL10RA	+	-0.28259	6.45901e-08	1.09435e-06	gnomad
chr11	75898104	G	A	WNT11	-	-0.331262	6.46996e-08	1.09435e-06	gnomad
chr8	17722087	C	T	FGL1	-	-0.368978	4.43009e-08	1.11824e-06	gnomad
chr17	40556674	G	C	PTRF	-	-0.385475	6.72697e-08	1.13135e-06	gnomad
chr2	130948224	T	C	MZT2B	+	-0.726182	4.58046e-08	1.14695e-06	gnomad
chr8	8560789	C	T	CLDN23	+	0.636246	1.49144e-08	1.15338e-06	gnomad
chr6	39874131	T	C	MOCS1	-	-0.192368	7.42501e-08	1.15464e-06	rare_3utr_clinical
chr19	9272153	G	C	ZNF317	+	0.285643	6.91287e-08	1.15605e-06	gnomad
chr1	42645350	G	A	FOXJ3	-	0.151519	4.75837e-08	1.18204e-06	gnomad
chr20	57024243	C	T	VAPB	+	0.551565	8.22347e-08	1.26054e-06	rare_3utr_clinical
chr16	1399345	C	T	TSR3	-	-0.473534	5.13321e-08	1.26511e-06	gnomad
chr19	7928640	C	T	EVI5L	+	1.12521	2.9673e-08	1.27932e-06	gnomad
chr19	56671577	C	T	ZNF444	+	-0.144927	7.73296e-08	1.28593e-06	gnomad
chr14	105399345	C	G	PLD4	+	0.761757	5.3265e-08	1.3025e-06	gnomad
chr12	122990039	T	C	RSRC2	-	0.365349	3.92463e-08	1.3088e-06	gnomad
chr19	2229826	C	T	DOT1L	+	0.417309	7.96244e-08	1.31669e-06	gnomad
chr11	119983090	G	A	TRIM29	-	0.088867	4.08869e-08	1.34836e-06	gnomad
chr16	15680694	G	A	C16orf45	+	-0.78403	4.17997e-08	1.36331e-06	gnomad
chr11	134019509	C	T	JAM3	+	-0.234996	8.31679e-08	1.36765e-06	gnomad
chr1	120337193	G	T	REG4	-	0.215722	1.84527e-08	1.37053e-06	gnomad
chr6	170181656	G	A	ERMARD	+	-0.416365	1.91992e-08	1.37053e-06	gnomad
chr15	48703144	T	A	FBN1	-	0.817871	5.70226e-08	1.38357e-06	gnomad
chr19	30192993	C	T	C19orf12	-	0.522571	5.80187e-08	1.39691e-06	gnomad
chr5	175307225	G	A	CPLX2	+	-0.693022	3.28746e-08	1.39963e-06	gnomad
chr3	77695217	G	T	ROBO2	+	0.441075	8.56214e-08	1.40022e-06	gnomad
chr7	158823302	T	C	VIPR2	-	-0.450829	8.66249e-08	1.40885e-06	gnomad
chr19	48343256	C	T	CRX	+	1.3488	2.03491e-08	1.41105e-06	gnomad
chr2	217528854	C	T	IGFBP2	+	0.627853	2.07805e-08	1.41105e-06	gnomad
chr17	33875223	C	A	SLFN14	-	0.143995	5.92101e-08	1.41471e-06	gnomad
chr4	146682576	C	T	ZNF827	-	0.212029	2.15387e-08	1.41848e-06	gnomad
chr7	53104288	A	T	POM121L12	+	-0.182209	8.82862e-08	1.42802e-06	gnomad
chr17	30648466	C	T	RHBDL3	+	-0.443375	4.46893e-08	1.44172e-06	gnomad
chr13	80910761	A	C	SPRY2	-	0.376446	9.0231e-08	1.45154e-06	gnomad
chr10	124909659	C	T	HMX2	+	-0.555105	2.48023e-08	1.46179e-06	gnomad
chr19	45324224	A	C	BCAM	+	0.160261	9.19624e-08	1.4714e-06	gnomad
chr14	95556800	G	C	DICER1	-	0.229449	4.7399e-08	1.49389e-06	gnomad
chr16	49433201	C	T	C16orf78	+	-0.154984	4.832e-08	1.49389e-06	gnomad
chr18	55027520	G	A	ST8SIA3	+	0.177627	4.81799e-08	1.49389e-06	gnomad
chr9	34254334	C	G	KIF24	-	-0.25046	4.68651e-08	1.49389e-06	gnomad
chr15	87572107	A	T	AGBL1	+	-0.667657	3.55587e-08	1.49522e-06	gnomad
chr8	143816859	C	T	THEM6	+	-0.508044	3.60822e-08	1.49873e-06	gnomad
chr17	68172504	G	C	KCNJ2	+	-0.257959	9.5038e-08	1.51243e-06	gnomad
chr12	109992154	C	G	MMAB	-	0.344227	1.02171e-07	1.54221e-06	rare_3utr_clinical
chr9	131395659	C	T	SPTAN1	+	-0.15161	1.03485e-07	1.54221e-06	rare_3utr_clinical
chr8	59059952	T	G	FAM110B	+	0.210706	9.7521e-08	1.54365e-06	gnomad
chr8	145618340	G	A	ADCK5	+	0.62658	1.01193e-07	1.59325e-06	gnomad
chr4	178351924	A	G	AGA	-	-0.360737	6.73533e-08	1.59709e-06	gnomad
chr16	86565601	G	A	MTHFSD	-	-0.0434411	2.66824e-08	1.64008e-06	gnomad
chr20	44577573	T	G	ZNF335	-	-0.758176	2.48128e-08	1.64474e-06	gnomad
chr14	24649374	C	T	REC8	+	0.932073	2.54517e-08	1.64785e-06	gnomad
chr10	3821543	C	T	KLF6	-	-0.480216	7.02273e-08	1.65272e-06	gnomad
chr19	50364484	T	G	PNKP	-	0.197819	1.13376e-07	1.66648e-06	rare_3utr_clinical
chr11	1959866	G	A	TNNT3	+	-0.235479	1.08214e-07	1.68585e-06	gnomad
chr6	168445696	T	C	KIF25	+	0.292814	1.08075e-07	1.68585e-06	gnomad
chr3	113683956	T	G	CCDC191	-	-0.355686	1.09159e-07	1.69168e-06	gnomad
chr1	11733925	G	A	FBXO6	+	-0.456251	1.12041e-07	1.71834e-06	gnomad
chr16	450368	T	C	NME4	+	-0.482217	1.11825e-07	1.71834e-06	gnomad
chr12	300202	G	A	SLC6A12	-	0.857417	1.12744e-07	1.72022e-06	gnomad
chr1	205797710	C	T	PM20D1	-	-0.192477	1.14396e-07	1.73647e-06	gnomad
chr6	52357607	G	A	EFHC1	+	-0.35701	4.37742e-08	1.75406e-06	gnomad
chr9	97221725	C	T	HIATL1	+	0.425345	7.56485e-08	1.76701e-06	gnomad
chr16	89299247	C	T	ZNF778	+	-0.295062	1.17061e-07	1.76786e-06	gnomad
chr19	831928	C	T	AZU1	+	1.0688	3.21202e-08	1.78173e-06	gnomad
chr1	1337462	C	T	MRPL20	-	-0.322779	1.18869e-07	1.78605e-06	gnomad
chr11	46699505	A	G	ARHGAP1	-	-0.935642	3.10948e-08	1.79184e-06	gnomad
chr1	205042918	G	A	CNTN2	+	-0.673826	2.83406e-08	1.79318e-06	gnomad
chr1	152976053	A	G	SPRR3	+	0.319488	1.21759e-07	1.81109e-06	gnomad
chr12	57637514	G	A	STAC3	-	0.225508	1.21743e-07	1.81109e-06	gnomad
chr11	67804105	G	C	NDUFS8	+	0.446896	7.81339e-08	1.81155e-06	gnomad
chr22	24108186	C	T	CHCHD10	-	0.371745	3.37975e-08	1.83302e-06	gnomad
chr1	155917718	G	C	ARHGEF2	-	0.4657	1.26755e-07	1.86089e-06	gnomad
chr10	48413567	G	A	GDF2	-	0.593129	1.26993e-07	1.86089e-06	gnomad
chr14	95875594	T	C	SYNE3	-	-0.548922	1.2674e-07	1.86089e-06	gnomad
chr3	128781154	C	T	GP9	+	0.143052	1.28398e-07	1.86177e-06	rare_3utr_clinical
chr1	27426773	C	T	SLC9A1	-	0.373666	4.88385e-08	1.93423e-06	gnomad
chr1	159805086	C	T	C1orf204	-	-0.243029	1.3367e-07	1.94908e-06	gnomad
chr3	51812590	A	C	IQCF6	-	0.835595	8.55449e-08	1.96879e-06	gnomad
chr1	223715195	C	T	CAPN8	-	0.19752	1.38061e-07	2.00323e-06	gnomad
chr2	74753896	C	T	AUP1	-	-0.448143	1.41715e-07	2.04622e-06	gnomad
chr14	103986155	A	T	CKB	-	0.169315	1.44653e-07	2.07851e-06	gnomad
chr1	228346807	G	C	GJC2	+	-0.489263	4.32256e-08	2.14535e-06	gnomad
chr7	4802141	C	T	FOXK1	+	1.12411	4.13935e-08	2.14535e-06	gnomad
chr19	14163134	G	A	IL27RA	+	-0.324751	7.0602e-08	2.16028e-06	gnomad
chr16	684510	G	A	C16orf13	-	0.406184	9.45847e-08	2.16095e-06	gnomad
chr8	11422061	C	A	BLK	+	0.359393	1.55371e-07	2.22285e-06	rare_3utr_clinical
chr14	93694902	C	T	UBR7	+	0.772109	1.55985e-07	2.2305e-06	gnomad
chr7	130035836	C	T	CEP41	-	-0.210968	1.58402e-07	2.23639e-06	rare_3utr_clinical
chrX	48750999	G	A	TIMM17B	-	0.25093	1.5906e-07	2.26355e-06	gnomad
chr10	72014712	C	T	NPFFR1	-	0.569239	3.76762e-08	2.3309e-06	gnomad
chr10	99093620	G	A	FRAT2	-	0.565611	1.05359e-07	2.38967e-06	gnomad
chr4	77969368	G	A	CCNI	-	0.100353	7.90835e-08	2.3951e-06	gnomad
chr19	41712691	A	C	CYP2S1	+	-0.610872	3.97402e-08	2.40515e-06	gnomad
chr19	4037881	C	A	PIAS4	+	-0.306943	1.70739e-07	2.41813e-06	gnomad
chr8	22878149	G	C	TNFRSF10B	-	0.567262	1.71619e-07	2.41901e-06	gnomad
chr11	118006758	G	A	SCN4B	-	0.587865	4.72353e-08	2.41949e-06	gnomad
chr11	68855434	C	T	TPCN2	+	0.474275	1.76507e-07	2.47612e-06	gnomad
chr19	3770591	G	A	RAX2	-	0.604702	5.6462e-08	2.53541e-06	gnomad
chr11	1298014	C	T	TOLLIP	-	-0.124269	1.83432e-07	2.56113e-06	gnomad
chr5	179224970	G	A	MGAT4B	-	0.431706	1.14058e-07	2.56835e-06	gnomad
chr2	74588577	C	T	DCTN1	-	-0.309499	1.87086e-07	2.60706e-06	rare_3utr_clinical
chr11	611814	G	A	PHRF1	+	-0.377904	8.978e-08	2.69159e-06	gnomad
chr19	33878210	A	T	PEPD	-	-0.139524	1.96345e-07	2.701e-06	rare_3utr_clinical
chr8	75276754	G	A	GDAP1	+	-0.447489	1.95197e-07	2.7126e-06	gnomad
chr19	13210094	C	G	LYL1	-	-0.206827	5.73398e-08	2.78249e-06	gnomad
chrX	123047450	C	T	XIAP	+	-0.717195	2.07578e-07	2.87118e-06	gnomad
chr12	109991691	C	T	MMAB	-	-0.666561	7.39932e-08	2.89679e-06	gnomad
chr1	45271628	G	C	TCTEX1D4	-	0.182568	2.10436e-07	2.89717e-06	gnomad
chr10	124457238	C	T	C10orf120	-	-0.276756	9.88366e-08	2.93347e-06	gnomad
chr3	124465161	C	T	UMPS	+	0.110458	2.16702e-07	2.94331e-06	rare_3utr_clinical
chr15	58247359	C	T	ALDH1A2	-	-0.23912	2.16046e-07	2.96063e-06	gnomad
chr4	178351980	T	G	AGA	-	-0.28365	1.33701e-07	2.98918e-06	gnomad
chr3	52436267	C	T	BAP1	-	-0.291973	2.23967e-07	3.00395e-06	rare_3utr_clinical
chr12	109889353	C	G	KCTD10	-	0.462075	1.02924e-07	3.02453e-06	gnomad
chr12	81653143	G	C	PPFIA2	-	-0.268858	2.2314e-07	3.04376e-06	gnomad
chr4	74902966	T	G	CXCL3	-	0.243034	2.24731e-07	3.05139e-06	gnomad
chr8	75278090	C	T	GDAP1	+	0.441358	7.96159e-08	3.0815e-06	gnomad
chr9	139633943	C	T	RP11-216L13.16	-	-0.187715	1.40529e-07	3.11954e-06	gnomad
chr15	90328558	G	C	ANPEP	-	-0.310291	2.33319e-07	3.15353e-06	gnomad
chr2	202028714	C	T	CFLAR	+	0.401115	1.43208e-07	3.15662e-06	gnomad
chr19	50310016	G	A	AP2A1	+	-0.167216	2.37613e-07	3.18252e-06	gnomad
chr2	182402580	C	T	CERKL	-	0.261186	2.36994e-07	3.18252e-06	gnomad
chr19	42092835	A	G	CEACAM21	+	0.62816	2.39367e-07	3.19156e-06	gnomad
chr11	118768625	G	A	BCL9L	-	0.211527	2.50718e-07	3.30367e-06	gnomad
chr16	70190794	C	T	PDPR	+	0.143174	2.49247e-07	3.30367e-06	gnomad
chr7	31146343	C	T	ADCYAP1R1	+	0.451447	8.18219e-08	3.3547e-06	gnomad
chr7	99130905	C	T	ZKSCAN5	+	-0.178856	7.96773e-08	3.3547e-06	gnomad
chr6	21596236	A	G	SOX4	+	-0.47239	1.1687e-07	3.36766e-06	gnomad
chr19	55741862	C	T	PPP6R1	-	-0.68647	5.72604e-08	3.39176e-06	gnomad
chr11	8123206	G	A	TUB	+	0.247842	8.90593e-08	3.49929e-06	gnomad
chr19	11660838	T	G	CNN1	+	-0.164812	1.28659e-07	3.60244e-06	gnomad
chr7	130038647	G	T	CEP41	-	0.242437	1.26563e-07	3.60244e-06	gnomad
chrX	52674489	G	A	SSX2	-	0.378309	1.28432e-07	3.60244e-06	gnomad
chr10	3821077	T	C	KLF6	-	0.536051	9.60319e-08	3.63427e-06	gnomad
chr9	95875407	G	A	CARD19	+	-0.253597	2.83983e-07	3.71943e-06	gnomad
chr12	23686242	T	C	SOX5	-	0.248095	2.8904e-07	3.76898e-06	gnomad
chr14	23826388	G	T	EFS	-	-0.465593	1.73551e-07	3.7818e-06	gnomad
chr18	59972814	G	A	KIAA1468	+	0.366053	1.73987e-07	3.7818e-06	gnomad
chr11	126147669	T	C	FOXRED1	+	0.147752	2.90807e-07	3.85229e-06	rare_3utr_clinical
chr8	424635	C	G	FBXO25	+	-0.191281	1.39594e-07	3.87211e-06	gnomad
chr20	5170883	G	A	CDS2	+	-0.427051	2.98625e-07	3.87688e-06	gnomad
chr7	19156317	G	C	TWIST1	-	-0.864951	1.82817e-07	3.94632e-06	gnomad
chr17	8076911	A	T	TMEM107	-	-0.251499	3.13367e-07	4.03616e-06	gnomad
chr4	25678375	A	G	SLC34A2	+	0.104886	3.1362e-07	4.03616e-06	gnomad
chr1	110741101	G	A	SLC6A17	+	-0.181546	1.49291e-07	4.10272e-06	gnomad
chr16	20344628	G	A	UMOD	-	-0.274829	3.18414e-07	4.11665e-06	rare_3utr_clinical
chr21	43792331	C	T	TMPRSS3	-	-0.251042	3.18436e-07	4.11665e-06	rare_3utr_clinical
chr10	69970901	C	G	MYPN	+	0.253888	1.5626e-07	4.25486e-06	gnomad
chr20	940998	G	A	RSPO4	-	-0.104358	1.60393e-07	4.3277e-06	gnomad
chr19	48836426	G	A	TMEM143	-	0.266186	1.63124e-07	4.36172e-06	gnomad
chr8	105368465	T	C	DCSTAMP	+	-0.498042	1.66517e-07	4.41271e-06	gnomad
chr11	118005923	G	A	SCN4B	-	0.428077	3.4549e-07	4.41323e-06	rare_3utr_clinical
chr19	45574825	G	A	ZNF296	-	-0.210439	3.48443e-07	4.4649e-06	gnomad
chr2	14775040	C	T	FAM84A	+	0.261552	3.50165e-07	4.46762e-06	gnomad
chr2	85618091	G	A	ELMOD3	+	-1.28419	1.22169e-07	4.47428e-06	gnomad
chr14	100193074	C	T	CYP46A1	+	0.584343	1.70989e-07	4.49111e-06	gnomad
chr1	22965935	T	C	C1QA	+	-0.177161	3.56974e-07	4.51557e-06	gnomad
chr3	13359176	G	A	NUP210	-	0.912042	3.56435e-07	4.51557e-06	gnomad
chr19	30192600	T	G	C19orf12	-	-0.301907	1.24827e-07	4.52299e-06	gnomad
chr11	65688921	C	G	DRAP1	+	1.123	1.2654e-07	4.53681e-06	gnomad
chr15	38990791	C	T	C15orf53	+	-0.419252	1.77371e-07	4.61787e-06	gnomad
chr8	144917705	C	T	NRBP2	-	-2.87755	3.71912e-07	4.68451e-06	gnomad
chr19	14721020	G	A	CLEC17A	+	-0.630537	2.19164e-07	4.69852e-06	gnomad
chr5	140085372	A	G	ZMAT2	+	0.1505	1.87084e-07	4.82839e-06	gnomad
chrX	21900808	A	C	MBTPS2	+	-0.212428	1.30319e-07	4.91563e-06	gnomad
chr19	12187981	G	T	ZNF844	+	-0.493752	4.04862e-07	5.07794e-06	gnomad
chr19	14519715	C	T	DDX39A	-	0.556878	2.39111e-07	5.09128e-06	gnomad
chr12	121439584	C	T	C12orf43	-	-0.14583	2.06544e-07	5.28468e-06	gnomad
chr10	133981592	G	T	JAKMIP3	+	0.267928	4.34388e-07	5.3905e-06	gnomad
chr13	28552233	C	G	URAD	-	-0.407576	4.36202e-07	5.3905e-06	gnomad
chr15	55912192	T	A	PRTG	-	0.304234	4.37068e-07	5.3905e-06	gnomad
chr2	128395002	C	G	MYO7B	+	0.252109	4.35365e-07	5.3905e-06	gnomad
chr7	151254285	G	A	PRKAG2	-	-0.181196	4.33936e-07	5.4778e-06	rare_3utr_clinical
chr19	6730088	T	C	GPR108	-	0.224144	4.54846e-07	5.58649e-06	gnomad
chr16	684511	T	A	C16orf13	-	0.371883	1.60334e-07	5.6885e-06	gnomad
chr17	76967652	C	T	LGALS3BP	-	-0.409787	1.59492e-07	5.78464e-06	gnomad
chr10	82280498	C	A	TSPAN14	+	-0.167333	4.80805e-07	5.88093e-06	gnomad
chr22	39918642	A	G	ATF4	+	0.659621	2.788e-07	5.89625e-06	gnomad
chr1	6166337	C	T	CHD5	-	-0.422045	2.82538e-07	5.93519e-06	gnomad
chr7	150324760	G	C	GIMAP6	-	-0.268804	1.0274e-07	5.95891e-06	gnomad
chrX	153649739	C	T	TAZ	+	-0.301278	4.84708e-07	6.04757e-06	rare_3utr_clinical
chr5	150409664	G	A	TNIP1	-	-0.550054	5.00703e-07	6.0991e-06	gnomad
chr1	41945043	G	A	EDN2	-	0.560893	2.93255e-07	6.11926e-06	gnomad
chr2	62053564	G	A	FAM161A	-	0.183136	4.98874e-07	6.15278e-06	rare_3utr_clinical
chr22	42301912	T	C	SREBF2	+	0.169235	1.08594e-07	6.16993e-06	gnomad
chr1	200593983	T	A	DDX59	-	0.238174	5.09857e-07	6.18515e-06	gnomad
chr5	6755085	C	T	PAPD7	+	0.547526	3.01768e-07	6.2552e-06	gnomad
chr11	69466100	G	A	CCND1	+	-0.313536	5.21667e-07	6.25706e-06	gnomad
chr2	175300800	C	T	GPR155	-	-0.439132	5.20688e-07	6.25706e-06	gnomad
chr8	27455104	G	A	CLU	-	0.359984	5.22126e-07	6.25706e-06	gnomad
chr19	51994857	T	C	SIGLEC12	-	-0.124104	5.29002e-07	6.31389e-06	gnomad
chr9	132652795	C	T	FNBP1	-	-0.335715	3.09406e-07	6.37132e-06	gnomad
chr3	42265475	C	G	TRAK1	+	1.76248	1.1507e-07	6.38036e-06	gnomad
chr8	74894281	T	A	TMEM70	+	0.317557	5.25887e-07	6.41224e-06	rare_3utr_clinical
chr19	54659179	C	T	CNOT3	+	0.762561	3.14888e-07	6.44183e-06	gnomad
chr12	69136253	G	A	NUP107	+	0.270912	2.56823e-07	6.51497e-06	gnomad
chr10	99474180	C	T	MARVELD1	+	0.34774	5.50896e-07	6.54047e-06	gnomad
chr19	45496442	G	T	CLPTM1	+	1.24298	5.52405e-07	6.54047e-06	gnomad
chr19	30190231	A	T	C19orf12	-	-0.693138	1.86723e-07	6.5565e-06	gnomad
chr1	21904155	G	A	ALPL	+	0.205677	5.62297e-07	6.63108e-06	gnomad
chr20	62221428	C	T	GMEB2	-	-0.376558	5.6561e-07	6.64367e-06	gnomad
chr22	19956276	C	G	COMT	+	0.418194	1.98986e-07	6.91578e-06	gnomad
chr7	102065677	G	A	PRKRIP1	+	-0.184372	2.74961e-07	6.91596e-06	gnomad
chr19	5691642	C	T	RPL36	+	-0.15742	5.98572e-07	7.00306e-06	gnomad
chr14	106235562	C	T	IGHG3	-	-0.259701	2.82751e-07	7.05214e-06	gnomad
chr1	203053021	C	T	MYOG	-	-0.128837	2.89034e-07	7.14878e-06	gnomad
chr1	161135283	G	A	USP21	+	-2.41012	1.67146e-07	7.34413e-06	gnomad
chrX	70444444	G	A	GJB1	+	-1.83277	1.67274e-07	7.34413e-06	gnomad
chr3	124466061	C	T	UMPS	+	0.276965	6.10005e-07	7.35434e-06	rare_3utr_clinical
chr1	226334290	C	T	ACBD3	-	0.329813	3.69429e-07	7.50852e-06	gnomad
chr5	72204655	C	T	TNPO1	+	0.621442	1.41193e-07	7.55923e-06	gnomad
chr2	85536598	C	T	TCF7L1	+	-0.238273	6.50278e-07	7.57805e-06	gnomad
chr16	4855191	G	C	GLYR1	-	-0.414156	3.82717e-07	7.72841e-06	gnomad
chr14	63757745	T	C	RHOJ	+	0.190219	6.69006e-07	7.76572e-06	gnomad
chr16	2326667	G	A	ABCA3	-	0.461059	6.81316e-07	7.87772e-06	gnomad
chr16	58079376	C	T	MMP15	+	0.236007	1.94352e-07	8.14511e-06	gnomad
chr11	116706505	G	C	APOA1	-	0.301003	6.93181e-07	8.17344e-06	rare_3utr_clinical
chr3	124467146	C	T	UMPS	+	0.0751635	6.90668e-07	8.17344e-06	rare_3utr_clinical
chr14	24649637	C	T	IPO4	-	0.392514	2.34752e-07	8.19893e-06	gnomad
chr15	98982849	G	A	FAM169B	-	-0.146911	7.12933e-07	8.21122e-06	gnomad
chr2	232673220	A	G	COPS7B	+	0.134454	7.18427e-07	8.24242e-06	gnomad
chr1	6694716	C	G	THAP3	+	0.26282	7.24213e-07	8.24489e-06	gnomad
chr7	30963422	T	G	AQP1	+	-0.0740875	7.23262e-07	8.24489e-06	gnomad
chr11	33055040	T	A	DEPDC7	+	0.35498	3.40299e-07	8.34717e-06	gnomad
chr8	144917715	C	T	NRBP2	-	3.10357	7.47992e-07	8.48297e-06	gnomad
chr2	206659784	G	A	NRP2	+	0.368347	4.24167e-07	8.51053e-06	gnomad
chr19	50819313	C	A	KCNC3	-	-0.766917	2.53943e-07	8.55244e-06	gnomad
chr17	79504140	A	G	FSCN2	+	0.710114	4.35234e-07	8.67696e-06	gnomad
chrX	123046725	T	C	XIAP	+	-0.112281	2.17374e-07	8.71385e-06	gnomad
chr19	4542725	C	A	SEMA6B	-	-0.134153	4.40201e-07	8.72044e-06	gnomad
chr9	77300564	G	A	RORB	+	-0.1528	3.58504e-07	8.72163e-06	gnomad
chr2	97498674	G	A	CNNM3	+	0.227201	2.55221e-07	8.77427e-06	gnomad
chr8	19263102	G	T	CSGALNACT1	-	0.484444	2.57612e-07	8.77427e-06	gnomad
chr5	176073019	C	T	EIF4E1B	+	-0.274711	7.79615e-07	8.80786e-06	gnomad
chr17	27282851	T	C	SEZ6	-	0.247518	7.88332e-07	8.87248e-06	gnomad
chr9	138418245	C	T	LCN1	+	-0.311074	3.76932e-07	9.09539e-06	gnomad
chr16	89220760	T	G	ACSF3	+	0.311289	4.63422e-07	9.1227e-06	gnomad
chr1	6694810	G	A	THAP3	+	0.162023	2.81147e-07	9.14212e-06	gnomad
chr16	31123595	C	T	BCKDK	+	0.147746	7.84843e-07	9.15366e-06	rare_3utr_clinical
chr2	233344828	G	A	ECEL1	-	-0.383345	4.72681e-07	9.24683e-06	gnomad
chr19	14519730	G	A	DDX39A	-	-0.483664	4.82461e-07	9.37952e-06	gnomad
chr10	27827382	T	C	RAB18	+	-0.153838	8.19603e-07	9.45628e-06	rare_3utr_clinical
chr6	149395302	T	C	UST	+	-0.327373	8.47811e-07	9.50576e-06	gnomad
chr6	21596195	C	A	SOX4	+	0.675349	8.63945e-07	9.6501e-06	gnomad
chr17	36891436	T	C	PCGF2	-	0.398465	8.78352e-07	9.77414e-06	gnomad
chr1	16721690	C	T	SZRD1	+	-0.627436	5.07898e-07	9.81308e-06	gnomad
chr7	95749933	C	T	SLC25A13	-	-0.119064	8.63255e-07	9.85396e-06	rare_3utr_clinical
chr19	17544353	C	T	MVB12A	+	0.972856	3.06448e-07	1.01708e-05	gnomad
chr2	219129249	G	C	AAMP	-	0.156628	3.03633e-07	1.01708e-05	gnomad
chr19	53926496	G	T	ZNF765	+	0.677992	3.26906e-07	1.06042e-05	gnomad
chr1	45286076	G	T	PTCH2	-	-0.185818	3.30743e-07	1.06053e-05	gnomad
chrX	123045341	G	A	XIAP	+	0.579031	3.38612e-07	1.06788e-05	gnomad
chr21	32491004	C	G	TIAM1	-	-0.305523	3.42213e-07	1.07569e-05	gnomad
chr14	95875437	G	A	SYNE3	-	0.324678	3.478e-07	1.08679e-05	gnomad
chr4	76836036	C	G	NAAA	-	-0.820683	5.72826e-07	1.09997e-05	gnomad
chrX	153172386	C	T	AVPR2	+	0.061741	9.82958e-07	1.11023e-05	rare_3utr_clinical
chr1	36559030	C	G	ADPRHL2	+	-0.279096	1.00237e-06	1.11124e-05	gnomad
chr14	102964634	G	T	TECPR2	+	-0.252707	3.67312e-07	1.11734e-05	gnomad
chr20	37005565	G	A	LBP	+	-0.132576	4.67162e-07	1.11818e-05	gnomad
chr4	146682555	G	A	ZNF827	-	-0.557322	3.64029e-07	1.12717e-05	gnomad
chr4	666265	C	T	ATP5I	-	-0.404552	5.93856e-07	1.1334e-05	gnomad
chr3	124465832	G	C	UMPS	+	-0.0823873	1.01466e-06	1.13409e-05	rare_3utr_clinical
chr12	58162723	C	G	METTL1	-	0.150053	4.83591e-07	1.14824e-05	gnomad
chr19	58452246	G	C	ZNF256	-	0.319075	6.08015e-07	1.15339e-05	gnomad
chr13	46357490	G	C	SIAH3	-	-0.15017	1.04766e-06	1.15711e-05	gnomad
chr6	31919854	C	T	CFB	+	0.141201	1.05041e-06	1.16194e-05	rare_3utr_clinical
chr1	151104652	G	A	SEMA6C	-	0.0765264	1.08124e-06	1.18807e-05	gnomad
chr1	45271382	T	C	PLK3	+	0.177054	1.08371e-06	1.18807e-05	gnomad
chr17	45198265	T	C	CDC27	-	0.249539	1.08931e-06	1.1898e-05	gnomad
chr11	56954997	T	C	LRRC55	+	0.262928	6.31578e-07	1.19087e-05	gnomad
chr17	79860661	C	A	PCYT2	-	1.0069	2.31473e-07	1.19337e-05	gnomad
chr11	75283132	C	G	SERPINH1	+	-0.278603	1.09791e-06	1.2021e-05	rare_3utr_clinical
chr17	74466085	C	T	AANAT	+	-0.135495	1.11305e-06	1.21126e-05	gnomad
chr4	187509719	G	C	FAT1	-	0.175512	5.2301e-07	1.23198e-05	gnomad
chr3	119135154	C	G	ARHGAP31	+	-0.179052	1.14299e-06	1.23929e-05	gnomad
chr5	35049285	G	C	PRLR	-	-0.166249	4.14038e-07	1.25912e-05	gnomad
chr19	51298440	C	T	ACPT	+	-0.390335	6.78563e-07	1.2718e-05	gnomad
chr22	31500496	A	G	SMTN	+	-0.356444	3.32913e-07	1.27894e-05	gnomad
chr1	85016098	T	A	CTBS	-	-0.218905	1.1852e-06	1.28037e-05	gnomad
chr17	420603	T	C	VPS53	-	0.576696	4.27908e-07	1.28978e-05	gnomad
chr19	30190835	G	C	C19orf12	-	-0.327637	1.21635e-06	1.30924e-05	gnomad
chr11	1104412	C	T	MUC2	+	-0.108998	1.22762e-06	1.31658e-05	gnomad
chr17	41719235	G	C	MEOX1	-	1.09134	4.62368e-07	1.3225e-05	gnomad
chr8	144239631	G	A	LY6H	-	-0.300756	4.62806e-07	1.3225e-05	gnomad
chr1	1269889	G	A	TAS1R3	+	-0.429704	5.71873e-07	1.32603e-05	gnomad
chr11	611814	G	C	PHRF1	+	-0.408712	5.70228e-07	1.32603e-05	gnomad
chr19	681756	C	T	FSTL3	+	0.2941	4.47e-07	1.33551e-05	gnomad
chr8	33356196	T	G	TTI2	-	-0.65331	5.87912e-07	1.35265e-05	gnomad
chr19	14164409	G	C	PALM3	-	0.684174	4.77832e-07	1.40301e-05	gnomad
chr10	33468998	C	T	NRP1	-	0.303693	1.34596e-06	1.43828e-05	gnomad
chr1	6694615	G	A	DNAJC11	-	0.213996	7.92756e-07	1.4714e-05	gnomad
chr19	12868894	T	C	BEST2	+	0.500181	7.99162e-07	1.4714e-05	gnomad
chr19	48833749	C	A	EMP3	+	0.718718	7.98641e-07	1.4714e-05	gnomad
chrX	153664263	G	A	ATP6AP1	+	0.774098	5.13549e-07	1.48233e-05	gnomad
chr3	42265451	C	T	TRAK1	+	1.5202	2.92961e-07	1.48291e-05	gnomad
chr11	124790262	T	A	HEPACAM	-	-0.24251	4.19546e-07	1.48777e-05	gnomad
chr18	46386084	A	C	CTIF	+	-0.347259	4.04399e-07	1.48777e-05	gnomad
chr15	73030536	G	C	BBS4	+	0.390425	1.39633e-06	1.48824e-05	rare_3utr_clinical
chr15	77329555	T	C	PSTPIP1	+	0.150567	1.40018e-06	1.48824e-05	rare_3utr_clinical
chr21	44473972	C	T	CBS	-	0.176814	1.40086e-06	1.48824e-05	rare_3utr_clinical
chr20	42697621	A	G	TOX2	+	0.19514	8.17565e-07	1.49648e-05	gnomad
chr1	229730024	G	A	TAF5L	-	0.344708	5.22928e-07	1.49672e-05	gnomad
chr3	42265512	A	T	TRAK1	+	-0.646266	5.32483e-07	1.49887e-05	gnomad
chr7	71252750	C	A	CALN1	-	-0.510138	5.31423e-07	1.49887e-05	gnomad
chr11	1959848	G	C	TNNT3	+	-0.23378	1.42125e-06	1.51328e-05	gnomad
chr14	24887512	G	A	NYNRIN	+	-0.41851	8.32018e-07	1.51408e-05	gnomad
chr22	38689284	G	A	CSNK1E	-	0.215692	8.42968e-07	1.52514e-05	gnomad
chr9	132484657	G	A	PRRX2	+	-0.304626	1.45144e-06	1.53988e-05	gnomad
chr10	3819470	T	C	KLF6	-	-0.672192	5.60049e-07	1.55083e-05	gnomad
chr5	81614149	A	G	ATP6AP1L	+	0.268813	5.59507e-07	1.55083e-05	gnomad
chr19	12924296	G	T	RNASEH2A	+	0.196022	1.48067e-06	1.55761e-05	rare_3utr_clinical
chr10	104836941	G	A	CNNM2	+	0.289852	4.60722e-07	1.57328e-05	gnomad
chr16	70605999	A	G	SF3B3	+	-0.13691	6.99073e-07	1.58423e-05	gnomad
chr8	1649615	G	C	DLGAP2	+	0.302426	6.99238e-07	1.58423e-05	gnomad
chr3	113005883	C	T	CFAP44	-	-0.182728	1.50853e-06	1.59473e-05	gnomad
chr9	140174427	C	T	TOR4A	+	0.153234	1.51521e-06	1.5961e-05	gnomad
chr6	150269866	C	G	ULBP2	+	1.23144	3.2601e-07	1.62074e-05	gnomad
chr19	3924597	G	A	ATCAY	+	-0.454706	1.54668e-06	1.62346e-05	gnomad
chr16	2203903	C	T	RAB26	+	0.0682049	1.5635e-06	1.63532e-05	gnomad
chr9	124584833	C	T	TTLL11	-	-0.114605	7.32802e-07	1.64769e-05	gnomad
chr19	49472184	C	T	GYS1	-	-0.461158	6.06861e-07	1.65357e-05	gnomad
chr9	99701919	G	A	NUTM2G	+	0.208876	6.06144e-07	1.65357e-05	gnomad
chr11	75442375	C	G	MOGAT2	+	0.230007	7.43482e-07	1.65914e-05	gnomad
chr20	57020760	G	A	VAPB	+	-0.221655	7.49304e-07	1.65965e-05	gnomad
chr16	338108	A	T	AXIN1	-	0.346679	7.58367e-07	1.66728e-05	gnomad
chr14	103576567	C	T	EXOC3L4	+	0.343912	9.29555e-07	1.67213e-05	gnomad
chr3	133497505	C	T	TF	+	0.559324	9.36968e-07	1.67583e-05	gnomad
chr1	27272718	C	G	NUDC	+	0.177471	1.61125e-06	1.67933e-05	gnomad
chr16	136657	G	A	NPRL3	-	-0.525089	9.7536e-07	1.73459e-05	gnomad
chr2	216808170	C	T	MREG	-	-0.215292	8.10004e-07	1.75883e-05	gnomad
chrX	21724159	G	T	SMPX	-	0.283734	8.11861e-07	1.75883e-05	gnomad
chr10	129249703	T	C	DOCK1	+	0.0902794	1.70047e-06	1.76611e-05	gnomad
chr12	21668682	T	C	GOLT1B	+	0.324066	1.0137e-06	1.79258e-05	gnomad
chrX	118215262	A	G	KIAA1210	-	-1.81973	8.47844e-07	1.81596e-05	gnomad
chr19	54445596	G	T	CACNG7	+	-0.167919	8.56882e-07	1.81659e-05	gnomad
chr12	121439934	G	A	HNF1A	+	-0.226253	1.76521e-06	1.8389e-05	rare_3utr_clinical
chr4	151177432	A	T	DCLK2	+	-0.18582	6.99667e-07	1.87643e-05	gnomad
chr10	134230582	C	T	PWWP2B	+	0.663307	6.83999e-07	1.89709e-05	gnomad
chr20	23728406	G	T	CST1	-	1.00724	3.89886e-07	1.90428e-05	gnomad
chr8	22878068	G	C	TNFRSF10B	-	0.154596	4.01801e-07	1.92865e-05	gnomad
chr12	300201	C	T	SLC6A12	-	-0.184763	1.90439e-06	1.97098e-05	gnomad
chr7	158738489	C	T	WDR60	+	0.192635	9.39675e-07	1.97798e-05	gnomad
chrX	123044171	G	A	XIAP	+	-0.275176	1.92316e-06	1.98346e-05	gnomad
chr8	145101866	C	T	SPATC1	+	-0.483369	1.13728e-06	1.99983e-05	gnomad
chr10	69971436	A	G	MYPN	+	0.42345	7.58958e-07	2.00389e-05	gnomad
chr12	48723845	A	T	H1FNT	+	-0.63988	7.68429e-07	2.06897e-05	gnomad
chr3	111732484	C	G	TAGLN3	+	0.220584	7.89851e-07	2.06897e-05	gnomad
chr8	144990297	T	C	PLEC	-	-0.570457	1.18677e-06	2.07519e-05	gnomad
chr16	30681412	T	C	FBRS	+	0.144652	6.53234e-07	2.15101e-05	gnomad
chr11	64621783	G	A	EHD1	-	0.149256	1.03079e-06	2.1545e-05	gnomad
chr12	81653143	G	C	ACSS3	+	-0.196862	2.09754e-06	2.15581e-05	gnomad
chr2	230902080	G	A	SLC16A14	-	0.520554	1.31493e-06	2.28652e-05	gnomad
chr17	78410027	C	A	ENDOV	+	-0.475282	2.26176e-06	2.30856e-05	gnomad
chr2	88747688	A	G	FOXI3	-	0.285963	2.25679e-06	2.30856e-05	gnomad
chr16	216754	G	A	HBM	+	-0.468067	1.33564e-06	2.30969e-05	gnomad
chr6	37448956	C	G	CMTR1	+	-2.00393	2.30152e-06	2.34107e-05	gnomad
chr1	201328305	G	A	TNNT2	-	0.305865	7.65882e-07	2.35381e-05	gnomad
chr13	98116738	G	A	RAP2A	+	1.08202	7.45406e-07	2.35381e-05	gnomad
chr4	146682378	G	A	ZNF827	-	0.675967	9.11644e-07	2.37027e-05	gnomad
chr2	171573959	T	G	SP5	+	0.681455	2.34854e-06	2.38071e-05	gnomad
chr3	93773464	G	A	ARL13B	+	0.497626	9.37073e-07	2.38827e-05	gnomad
chr1	207273311	T	C	C4BPB	+	-0.346939	1.41365e-06	2.43118e-05	gnomad
chr20	3758833	C	T	SPEF1	-	0.645001	9.6428e-07	2.48813e-05	gnomad
chr1	6162019	G	A	CHD5	-	0.322134	2.46801e-06	2.49328e-05	gnomad
chr19	10426717	G	A	CTD-2369P2.12	-	0.546468	2.42251e-06	2.49938e-05	rare_3utr_clinical
chr1	2522416	G	C	FAM213B	+	-0.113056	2.49279e-06	2.50975e-05	gnomad
chr1	19983634	C	T	NBL1	+	-0.399333	1.22059e-06	2.51949e-05	gnomad
chr16	57792617	A	G	KIFC3	-	-0.309824	1.22239e-06	2.51949e-05	gnomad
chr5	132150994	A	G	SOWAHA	+	0.257645	2.52009e-06	2.52863e-05	gnomad
chr17	48253138	C	T	SGCA	+	0.202251	1.2411e-06	2.54039e-05	gnomad
chr14	23242547	G	A	SLC7A7	-	0.177904	1.02764e-06	2.55017e-05	gnomad
chr12	109993586	C	G	MMAB	-	0.297818	2.55239e-06	2.55239e-05	gnomad
chr1	152681865	C	T	LCE4A	+	0.321394	2.57321e-06	2.55482e-05	gnomad
chr14	106090782	C	T	IGHG4	-	-0.31709	2.56855e-06	2.55482e-05	gnomad
chr16	31123631	T	G	BCKDK	+	-0.143277	2.58385e-06	2.55482e-05	gnomad
chr22	32783959	C	T	RTCB	-	0.29426	2.58935e-06	2.55482e-05	gnomad
chr14	92960010	C	T	SLC24A4	+	-0.316371	1.26579e-06	2.57319e-05	gnomad
chr12	54350366	C	T	HOXC12	+	0.913512	1.51471e-06	2.59073e-05	gnomad
chr2	220074208	C	T	ZFAND2B	+	-0.123532	2.66193e-06	2.61771e-05	gnomad
chr1	1469501	C	T	ATAD3A	+	0.201148	2.76672e-06	2.69391e-05	gnomad
chr10	51589291	C	G	NCOA4	+	0.170082	2.76092e-06	2.69391e-05	gnomad
chr17	39032609	C	A	KRT20	-	0.267959	2.75695e-06	2.69391e-05	gnomad
chr14	105399335	C	A	PLD4	+	0.386119	1.11977e-06	2.70754e-05	gnomad
chr19	46893619	G	A	PPP5C	+	0.222607	2.79129e-06	2.70893e-05	gnomad
chr8	97242423	C	T	UQCRB	-	-0.140171	2.82698e-06	2.7346e-05	gnomad
chr8	22477245	A	C	CCAR2	+	-0.204391	9.26966e-07	2.75698e-05	gnomad
chr9	130684088	C	G	PIP5KL1	-	-0.182007	2.86411e-06	2.76149e-05	gnomad
chr17	80615614	G	A	RAB40B	-	0.533327	1.17914e-06	2.77983e-05	gnomad
chr16	1560943	C	T	IFT140	-	0.166919	2.77087e-06	2.81432e-05	rare_3utr_clinical
chr7	150642438	C	T	KCNH2	-	-0.36871	2.78022e-06	2.81432e-05	rare_3utr_clinical
chr22	37154325	C	T	IFT27	-	-0.283082	1.10516e-06	2.83022e-05	gnomad
chr19	58565469	C	G	ZSCAN1	+	0.182977	1.41035e-06	2.84756e-05	gnomad
chr6	3019901	G	A	NQO2	+	-0.384622	1.02437e-06	2.95146e-05	gnomad
chrX	69283265	G	C	OTUD6A	+	-0.187416	3.11553e-06	2.99414e-05	gnomad
chr7	4838975	G	C	RADIL	-	0.357948	1.76125e-06	2.99603e-05	gnomad
chr12	57866256	C	A	ARHGAP9	-	-0.0731757	3.15241e-06	3.01978e-05	gnomad
chr17	8076762	G	A	TMEM107	-	0.102745	3.04587e-06	3.05441e-05	rare_3utr_clinical
chr16	84940274	C	T	CRISPLD2	+	-0.317253	1.80851e-06	3.05981e-05	gnomad
chr11	563658	G	T	RASSF7	+	0.377811	3.2158e-06	3.07057e-05	gnomad
chr9	2653916	C	T	VLDLR	+	-0.106044	3.10859e-06	3.08844e-05	rare_3utr_clinical
chr14	94517489	T	C	DDX24	-	-0.247101	1.38047e-06	3.1138e-05	gnomad
chr19	45496257	G	T	CLPTM1	+	0.213706	1.38685e-06	3.1138e-05	gnomad
chr17	26726612	C	A	SARM1	+	-0.183813	3.17528e-06	3.12575e-05	rare_3utr_clinical
chr13	49866966	C	T	CDADC1	+	0.285142	1.87723e-06	3.159e-05	gnomad
chr14	74943112	A	G	NPC2	-	-0.153549	1.27321e-06	3.21882e-05	gnomad
chr8	143763710	C	T	PSCA	+	0.578994	1.27581e-06	3.21882e-05	gnomad
chr17	39262285	T	C	KRTAP4-9	+	-0.51526	3.39232e-06	3.22484e-05	gnomad
chr17	80900418	C	T	TBCD	+	0.108905	3.39915e-06	3.22484e-05	gnomad
chrX	152915797	C	T	DUSP9	+	0.691249	6.84711e-07	3.23091e-05	gnomad
chr7	64437273	G	A	ZNF117	-	-0.209632	1.48139e-06	3.24872e-05	gnomad
chr6	44081571	G	A	MRPL14	-	-0.16832	1.62264e-06	3.25404e-05	gnomad
chr11	8246155	G	A	LMO1	-	0.222075	1.94471e-06	3.25505e-05	gnomad
chr19	18888195	G	C	CRTC1	+	0.352018	7.02638e-07	3.26024e-05	gnomad
chr3	52457368	G	A	PHF7	+	0.324088	1.5586e-06	3.34037e-05	gnomad
chr19	4523519	C	A	PLIN5	-	0.286874	3.54344e-06	3.34349e-05	gnomad
chr3	142525120	C	G	TRPC1	+	-0.807884	3.54681e-06	3.34349e-05	gnomad
chr1	247463813	G	A	ZNF496	-	-0.181537	3.56239e-06	3.34751e-05	gnomad
chr4	74963454	G	A	CXCL2	-	-0.160158	3.57522e-06	3.34894e-05	gnomad
chr11	74351825	G	T	POLD3	+	-0.208367	1.69337e-06	3.35062e-05	gnomad
chr14	93695223	C	T	UBR7	+	0.111424	1.69059e-06	3.35062e-05	gnomad
chr11	2185453	C	T	TH	-	-0.229593	7.34514e-07	3.35227e-05	gnomad
chr3	42265482	A	C	TRAK1	+	0.734962	2.02517e-06	3.35386e-05	gnomad
chr6	32083507	T	C	ATF6B	-	-0.525658	2.01796e-06	3.35386e-05	gnomad
chr1	173907810	C	T	RC3H1	-	-0.286747	2.03838e-06	3.35795e-05	gnomad
chr12	93101530	C	T	C12orf74	+	-0.358343	2.05964e-06	3.37522e-05	gnomad
chr1	155851325	C	T	SYT11	+	0.420769	7.66753e-07	3.44297e-05	gnomad
chr18	46386178	T	C	CTIF	+	0.334998	2.12769e-06	3.46858e-05	gnomad
chr17	77758880	C	T	CBX2	+	-0.231808	1.38706e-06	3.47376e-05	gnomad
chr16	5135586	T	C	EEF2KMT	-	0.240132	3.74729e-06	3.49904e-05	gnomad
chr12	32793489	G	A	FGD4	+	0.22292	3.6291e-06	3.54002e-05	rare_3utr_clinical
chr20	57025522	T	C	VAPB	+	-0.676636	1.43323e-06	3.56319e-05	gnomad
chr5	23527923	A	G	PRDM9	+	0.486958	2.20528e-06	3.57644e-05	gnomad
chr12	10467917	G	A	KLRD1	+	-0.192018	1.45809e-06	3.59874e-05	gnomad
chr12	93969315	C	T	SOCS2	+	0.259729	1.84798e-06	3.70776e-05	gnomad
chr8	144917802	G	A	NRBP2	-	-0.220561	1.82877e-06	3.70776e-05	gnomad
chrX	149937482	G	A	CD99L2	-	-0.169677	1.7915e-06	3.70776e-05	gnomad
chr14	24649414	G	T	REC8	+	0.195138	1.5244e-06	3.73534e-05	gnomad
chr9	35752901	C	T	RGP1	+	-0.495876	8.47069e-07	3.74324e-05	gnomad
chr19	54634909	G	A	PRPF31	+	-0.0779866	3.87779e-06	3.74853e-05	rare_3utr_clinical
chr12	69050971	A	G	RAP1B	+	-0.28401	1.5541e-06	3.7541e-05	gnomad
chr19	1257321	G	A	MIDN	+	-0.539345	1.5502e-06	3.7541e-05	gnomad
chr15	90224715	T	C	PEX11A	-	-0.445664	1.58444e-06	3.80041e-05	gnomad
chr5	26881236	A	G	CDH9	-	0.22361	1.6165e-06	3.81099e-05	gnomad
chr7	56079447	A	G	PSPH	-	0.259923	1.61198e-06	3.81099e-05	gnomad
chr20	61977675	C	T	CHRNA4	-	0.155804	8.8186e-07	3.83609e-05	gnomad
chr19	50138829	T	C	RRAS	-	0.285021	4.22275e-06	3.93061e-05	gnomad
chr12	112338003	T	C	MAPKAPK5	+	0.792935	9.17984e-07	3.9318e-05	gnomad
chr1	154931207	G	A	PYGO2	-	-0.0971	4.29335e-06	3.9838e-05	gnomad
chr7	45115755	C	T	CCM2	+	0.437312	1.70776e-06	3.98399e-05	gnomad
chr16	31204642	T	C	FUS	+	0.202132	4.19115e-06	4.01527e-05	rare_3utr_clinical
chr9	140120533	G	T	CYSRT1	+	-0.359897	4.35806e-06	4.03121e-05	gnomad
chr3	14106367	T	A	TPRXL	+	0.236692	2.05228e-06	4.03388e-05	gnomad
chr3	13679592	G	A	FBLN2	+	0.658501	4.43558e-06	4.09013e-05	gnomad
chr17	78410027	C	T	ENDOV	+	-0.422155	4.45558e-06	4.09581e-05	gnomad
chr1	197876392	T	A	C1orf53	+	1.48385	9.71895e-07	4.09963e-05	gnomad
chr2	233744178	C	T	NGEF	-	0.935162	2.10311e-06	4.1066e-05	gnomad
chrX	152773923	G	A	BGN	+	0.0778216	2.12155e-06	4.11552e-05	gnomad
chr16	338114	C	T	AXIN1	-	-0.279186	4.4989e-06	4.12283e-05	gnomad
chr1	1269893	C	T	TAS1R3	+	-0.105465	4.53459e-06	4.14271e-05	gnomad
chr19	17339887	C	G	OCEL1	+	-0.151072	4.66446e-06	4.24825e-05	gnomad
chr3	39184510	C	A	CSRNP1	-	-0.243664	4.71525e-06	4.28133e-05	gnomad
chr16	2088029	G	A	SLC9A3R2	+	-0.191891	2.25587e-06	4.30387e-05	gnomad
chr5	149932936	G	A	NDST1	+	-0.332608	2.24761e-06	4.30387e-05	gnomad
chr7	98963588	T	C	ARPC1A	+	0.295278	2.26214e-06	4.30387e-05	gnomad
chr16	108319	C	G	RHBDF1	-	-0.32062	4.7953e-06	4.3407e-05	gnomad
chr12	109994463	A	T	MMAB	-	0.28539	2.21962e-06	4.36064e-05	gnomad
chr11	118986971	C	T	C2CD2L	+	-0.398792	2.2793e-06	4.38649e-05	gnomad
chr16	89299508	T	C	ZNF778	+	0.169685	2.32585e-06	4.3969e-05	gnomad
chr11	64812232	C	A	SAC3D1	+	0.307069	2.74554e-06	4.40786e-05	gnomad
chr19	51532399	C	T	KLK12	-	0.865991	2.76019e-06	4.40786e-05	gnomad
chr8	74893877	G	A	TMEM70	+	-0.38166	2.74763e-06	4.40786e-05	gnomad
chr16	239175	T	C	LUC7L	-	0.158068	2.38682e-06	4.4836e-05	gnomad
chr14	67850225	T	G	EIF2S1	+	-0.457992	2.84564e-06	4.52125e-05	gnomad
chr5	177638915	G	A	PHYKPL	-	0.414811	2.88592e-06	4.56208e-05	gnomad
chr16	67197957	C	G	FBXL8	+	-0.437736	1.09826e-06	4.56352e-05	gnomad
chr13	114204009	A	C	TMCO3	+	-0.343482	2.0239e-06	4.6577e-05	gnomad
chr12	132406349	G	A	ULK1	+	-0.301088	5.17228e-06	4.66767e-05	gnomad
chr3	93772884	C	A	ARL13B	+	-0.960494	2.07442e-06	4.74192e-05	gnomad
chr5	1038596	C	A	NKD2	+	0.400135	3.06504e-06	4.82089e-05	gnomad
chr10	135044983	G	C	UTF1	+	-1.77304	1.18926e-06	4.86898e-05	gnomad
chr2	46987287	C	T	SOCS5	+	0.65683	2.58552e-06	4.87628e-05	gnomad
chr4	56291671	T	C	TMEM165	+	0.580463	2.61484e-06	4.88103e-05	gnomad
chr10	135076584	T	C	ADAM8	-	0.495435	5.45127e-06	4.89297e-05	gnomad
chr19	39899364	G	C	ZFP36	+	0.481523	5.455e-06	4.89297e-05	gnomad
chr3	129252594	C	T	RHO	+	0.312503	5.16233e-06	4.90193e-05	rare_3utr_clinical
chrX	123046362	G	A	XIAP	+	0.194511	5.68043e-06	5.07978e-05	gnomad
chr8	145654505	T	G	TONSL	-	-0.540024	5.72587e-06	5.10499e-05	gnomad
chr5	150562698	G	A	CCDC69	-	-0.183507	5.74794e-06	5.10928e-05	gnomad
chr18	77733668	C	T	TXNL4A	-	-0.744892	2.28252e-06	5.14853e-05	gnomad
chr17	8076766	G	A	TMEM107	-	-0.0162829	5.47662e-06	5.15475e-05	rare_3utr_clinical
chr15	41059591	C	G	DNAJC17	-	0.17548	2.78221e-06	5.161e-05	gnomad
chr17	40724896	A	G	MLX	+	0.188328	5.91608e-06	5.24227e-05	gnomad
chr8	70571381	C	G	SULF1	+	0.497604	2.35318e-06	5.27299e-05	gnomad
chr1	228391745	C	T	C1orf145	-	-0.457415	2.86578e-06	5.283e-05	gnomad
chr10	129537236	G	C	FOXI2	+	0.229831	2.97463e-06	5.29259e-05	gnomad
chr16	87735204	G	T	KLHDC4	-	-0.135282	2.91719e-06	5.29259e-05	gnomad
chr17	79860668	C	T	PCYT2	-	0.852252	2.92614e-06	5.29259e-05	gnomad
chr6	34212851	A	G	HMGA1	+	0.380063	2.93385e-06	5.3751e-05	gnomad
chr11	118007534	T	G	SCN4B	-	-0.68313	2.41838e-06	5.38366e-05	gnomad
chr2	224617505	T	C	AP1S3	-	-0.693798	2.43552e-06	5.38661e-05	gnomad
chr22	38610947	T	C	MAFF	+	-0.56394	1.34168e-06	5.41341e-05	gnomad
chr11	1490978	T	G	MOB2	-	0.95214	1.37184e-06	5.45602e-05	gnomad
chr15	59428859	A	T	MYO1E	-	-0.37439	2.50669e-06	5.50825e-05	gnomad
chr22	39925486	C	T	RPS19BP1	-	0.484341	3.2212e-06	5.59072e-05	gnomad
chr3	15602364	G	A	HACL1	-	-0.342287	3.26076e-06	5.59072e-05	gnomad
chr7	5347257	C	T	TNRC18	-	-0.496615	3.57644e-06	5.59712e-05	gnomad
chr22	37407034	G	A	TST	-	0.284395	3.37387e-06	5.68136e-05	gnomad
chr19	33167885	C	A	RGS9BP	+	-0.192498	3.18155e-06	5.79315e-05	gnomad
chr15	90171614	G	A	KIF7	-	-0.192172	6.23075e-06	5.81356e-05	rare_3utr_clinical
chr21	32253314	G	A	KRTAP11-1	-	0.14815	6.72867e-06	5.92764e-05	gnomad
chr16	3707971	C	G	DNASE1	+	-0.220308	2.71722e-06	5.93261e-05	gnomad
chr3	12581668	G	A	MKRN2OS	-	0.358391	1.52112e-06	5.9645e-05	gnomad
chr7	2419973	T	C	EIF3B	+	-0.43846	3.83508e-06	5.97204e-05	gnomad
chr2	131522252	G	A	AMER3	+	0.197945	6.83365e-06	5.993e-05	gnomad
chr4	52961084	C	T	SPATA18	+	0.13805	6.86022e-06	5.993e-05	gnomad
chr8	97242635	C	T	UQCRB	-	-0.348252	6.86361e-06	5.993e-05	gnomad
chr16	89804692	C	T	FANCA	-	-0.0768074	6.56638e-06	6.0739e-05	rare_3utr_clinical
chr17	47126831	T	A	IGF2BP1	+	-0.289986	1.58073e-06	6.11217e-05	gnomad
chr20	61510552	G	T	DIDO1	-	-0.179791	7.21006e-06	6.27699e-05	gnomad
chr1	77528939	A	G	ST6GALNAC5	+	-0.490438	7.27087e-06	6.30383e-05	gnomad
chr22	43088800	G	A	A4GALT	-	0.0965422	7.28348e-06	6.30383e-05	gnomad
chr17	61585011	G	A	CTD-2501B8.1	+	-0.337877	4.07813e-06	6.31909e-05	gnomad
chr17	79617873	C	G	PDE6G	-	0.325657	2.99589e-06	6.45823e-05	gnomad
chrX	152935357	G	A	PNCK	-	0.329979	3.57274e-06	6.46579e-05	gnomad
chr15	45654280	G	C	GATM	-	-0.153642	7.05827e-06	6.4731e-05	rare_3utr_clinical
chr14	91700284	C	T	GPR68	-	0.225786	1.71086e-06	6.5247e-05	gnomad
chr6	99322149	T	C	FBXL4	-	0.248084	4.27742e-06	6.59524e-05	gnomad
chr11	71212447	C	T	NADSYN1	+	-0.104379	7.67739e-06	6.62538e-05	gnomad
chr1	38511038	G	A	POU3F1	-	1.56866	3.09428e-06	6.62837e-05	gnomad
chr12	121015017	G	A	RNF10	+	0.692844	3.13012e-06	6.66324e-05	gnomad
chr16	89300091	T	A	ZNF778	+	-0.0370817	3.72605e-06	6.70237e-05	gnomad
chr8	142204354	G	A	DENND3	+	0.168534	3.75486e-06	6.71351e-05	gnomad
chr11	134019510	G	A	JAM3	+	-0.492653	7.80826e-06	6.71873e-05	gnomad
chr16	633732	C	T	PIGQ	+	-0.0879048	7.83944e-06	6.72602e-05	gnomad
chr22	29654946	C	T	EMID1	+	-0.309211	4.3963e-06	6.74531e-05	gnomad
chr6	26217601	T	C	HIST1H2AE	+	-0.232841	4.08171e-06	6.75273e-05	gnomad
chrX	7868681	C	A	PNPLA4	-	-0.215135	7.92269e-06	6.77779e-05	gnomad
chr17	79430878	G	A	BAHCC1	+	-0.23372	7.98293e-06	6.80965e-05	gnomad
chr1	21924201	G	T	RAP1GAP	-	-0.132388	4.51518e-06	6.89277e-05	gnomad
chr2	119752099	C	T	MARCO	+	-0.107627	4.53646e-06	6.89277e-05	gnomad
chr12	120565625	C	T	GCN1	-	-0.201554	8.15281e-06	6.93457e-05	gnomad
chr10	90775410	G	A	FAS	+	1.13625	8.21484e-06	6.96732e-05	gnomad
chr10	75404869	G	A	SYNPO2L	-	-0.294656	3.30936e-06	7.00103e-05	gnomad
chr5	149495298	C	G	PDGFRB	-	-0.169366	8.28662e-06	7.00811e-05	gnomad
chr10	12292393	C	T	CDC123	+	-0.123416	8.33844e-06	7.03185e-05	gnomad
chr1	20490448	C	T	PLA2G2C	-	-0.378409	8.42499e-06	7.04462e-05	gnomad
chr11	71714557	C	G	IL18BP	+	-0.336199	8.41965e-06	7.04462e-05	gnomad
chr19	41135485	G	T	LTBP4	+	-0.292388	8.41144e-06	7.04462e-05	gnomad
chr19	12491480	G	A	CTD-3105H18.14	-	-0.287705	8.48855e-06	7.07778e-05	gnomad
chr19	306674	C	T	MIER2	-	0.0994871	8.5369e-06	7.0981e-05	gnomad
chrX	147032106	A	G	FMR1	+	0.391948	4.85893e-06	7.34708e-05	gnomad
chr1	6694859	G	A	THAP3	+	0.153784	4.28341e-06	7.36042e-05	gnomad
chr10	133981812	G	A	JAKMIP3	+	0.31158	4.18454e-06	7.36042e-05	gnomad
chr10	27484771	C	A	ACBD5	-	-0.383877	4.23918e-06	7.36042e-05	gnomad
chr11	6452427	T	C	HPX	-	-0.0870662	4.30963e-06	7.36042e-05	gnomad
chr13	96230312	G	A	CLDN10	+	0.168363	4.25732e-06	7.36042e-05	gnomad
chr19	45496435	C	T	CLPTM1	+	1.76147	4.31521e-06	7.36042e-05	gnomad
chr3	124466065	G	T	UMPS	+	0.3764	4.29471e-06	7.36042e-05	gnomad
chr3	49213335	T	C	KLHDC8B	+	-0.186802	4.33987e-06	7.36042e-05	gnomad
chr6	35216533	C	T	SCUBE3	+	-0.399736	4.33244e-06	7.36042e-05	gnomad
chrX	153649864	G	A	TAZ	+	0.374565	4.38979e-06	7.40278e-05	gnomad
chr1	152770632	C	G	LCE1D	+	0.301458	4.92361e-06	7.40909e-05	gnomad
chr14	93401241	G	A	CHGA	+	0.249178	8.94065e-06	7.41298e-05	gnomad
chr20	741658	T	C	SLC52A3	-	-0.33402	4.42293e-06	7.41653e-05	gnomad
chr19	4502107	T	C	CTB-50L17.10	+	0.291165	8.99961e-06	7.44102e-05	gnomad
chr3	119348347	T	A	PLA1A	+	-0.563268	3.56144e-06	7.48781e-05	gnomad
chr8	19263283	C	A	CSGALNACT1	-	0.232912	9.09593e-06	7.49971e-05	gnomad
chr19	10800119	G	A	ILF3	+	-0.183618	9.14404e-06	7.51844e-05	gnomad
chr14	23020838	A	T	TRAC	+	-0.138208	5.0518e-06	7.52959e-05	gnomad
chrX	221734	C	A	GTPBP6	-	0.237419	5.03522e-06	7.52959e-05	gnomad
chr17	62533916	T	C	CEP95	+	0.486736	2.00243e-06	7.53345e-05	gnomad
chr11	94696539	A	G	CWC15	-	0.56871	4.59831e-06	7.63316e-05	gnomad
chr17	43514537	G	A	PLEKHM1	-	-0.0537609	4.60356e-06	7.63316e-05	gnomad
chr16	1840564	G	C	IGFALS	-	0.143563	2.83318e-06	7.68291e-05	gnomad
chr7	1586582	G	T	TMEM184A	-	-0.0894495	2.7705e-06	7.68291e-05	gnomad
chr17	29326215	C	T	RNF135	+	0.204317	4.68706e-06	7.72845e-05	gnomad
chr17	79090138	C	T	BAIAP2	+	-0.469241	4.74018e-06	7.73014e-05	gnomad
chr6	39873339	G	T	MOCS1	-	-0.471702	4.73626e-06	7.73014e-05	gnomad
chr13	114438338	T	C	GRK1	+	-0.309887	9.50391e-06	7.77116e-05	gnomad
chr1	226789754	C	T	C1orf95	+	-0.437586	9.63999e-06	7.86071e-05	gnomad
chr22	43901543	G	T	MPPED1	+	-0.655466	3.76501e-06	7.86725e-05	gnomad
chr2	220150730	G	A	DNAJB2	+	0.513257	4.91177e-06	7.9229e-05	gnomad
chr1	79107524	C	T	IFI44L	+	0.233901	9.78406e-06	7.95626e-05	gnomad
chr16	3119392	C	T	IL32	+	0.597221	4.89689e-06	7.96166e-05	gnomad
chr13	88330527	A	G	SLITRK5	+	0.300242	9.86462e-06	7.9998e-05	gnomad
chr12	77417789	G	C	E2F7	-	0.352605	4.99394e-06	8.0119e-05	gnomad
chr7	72420721	C	T	POM121	+	-0.363927	3.88921e-06	8.02826e-05	gnomad
chr2	158991405	G	T	UPP2	+	-0.204998	5.05325e-06	8.07664e-05	gnomad
chr2	27600283	C	T	ZNF513	-	-0.118073	8.88802e-06	8.08207e-05	rare_3utr_clinical
chr16	23400211	G	C	COG7	-	0.314205	9.35712e-06	8.43714e-05	rare_3utr_clinical
chr9	130883381	C	T	PTGES2	-	-0.246211	1.05022e-05	8.49359e-05	gnomad
chr17	4802025	T	C	CHRNE	-	-0.433242	9.52898e-06	8.52049e-05	rare_3utr_clinical
chr12	113826444	G	T	PLBD2	+	-0.181184	1.06219e-05	8.56699e-05	gnomad
chr19	1980376	G	A	CSNK1G2	+	0.234207	1.07709e-05	8.66351e-05	gnomad
chr16	684522	C	T	C16orf13	-	0.530496	2.34943e-06	8.6969e-05	gnomad
chr19	2248556	C	G	SF3A2	+	-0.441181	2.37757e-06	8.6969e-05	gnomad
chrX	54959833	G	C	PFKFB1	-	0.928953	2.40539e-06	8.6969e-05	gnomad
chr1	235612116	G	A	TBCE	+	0.176243	4.24179e-06	8.70334e-05	gnomad
chr18	11881162	C	T	GNAL	+	-0.400591	1.08673e-05	8.71738e-05	gnomad
chr3	48600170	G	T	UCN2	-	0.312156	1.08999e-05	8.71991e-05	gnomad
chr19	40884233	C	T	PLD3	+	0.173129	1.098e-05	8.76036e-05	gnomad
chr19	30190928	T	C	C19orf12	-	-0.270248	9.88319e-06	8.76418e-05	rare_3utr_clinical
chr16	89220979	C	T	ACSF3	+	0.274851	4.31716e-06	8.80494e-05	gnomad
chr22	26849194	G	A	HPS4	-	-0.201144	1.00294e-05	8.82093e-05	rare_3utr_clinical
chrX	102885332	G	C	TCEAL1	+	-0.241679	5.6723e-06	8.91497e-05	gnomad
chr1	212792903	C	T	ATF3	+	0.264625	1.12099e-05	8.91968e-05	gnomad
chr17	80015155	G	T	GPS1	+	0.241525	1.12671e-05	8.94117e-05	gnomad
chr9	5126795	A	C	JAK2	+	-0.269249	5.82549e-06	9.00564e-05	gnomad
chr9	139089162	G	A	LHX3	-	0.173019	1.0383e-05	9.05767e-05	rare_3utr_clinical
chr1	79129539	T	C	IFI44	+	-0.192104	1.15745e-05	9.16059e-05	gnomad
chr7	2420028	G	A	EIF3B	+	0.257078	6.17772e-06	9.16411e-05	gnomad
chr17	34964863	C	T	MRM1	+	-0.152	6.22945e-06	9.19726e-05	gnomad
chr8	145736584	C	T	MFSD3	+	0.401532	6.35709e-06	9.34164e-05	gnomad
chr2	172338658	G	A	DCAF17	+	-0.16766	5.88799e-06	9.39545e-05	gnomad
chr12	56386361	C	T	RAB5B	+	0.150276	5.92342e-06	9.40145e-05	gnomad
chr9	37588842	C	T	RP11-613M10.9	-	0.388936	4.70285e-06	9.4223e-05	gnomad
chr15	85488435	C	T	SLC28A1	+	0.117409	6.25118e-06	9.50785e-05	gnomad
chr17	38512642	A	T	RARA	+	0.320897	2.69759e-06	9.5093e-05	gnomad
chr8	144917663	G	A	NRBP2	-	2.247	2.6984e-06	9.5093e-05	gnomad
chr16	30959199	C	T	FBXL19	+	-0.27574	4.77909e-06	9.51906e-05	gnomad
chr11	76507730	T	C	TSKU	+	-0.115974	6.06035e-06	9.56762e-05	gnomad
chr19	50310207	G	C	AP2A1	+	0.16045	4.84944e-06	9.59018e-05	gnomad
chr8	22432390	C	G	SORBS3	+	1.93165	4.87111e-06	9.59018e-05	gnomad
chr20	3758839	C	T	SPEF1	-	0.187597	3.64695e-06	9.60712e-05	gnomad
chr7	150773778	A	G	FASTK	-	0.171065	2.76112e-06	9.60868e-05	gnomad
chr12	9092425	C	T	PHC1	+	-0.345576	4.96777e-06	9.72427e-05	gnomad
chr1	228363245	G	A	IBA57	+	-0.387291	1.23574e-05	9.75412e-05	gnomad
chr2	219679800	G	A	CYP27A1	+	0.155443	1.13562e-05	9.82675e-05	rare_3utr_clinical
chr17	62121302	C	A	ERN1	-	-0.171535	1.25167e-05	9.85281e-05	gnomad
chrX	65817849	T	A	EDA2R	-	-0.180089	1.2549e-05	9.85281e-05	gnomad
chr19	18004719	G	T	SLC5A5	+	0.159204	1.26375e-05	9.89603e-05	gnomad
chr14	69995141	C	T	PLEKHD1	+	-0.346511	5.15603e-06	9.97809e-05	gnomad
chr11	4113038	G	C	STIM1	+	-0.243806	5.19141e-06	9.9898e-05	gnomad
chr17	49248997	C	T	NME1-NME2	+	0.550593	5.24072e-06	0.00010028	gnomad
chr9	20346405	A	C	MLLT3	-	-2.13543	5.33961e-06	0.000101602	gnomad
chr1	43317524	A	C	ZNF691	+	0.165709	6.49803e-06	0.000102043	gnomad
chr12	109994468	C	T	MMAB	-	0.414503	6.98811e-06	0.000102209	gnomad
chr10	73856933	G	A	ASCC1	-	0.102699	1.32191e-05	0.00010297	gnomad
chr12	49223949	A	G	DDX23	-	0.107735	1.31986e-05	0.00010297	gnomad
chr1	101705708	C	T	S1PR1	+	-0.736069	7.07962e-06	0.000103066	gnomad
chr11	46405326	C	A	MDK	+	0.220809	6.65489e-06	0.000103412	gnomad
chr4	153897894	T	C	FHDC1	+	-0.184169	6.62306e-06	0.000103412	gnomad
chr13	28552208	G	T	URAD	-	-0.146055	6.78348e-06	0.000104318	gnomad
chr14	77941894	G	A	ISM2	-	-0.146366	6.76429e-06	0.000104318	gnomad
chr16	11643196	G	A	LITAF	-	0.473734	6.85961e-06	0.000104407	gnomad
chr20	50007784	C	T	NFATC2	-	0.113144	6.83942e-06	0.000104407	gnomad
chr11	118006853	C	T	SCN4B	-	-0.329848	1.21706e-05	0.000104473	rare_3utr_clinical
chr12	670620	G	A	B4GALNT3	+	-0.366923	6.92999e-06	0.00010494	gnomad
chr11	57003295	G	A	APLNR	-	0.105793	1.35883e-05	0.000105568	gnomad
chr22	29838158	G	A	RFPL1	+	-0.298195	3.0764e-06	0.000105737	gnomad
chr16	615350	C	G	PRR35	+	-0.235914	7.36382e-06	0.000106215	gnomad
chr7	98609987	G	A	TRRAP	+	0.112414	4.18856e-06	0.000107274	gnomad
chr8	27454870	C	T	CLU	-	-0.359898	1.38782e-05	0.000107538	gnomad
chr16	57188154	G	A	FAM192A	-	0.219262	1.39485e-05	0.000107801	gnomad
chr6	7586158	T	C	DSP	+	-0.194125	1.26985e-05	0.000108139	rare_3utr_clinical
chr17	36958315	C	T	CWC25	-	0.438477	1.40742e-05	0.000108489	gnomad
chr1	215799119	T	C	USH2A	-	-0.0985649	1.28768e-05	0.000108794	rare_3utr_clinical
chr6	52359489	C	G	EFHC1	+	0.773906	5.75211e-06	0.000108843	gnomad
chr11	57144292	G	C	PRG3	-	0.0878609	1.42145e-05	0.000109286	gnomad
chr19	1816063	C	T	REXO1	-	-0.156759	1.45163e-05	0.000111316	gnomad
chr1	45481173	G	A	UROD	+	-0.512137	5.94468e-06	0.000111865	gnomad
chr19	5691641	C	T	RPL36	+	0.225138	1.46391e-05	0.000111969	gnomad
chr16	30751101	A	G	SRCAP	+	0.173155	1.33931e-05	0.000112272	rare_3utr_clinical
chr17	40673177	G	A	ATP6V0A1	+	-0.0709043	1.47416e-05	0.000112461	gnomad
chr9	135973950	C	T	RALGDS	-	0.211589	7.51329e-06	0.000113195	gnomad
chr11	69063907	C	T	MYEOV	+	0.501435	1.50353e-05	0.000114407	gnomad
chr6	39872983	G	A	MOCS1	-	0.107335	1.51109e-05	0.000114688	gnomad
chr21	45877326	G	A	LRRC3	+	0.609418	8.03163e-06	0.000115316	gnomad
chrX	13790999	T	C	GPM6B	-	-0.182345	8.09469e-06	0.000115691	gnomad
chr19	19466628	G	A	MAU2	+	-0.262937	6.26869e-06	0.000116673	gnomad
chr2	237074537	G	A	GBX2	-	0.110266	1.54757e-05	0.000117157	gnomad
chr3	183547346	C	T	PARL	-	-0.536334	1.5536e-05	0.000117312	gnomad
chr1	77094536	T	C	ST6GALNAC3	+	0.361814	1.5643e-05	0.00011782	gnomad
chr3	186338726	C	A	AHSG	+	0.1399	1.57114e-05	0.000118035	gnomad
chr19	34263989	G	C	CHST8	+	-0.136135	1.58656e-05	0.000118892	gnomad
chr10	90774277	G	C	FAS	+	0.265478	8.43818e-06	0.000120052	gnomad
chr7	149530947	T	C	SSPO	+	-0.159668	8.01432e-06	0.000120134	gnomad
chr14	73743236	C	T	NUMB	-	-0.292318	8.49724e-06	0.000120345	gnomad
chr21	43782537	G	A	TFF1	-	0.0868854	1.62179e-05	0.000121225	gnomad
chr20	62562934	C	G	DNAJC5	+	0.398452	1.47655e-05	0.000121872	rare_3utr_clinical
chr12	133413372	C	G	CHFR	-	0.256125	8.17529e-06	0.000121931	gnomad
chr22	19121663	C	A	DGCR14	-	0.237914	1.63594e-05	0.000121974	gnomad
chr6	5086835	T	C	PPP1R3G	+	-0.478454	1.643e-05	0.000122193	gnomad
chr4	1985023	G	T	NELFA	-	-0.255694	8.24419e-06	0.000122344	gnomad
chr18	72021767	G	A	C18orf63	+	0.183538	8.74368e-06	0.000123278	gnomad
chr16	31203907	A	T	FUS	+	-0.111509	1.50872e-05	0.000123577	rare_3utr_clinical
chr9	113128769	C	T	SVEP1	-	-0.376379	8.81109e-06	0.000123671	gnomad
chr10	50363897	G	A	C10orf128	-	0.282665	1.68509e-05	0.000125009	gnomad
chr16	2088018	C	G	SLC9A3R2	+	-0.509747	3.79094e-06	0.000127156	gnomad
chr7	128588886	G	A	IRF5	+	-0.317083	3.76545e-06	0.000127156	gnomad
chr2	27354196	A	C	PREB	-	-0.198613	1.72152e-05	0.000127392	gnomad
chr10	73856935	G	C	ASCC1	-	-0.0969722	8.63486e-06	0.000127504	gnomad
chr11	64621766	G	A	EHD1	-	-0.353439	9.13886e-06	0.000127699	gnomad
chr1	165695555	C	T	TMCO1	-	0.463075	3.85554e-06	0.000127784	gnomad
chr19	5917248	G	A	RANBP3	-	0.412964	3.90432e-06	0.000127878	gnomad
chr2	234202997	C	T	ATG16L1	+	-0.25674	1.75254e-05	0.000129364	gnomad
chr19	5917186	G	C	RANBP3	-	-0.195037	4.00885e-06	0.000129775	gnomad
chr5	131607928	G	A	PDLIM4	+	0.104719	1.77222e-05	0.000130168	gnomad
chrX	153631045	C	T	DNASE1L1	-	-0.422684	1.77154e-05	0.000130168	gnomad
chr11	494685	A	G	RNH1	-	-0.111568	1.77685e-05	0.000130185	gnomad
chr21	43792460	G	T	TMPRSS3	-	0.187115	7.09435e-06	0.000131322	gnomad
chr11	18429410	C	T	LDHA	+	-0.429206	1.63806e-05	0.000133154	rare_3utr_clinical
chr12	10374475	G	A	GABARAPL1	+	0.316422	1.83642e-05	0.000133887	gnomad
chr6	21596220	G	T	SOX4	+	-0.375339	1.83414e-05	0.000133887	gnomad
chrX	152966348	G	A	BCAP31	-	0.122881	1.86353e-05	0.000135529	gnomad
chr16	904292	G	C	LMF1	-	-0.354446	7.3925e-06	0.000136102	gnomad
chr12	53290975	T	C	KRT8	-	0.518828	9.80047e-06	0.000136335	gnomad
chr9	6331069	C	G	TPD52L3	+	-0.259245	9.2936e-06	0.000136552	gnomad
chr18	46386058	G	A	CTIF	+	-0.0596753	9.90959e-06	0.000136785	gnomad
chr4	108969801	G	A	LEF1	-	0.233854	9.92017e-06	0.000136785	gnomad
chrX	216050	G	A	PLCXD1	+	0.12511	9.40245e-06	0.00013747	gnomad
chr17	79526258	G	A	NPLOC4	-	0.152605	7.54577e-06	0.000138177	gnomad
chr20	2797729	G	A	TMEM239	+	-0.436291	1.90485e-05	0.000138195	gnomad
chr12	112338430	T	C	MAPKAPK5	+	0.144763	1.9291e-05	0.000139271	gnomad
chr6	44221448	T	G	HSP90AB1	+	0.188524	1.92662e-05	0.000139271	gnomad
chr17	43513613	G	T	PLEKHM1	-	0.27598	1.93746e-05	0.000139535	gnomad
chr20	17922970	A	G	SNX5	-	0.256286	1.94874e-05	0.000140007	gnomad
chr17	1248729	T	G	YWHAE	-	0.779672	1.00104e-05	0.000145641	gnomad
chr15	74472382	C	T	STRA6	-	0.20439	2.03428e-05	0.000145642	gnomad
chr7	154684377	C	T	DPP6	+	-0.110292	2.03702e-05	0.000145642	gnomad
chr8	74894221	C	T	TMEM70	+	0.286205	8.0782e-06	0.000147136	gnomad
chr4	1718870	G	T	TMEM129	-	0.122098	2.07137e-05	0.000147741	gnomad
chr16	1399345	C	T	BAIAP3	+	-0.233338	1.07739e-05	0.000147905	gnomad
chr1	29447411	C	T	TMEM200B	-	-0.168536	2.08537e-05	0.000148382	gnomad
chr3	49145800	G	C	USP19	-	0.119488	1.03235e-05	0.000149464	gnomad
chr18	44057108	C	T	LOXHD1	-	-0.102946	1.00177e-05	0.000149948	gnomad
chr20	49203743	G	A	FAM65C	-	0.164191	2.11421e-05	0.000150073	gnomad
chr1	40981381	G	A	EXO5	+	-0.201816	2.12935e-05	0.000150786	gnomad
chr19	30190219	A	T	C19orf12	-	-0.235761	2.14653e-05	0.00015164	gnomad
chr19	5691666	C	T	RPL36	+	-0.192107	2.17148e-05	0.000153037	gnomad
chr9	33917240	C	T	UBE2R2	+	0.183398	1.06487e-05	0.000153425	gnomad
chr11	405890	T	C	SIGIRR	-	-0.343525	2.19441e-05	0.000154287	gnomad
chr3	124467442	G	A	UMPS	+	0.233199	1.91643e-05	0.000154611	rare_3utr_clinical
chr9	35561841	T	G	RUSC2	+	0.723245	1.1332e-05	0.000154888	gnomad
chr10	135053838	G	A	VENTX	+	-0.745148	8.63911e-06	0.000156515	gnomad
chr6	31498200	G	A	ATP6V1G2-DDX39B	-	-0.116723	2.23159e-05	0.000156528	gnomad
chr11	117075135	G	C	PCSK7	-	-0.417163	1.15823e-05	0.00015708	gnomad
chr16	2028694	G	A	TBL3	+	-0.450068	1.17746e-05	0.00015708	gnomad
chr16	71682742	C	A	PHLPP2	-	0.370417	1.15975e-05	0.00015708	gnomad
chr19	47341677	C	T	AP2S1	-	-0.741976	1.17483e-05	0.00015708	gnomad
chr2	27600358	G	A	SNX17	+	-0.115407	1.17936e-05	0.00015708	gnomad
chr8	125499905	T	G	RNF139	+	-0.395429	1.17394e-05	0.00015708	gnomad
chr16	31204757	T	C	FUS	+	-0.150522	1.96859e-05	0.000157634	rare_3utr_clinical
chrX	221719	G	A	GTPBP6	-	0.478891	1.18999e-05	0.000157824	gnomad
chr12	133683244	A	C	ZNF140	+	0.0990395	1.08234e-05	0.000157862	gnomad
chr9	134183684	C	T	PLPP7	+	-0.444875	1.08813e-05	0.000157862	gnomad
chrX	135292927	T	C	FHL1	+	0.184036	2.28405e-05	0.00015983	gnomad
chr1	117644147	C	T	TTF2	+	0.150498	2.29723e-05	0.000160373	gnomad
chr19	41404076	G	C	CTC-490E21.12	+	0.358544	2.30336e-05	0.000160422	gnomad
chr6	26043497	A	T	HIST1H2BB	-	0.161759	5.02703e-06	0.000160865	gnomad
chr1	40539727	C	T	PPT1	-	-0.148964	2.05701e-05	0.000161751	rare_3utr_clinical
chr16	31205714	A	G	FUS	+	0.164187	2.06523e-05	0.000161751	rare_3utr_clinical
chr17	76235962	C	T	TMEM235	+	0.195861	8.98279e-06	0.00016188	gnomad
chr20	3847764	G	C	MAVS	+	0.272666	2.33119e-05	0.000161979	gnomad
chr2	113286388	G	C	TTL	+	0.220525	1.13602e-05	0.000162208	gnomad
chr8	88394899	C	A	CNBD1	+	0.187001	1.13676e-05	0.000162208	gnomad
chr2	206480545	C	T	PARD3B	+	0.510904	9.06115e-06	0.000162433	gnomad
chr9	84610117	T	C	SPATA31D3	+	-0.249623	1.14162e-05	0.000163113	gnomad
chr16	66955910	G	A	RRAD	-	-0.216188	6.55501e-06	0.000163344	gnomad
chr7	76134927	C	T	DTX2	+	0.241762	6.75346e-06	0.00016386	gnomad
chr8	97240108	A	G	UQCRB	-	-0.410438	2.36938e-05	0.000164248	gnomad
chr15	41230261	C	T	DLL4	+	0.24512	1.15843e-05	0.000164508	gnomad
chr21	43792394	C	T	TMPRSS3	-	-0.121804	2.1323e-05	0.000165794	rare_3utr_clinical
chr5	32601207	A	T	SUB1	+	0.202945	1.25613e-05	0.000165894	gnomad
chr9	130705465	T	C	FAM102A	-	0.760299	5.26946e-06	0.000166707	gnomad
chr10	89621664	G	A	KLLN	-	0.247584	1.18594e-05	0.000167613	gnomad
chr2	11054040	G	A	KCNF1	+	0.151037	1.19613e-05	0.000168251	gnomad
chr11	62554805	C	A	TAF6L	+	-0.404557	1.2932e-05	0.000169442	gnomad
chr6	168457751	G	A	FRMD1	-	-0.241412	1.29382e-05	0.000169442	gnomad
chr14	106090765	C	T	IGHG4	-	-0.20846	1.21034e-05	0.000169448	gnomad
chrX	6451733	G	C	VCX3A	-	-0.238146	1.30439e-05	0.000170115	gnomad
chr16	2903092	C	T	PRSS22	-	-0.385256	1.31467e-05	0.000170743	gnomad
chr14	95875436	C	T	SYNE3	-	-0.154765	2.47565e-05	0.000171213	gnomad
chr6	139364052	T	C	ABRACL	+	-0.160145	2.48256e-05	0.000171291	gnomad
chr14	23315251	C	A	MMP14	+	0.503898	1.23652e-05	0.000171495	gnomad
chr14	63757917	C	T	RHOJ	+	0.547459	1.23543e-05	0.000171495	gnomad
chr5	121362853	A	G	SRFBP1	+	-0.160996	1.24406e-05	0.000171739	gnomad
chr19	51298428	G	C	ACPT	+	-0.161656	1.25939e-05	0.000172117	gnomad
chr22	50921773	G	C	ADM2	+	0.115357	1.24421e-05	0.000172117	gnomad
chr9	115631173	C	T	SNX30	+	0.159356	1.23068e-05	0.000172117	gnomad
chr9	32784926	G	A	TMEM215	+	0.66596	5.50828e-06	0.000172304	gnomad
chr8	145618336	C	T	ADCK5	+	0.29744	1.33716e-05	0.000172947	gnomad
chr18	56063526	G	A	NEDD4L	+	-0.242148	2.52494e-05	0.00017381	gnomad
chr9	139568194	G	A	AGPAT2	-	-0.122478	2.27139e-05	0.000175338	rare_3utr_clinical
chr1	168054180	G	A	GPR161	-	0.201372	1.27851e-05	0.000175677	gnomad
chr14	104201368	T	C	PPP1R13B	-	0.193615	2.61947e-05	0.000179482	gnomad
chr3	99908947	T	C	TMEM30C	+	-0.129263	2.61605e-05	0.000179482	gnomad
chr1	161016923	G	A	ARHGAP30	-	-0.13483	2.62986e-05	0.000179778	gnomad
chrX	123047383	A	G	XIAP	+	0.307015	1.02253e-05	0.000180453	gnomad
chr3	183528414	C	T	YEATS2	+	-0.090716	1.34692e-05	0.000181449	gnomad
chr8	144332613	C	T	RP13-582O9.6	+	-0.518943	1.41083e-05	0.000181724	gnomad
chr12	113595487	C	T	DDX54	-	-0.44626	1.04226e-05	0.000182048	gnomad
chr3	38023361	C	T	CTDSPL	+	0.301969	1.03738e-05	0.000182048	gnomad
chr19	35084444	T	C	SCGB2B2	-	-0.239957	1.42641e-05	0.000182978	gnomad
chr1	192548487	T	C	RGS1	+	-0.207399	1.44204e-05	0.000182983	gnomad
chr11	62554791	G	T	TAF6L	+	0.364038	1.44983e-05	0.000182983	gnomad
chr2	45171941	C	A	SIX3	+	0.716916	1.44453e-05	0.000182983	gnomad
chr9	36212039	T	C	CLTA	+	-0.290116	1.44004e-05	0.000182983	gnomad
chr20	43922395	C	T	MATN4	-	-0.560718	5.94818e-06	0.000183997	gnomad
chr5	149563263	G	A	CDX1	+	0.244715	1.36099e-05	0.000186148	gnomad
chr17	42449685	C	T	ITGA2B	-	-0.348632	1.07457e-05	0.000186313	gnomad
chr22	38481304	G	A	BAIAP2L2	-	0.178137	1.07762e-05	0.000186313	gnomad
chr19	42460977	C	T	RABAC1	-	-0.466155	1.42729e-05	0.000186935	gnomad
chr20	57019758	G	A	VAPB	+	0.189079	1.41708e-05	0.000186935	gnomad
chr6	84834788	A	G	CEP162	-	-0.136575	1.44818e-05	0.000187073	gnomad
chr7	105098232	A	G	PUS7	-	-0.128	1.3901e-05	0.000189258	gnomad
chrX	48760367	C	T	PQBP1	+	0.0953662	2.47135e-05	0.000189411	rare_3utr_clinical
chr12	113875932	C	A	SDSL	+	-0.168265	1.4002e-05	0.000189762	gnomad
chr21	45402300	G	A	AGPAT3	+	-0.455655	6.24451e-06	0.000191041	gnomad
chr10	27484744	A	C	ACBD5	-	-0.449855	2.81256e-05	0.000191825	gnomad
chr8	27316076	A	G	PTK2B	+	-0.074057	1.4219e-05	0.000191827	gnomad
chr16	88875770	G	A	APRT	-	0.207147	1.54654e-05	0.000193626	gnomad
chr19	30054857	C	G	VSTM2B	+	0.193813	1.54532e-05	0.000193626	gnomad
chr12	109994330	C	T	MMAB	-	-0.332948	1.12838e-05	0.000193723	gnomad
chr17	15931670	C	T	TTC19	+	0.26592	1.13185e-05	0.000193723	gnomad
chr12	49667133	A	G	TUBA1C	+	0.469044	1.5625e-05	0.000194846	gnomad
chr12	112247422	A	G	ALDH2	+	0.19373	2.87107e-05	0.000195365	gnomad
chr1	12202605	G	T	TNFRSF8	+	-0.158893	1.54678e-05	0.000197111	gnomad
chr16	89221424	G	A	ACSF3	+	-0.527953	1.16041e-05	0.000197618	gnomad
chr21	45861720	G	A	TRPM2	+	0.257946	2.91832e-05	0.000198125	gnomad
chr2	219919923	G	A	IHH	-	0.254022	1.61841e-05	0.000201016	gnomad
chr7	16128798	C	T	ISPD	-	-0.67958	2.6755e-05	0.000203604	rare_3utr_clinical
chr14	23826427	A	G	EFS	-	0.398296	1.21118e-05	0.000205238	gnomad
chr3	32495810	G	A	CMTM7	+	-0.468651	1.54595e-05	0.000205757	gnomad
chr9	33441826	C	T	AQP3	-	0.143299	1.54397e-05	0.000205757	gnomad
chr3	113005883	C	T	BOC	+	-0.135148	3.04732e-05	0.000206409	gnomad
chr20	33516629	C	T	GSS	-	-0.205959	2.79223e-05	0.00020806	rare_3utr_clinical
chr3	71008359	T	C	FOXP1	-	0.1011	2.78971e-05	0.00020806	rare_3utr_clinical
chr5	126793062	G	T	MEGF10	+	-0.100045	2.78088e-05	0.00020806	rare_3utr_clinical
chr19	49843594	C	G	CD37	+	-0.600247	3.07966e-05	0.000208123	gnomad
chr11	118007271	T	A	SCN4B	-	-0.0766301	2.82911e-05	0.000209354	rare_3utr_clinical
chr16	89300436	G	A	ZNF778	+	-0.451061	6.91912e-06	0.000209379	gnomad
chr22	20114621	T	A	RANBP1	+	-0.280303	1.70986e-05	0.000211536	gnomad
chr1	236925966	G	A	ACTN2	+	0.304033	1.60095e-05	0.000212126	gnomad
chrX	619585	C	T	SHOX	+	0.549388	1.26051e-05	0.00021254	gnomad
chr1	120165304	G	A	ZNF697	-	-0.310351	3.17366e-05	0.000212615	gnomad
chr12	108913304	G	A	FICD	+	0.629678	3.15514e-05	0.000212615	gnomad
chr3	179501960	C	A	USP13	+	0.254869	3.18204e-05	0.000212615	gnomad
chr5	1878049	G	T	IRX4	-	0.108858	3.1717e-05	0.000212615	gnomad
chrX	53117146	C	T	TSPYL2	+	0.104342	3.17736e-05	0.000212615	gnomad
chr15	34157446	C	T	RYR3	+	-0.410258	1.28607e-05	0.000215781	gnomad
chr19	40739433	G	A	AKT2	-	0.369823	3.27054e-05	0.000218036	gnomad
chr11	57137484	G	A	P2RX3	+	0.113018	3.28178e-05	0.000218294	gnomad
chr6	24797592	A	C	C6orf229	-	0.256174	1.66181e-05	0.000219211	gnomad
chr9	136272049	G	A	REXO4	-	-0.231819	3.35978e-05	0.000222981	gnomad
chr7	935108	C	T	GET4	+	0.265722	1.70156e-05	0.000223462	gnomad
chr11	1283294	G	T	MUC5B	+	-0.0993494	9.53576e-06	0.000225435	gnomad
chrX	78616546	T	G	ITM2A	-	-0.249398	1.83219e-05	0.000225778	gnomad
chr8	23155553	T	G	LOXL2	-	0.132963	3.41426e-05	0.00022609	gnomad
chr12	55343965	A	G	TESPA1	-	-0.169101	1.35489e-05	0.000226213	gnomad
chr7	158526896	G	A	ESYT2	-	0.105272	1.7313e-05	0.000226366	gnomad
chr5	150647232	C	T	GM2A	+	0.348937	3.47446e-05	0.000229563	gnomad
chr17	77082464	C	T	ENGASE	+	-0.165604	1.01431e-05	0.000233798	gnomad
chr20	30072242	G	A	REM1	+	0.217248	1.81164e-05	0.000235831	gnomad
chr3	71007424	C	T	FOXP1	-	-0.222056	3.20918e-05	0.000235853	rare_3utr_clinical
chr17	14110543	G	A	COX10	+	-0.0826671	3.26172e-05	0.000238083	rare_3utr_clinical
chrX	73524623	C	T	ZCCHC13	+	1.50539	7.96291e-06	0.000238374	gnomad
chrX	123044501	C	T	XIAP	+	-0.102917	3.62891e-05	0.000239233	gnomad
chr9	141016465	G	A	CACNA1B	+	0.353689	1.96545e-05	0.000241249	gnomad
chr16	89712379	C	T	CHMP1A	-	-0.102557	3.34603e-05	0.000242587	rare_3utr_clinical
chr13	20716073	T	C	GJA3	-	0.113111	3.39465e-05	0.00024446	rare_3utr_clinical
chr8	22878433	G	C	TNFRSF10B	-	0.410404	1.4764e-05	0.000245299	gnomad
chr5	177576703	A	T	RMND5B	+	0.0833714	3.42982e-05	0.000245346	rare_3utr_clinical
chr12	54350366	C	A	HOXC12	+	0.61159	2.00755e-05	0.000245455	gnomad
chr12	56992362	G	C	BAZ2A	-	0.436886	1.90023e-05	0.000246282	gnomad
chr9	25677670	T	A	TUSC1	-	0.0644199	1.90995e-05	0.000246466	gnomad
chr16	90110075	C	T	GAS8	+	0.154234	1.10109e-05	0.000247612	gnomad
chr20	23545540	G	A	CST9L	-	0.079478	3.77093e-05	0.000248043	gnomad
chr1	168054015	T	A	GPR161	-	0.318415	3.80457e-05	0.000248668	gnomad
chr11	1298010	C	T	TOLLIP	-	0.133458	3.80563e-05	0.000248668	gnomad
chr3	131102335	A	G	NUDT16	+	0.180873	3.80046e-05	0.000248668	gnomad
chr6	30692219	C	A	TUBB	+	-0.196005	3.82051e-05	0.000249091	gnomad
chr19	36229477	C	T	KMT2B	+	0.207214	3.83518e-05	0.000249497	gnomad
chr3	196669934	C	T	NCBP2-AS2	+	0.306914	8.54939e-06	0.000250542	gnomad
chr19	1986449	A	G	BTBD2	-	-0.217548	2.06964e-05	0.00025186	gnomad
chr19	54976260	G	A	CDC42EP5	-	0.274864	2.07604e-05	0.00025186	gnomad
chr13	21948597	C	A	ZDHHC20	-	-0.254576	1.53113e-05	0.000253157	gnomad
chr19	41271073	C	T	SNRPA	+	0.148136	3.9046e-05	0.000253457	gnomad
chr20	44527139	C	T	CTSA	+	-0.350595	1.55172e-05	0.000255322	gnomad
chr14	67648165	C	T	GPHN	+	-0.264405	2.03678e-05	0.000256091	gnomad
chr22	32081466	C	A	PRR14L	-	0.819448	8.93108e-06	0.000259001	gnomad
chr7	155592853	A	G	SHH	-	-0.0536436	9.08417e-06	0.000260725	gnomad
chr22	32015433	A	G	PISD	-	0.692773	9.25357e-06	0.000262877	gnomad
chr11	62040480	C	A	SCGB2A2	+	-0.277805	4.06421e-05	0.00026324	gnomad
chr12	109993179	G	A	MMAB	-	-0.189031	4.07566e-05	0.000263405	gnomad
chrX	49370619	A	T	GAGE1	+	0.180799	2.13437e-05	0.00026483	gnomad
chr10	129881238	T	C	PTPRE	+	1.0731	9.43396e-06	0.000265294	gnomad
chr18	9536584	T	G	RALBP1	+	-0.486411	4.14129e-05	0.000266483	gnomad
chr7	149461557	C	A	ZNF467	-	-0.275385	4.13297e-05	0.000266483	gnomad
chr3	12623772	C	G	MKRN2	+	-0.0949946	2.17852e-05	0.000266798	gnomad
chr9	130925913	C	T	C9orf16	+	-0.291597	4.16218e-05	0.000267246	gnomad
chr2	179326003	A	C	DFNB59	+	-0.233547	3.77094e-05	0.000267961	rare_3utr_clinical
chr19	15807921	T	G	CYP4F12	+	0.113719	2.21799e-05	0.000268043	gnomad
chr20	37279099	G	A	ARHGAP40	+	-0.17659	4.19326e-05	0.000268334	gnomad
chr7	15240864	C	T	AGMO	-	0.475611	4.20631e-05	0.000268334	gnomad
chrX	13732497	G	A	TRAPPC2	-	0.25394	4.20355e-05	0.000268334	gnomad
chr4	178352379	T	G	AGA	-	-0.320783	2.09014e-05	0.000268551	gnomad
chr17	11881243	T	C	ZNF18	-	0.127126	2.10887e-05	0.00026979	gnomad
chr11	67758997	T	G	UNC93B1	-	0.34359	1.65662e-05	0.000269974	gnomad
chr15	81244405	C	T	MESDC2	-	0.307611	1.65237e-05	0.000269974	gnomad
chr2	42557426	G	C	EML4	+	0.216422	4.26037e-05	0.000271198	gnomad
chr16	8619728	C	T	TMEM114	-	-0.198498	2.14278e-05	0.000272951	gnomad
chr17	15931781	G	T	TTC19	+	-0.189831	4.30194e-05	0.000273256	gnomad
chr17	21319982	C	A	KCNJ12	+	-0.0947666	4.31479e-05	0.000273486	gnomad
chr17	43189951	C	T	PLCD3	-	-0.166821	2.15811e-05	0.00027373	gnomad
chr1	156693101	C	T	ISG20L2	-	0.154221	4.35627e-05	0.000275525	gnomad
chr19	4361582	G	A	SH3GL1	-	-0.705047	1.70909e-05	0.000277198	gnomad
chrX	25022767	G	T	ARX	-	0.106776	3.94399e-05	0.000278415	rare_3utr_clinical
chr15	90805410	G	A	RP11-697E2.6	+	-0.235428	2.32418e-05	0.000279796	gnomad
chr13	49866968	G	A	CDADC1	+	0.228297	2.35849e-05	0.000282838	gnomad
chr14	103576578	G	C	EXOC3L4	+	0.244992	2.37889e-05	0.000284196	gnomad
chr3	101044786	A	G	SENP7	-	-0.21285	4.52739e-05	0.000285129	gnomad
chr6	123046344	C	T	PKIB	+	-0.542432	4.52379e-05	0.000285129	gnomad
chr3	142985029	C	A	SLC9A9	-	0.0588937	2.28246e-05	0.00028827	gnomad
chr11	33719948	G	A	C11orf91	-	0.113728	4.58745e-05	0.000288298	gnomad
chr1	151104653	G	A	SEMA6C	-	-0.263569	4.604e-05	0.000288725	gnomad
chr15	89174305	T	C	AEN	+	0.516922	1.80448e-05	0.000291282	gnomad
chr12	121439584	C	T	HNF1A	+	-0.225376	2.34243e-05	0.000292115	gnomad
chr17	79617942	T	A	PDE6G	-	0.283123	2.33812e-05	0.000292115	gnomad
chr4	76474888	A	G	THAP6	+	0.243896	2.34126e-05	0.000292115	gnomad
chr12	46298877	A	C	ARID2	+	-0.278738	2.45527e-05	0.000292205	gnomad
chr6	31079111	G	A	C6orf15	-	0.102821	4.71933e-05	0.000295332	gnomad
chr22	44342278	G	A	PNPLA3	+	-0.145024	4.77182e-05	0.000297987	gnomad
chr8	134472005	C	T	ST3GAL1	-	-0.436038	2.52229e-05	0.000299044	gnomad
chr4	184240675	G	A	WWC2	+	0.223942	4.81081e-05	0.000299789	gnomad
chr6	89808272	G	A	SRSF12	-	-0.269237	2.42194e-05	0.000300766	gnomad
chr18	48604849	G	A	SMAD4	+	-0.0778161	4.2982e-05	0.000301436	rare_3utr_clinical
chr12	57923058	G	A	MBD6	+	-0.178924	4.86011e-05	0.000301592	gnomad
chr20	40033200	C	A	CHD6	-	-0.181586	4.85301e-05	0.000301592	gnomad
chr10	61552619	G	A	CCDC6	-	0.120753	2.46121e-05	0.000304369	gnomad
chr12	133787387	G	C	ZNF268	+	0.156529	2.48021e-05	0.000305446	gnomad
chr1	154179927	C	T	C1orf43	-	0.390761	4.97797e-05	0.000308259	gnomad
chr6	35056413	G	A	ANKS1A	+	0.166265	1.94814e-05	0.000312989	gnomad
chr1	53972285	G	A	GLIS1	-	-0.112429	2.67074e-05	0.000314264	gnomad
chr19	4174601	C	T	SIRT6	-	-0.216857	2.66206e-05	0.000314264	gnomad
chr2	27600379	G	A	SNX17	+	-0.248784	2.70855e-05	0.000315308	gnomad
chr20	61598881	C	T	SLC17A9	+	0.416347	2.69796e-05	0.000315308	gnomad
chr7	45954417	G	A	IGFBP3	-	0.773009	2.70984e-05	0.000315308	gnomad
chr10	27830109	C	T	RAB18	+	0.182321	4.59314e-05	0.00031593	rare_3utr_clinical
chr2	175664201	T	A	CHN1	-	-0.160913	4.59109e-05	0.00031593	rare_3utr_clinical
chr7	16128969	G	A	ISPD	-	0.271953	4.5932e-05	0.00031593	rare_3utr_clinical
chr20	54978813	G	C	CSTF1	+	-0.165506	2.72753e-05	0.000316192	gnomad
chr6	35086019	A	G	TCP11	-	-0.270699	2.01346e-05	0.000321964	gnomad
chr1	227083300	G	A	PSEN2	+	-0.193782	4.72786e-05	0.000323121	rare_3utr_clinical
chr11	104896953	C	G	CASP1	-	-0.164103	2.64244e-05	0.000324081	gnomad
chr20	1187763	C	T	C20orf202	+	-0.20706	2.69338e-05	0.000325623	gnomad
chr5	157182292	G	A	LSM11	+	0.444055	2.66931e-05	0.000326029	gnomad
chr11	122848339	C	T	BSX	-	-0.143031	1.48562e-05	0.000326128	gnomad
chr19	47778625	C	G	INAFM1	+	0.105274	5.29055e-05	0.000326857	gnomad
chr9	139089147	G	T	LHX3	-	-0.244477	5.30038e-05	0.000326857	gnomad
chr16	31204764	G	T	FUS	+	0.0910676	4.83175e-05	0.000328131	rare_3utr_clinical
chr6	39872468	A	G	DAAM2	+	-0.430229	2.06343e-05	0.000328413	gnomad
chr16	88505766	G	A	ZNF469	+	-0.775436	1.18028e-05	0.000328591	gnomad
chr22	50655806	G	A	SELO	+	-0.125478	2.84997e-05	0.000329167	gnomad
chr14	23020842	C	T	TRAC	+	0.256066	2.87115e-05	0.000329767	gnomad
chr19	57166640	T	A	SMIM17	+	-0.260991	2.87624e-05	0.000329767	gnomad
chr22	24313637	C	T	DDT	-	0.117653	5.37553e-05	0.000330802	gnomad
chr6	26509435	C	T	BTN1A1	+	0.0852899	5.39136e-05	0.000331088	gnomad
chr17	33459419	G	C	NLE1	-	-0.23872	2.73816e-05	0.000333068	gnomad
chr19	12491597	C	G	CTD-3105H18.14	-	-0.505785	5.43488e-05	0.000333069	gnomad
chr7	130036828	T	C	CEP41	-	0.297641	2.1044e-05	0.000333376	gnomad
chr1	6694556	C	A	DNAJC11	-	-0.136919	2.77626e-05	0.000334957	gnomad
chr7	39745894	T	C	RALA	+	0.300369	2.76983e-05	0.000334957	gnomad
chr17	80015104	C	T	GPS1	+	-0.249875	2.95078e-05	0.000336177	gnomad
chr6	52359852	G	A	EFHC1	+	-0.409875	2.95363e-05	0.000336177	gnomad
chr10	111893408	A	G	ADD3	+	-0.295067	5.51422e-05	0.000336972	gnomad
chr22	50713939	G	A	PLXNB2	-	-0.0901923	5.52134e-05	0.000336972	gnomad
chrX	152935357	G	T	PNCK	-	0.375888	2.81655e-05	0.000338442	gnomad
chr1	151847333	C	G	THEM4	-	0.191639	5.57424e-05	0.000339501	gnomad
chr1	6694864	G	A	DNAJC11	-	0.243675	2.85336e-05	0.000341482	gnomad
chr7	72419954	A	C	POM121	+	0.534693	2.86924e-05	0.000342004	gnomad
chr22	36907031	G	A	EIF3D	-	0.517057	2.18059e-05	0.000342457	gnomad
chr5	128369022	A	G	SLC27A6	+	-3.48994	2.18183e-05	0.000342457	gnomad
chr3	101284875	C	T	TRMT10C	+	0.101413	3.03324e-05	0.000343987	gnomad
chr12	56664135	C	T	COQ10A	+	-0.987673	1.24902e-05	0.000344284	gnomad
chr20	17970869	A	G	MGME1	+	0.565395	3.06784e-05	0.000346655	gnomad
chr7	107406251	T	A	SLC26A3	-	0.121757	3.07994e-05	0.000346771	gnomad
chr2	207482469	C	T	ADAM23	+	0.228393	5.77147e-05	0.000350792	gnomad
chr14	106320423	C	T	IGHM	-	0.0971853	1.28901e-05	0.000351823	gnomad
chr19	1555347	G	A	MEX3D	-	0.101855	2.96835e-05	0.000352403	gnomad
chrX	123045150	A	G	XIAP	+	-0.326969	3.14136e-05	0.000352417	gnomad
chr9	108536392	A	T	TMEM38B	+	-0.393198	5.83202e-05	0.000353746	gnomad
chr14	35181238	T	C	CFL2	-	0.452593	1.3116e-05	0.000354514	gnomad
chr22	45996361	C	G	FBLN1	+	-0.131319	5.87692e-05	0.00035574	gnomad
chr5	1816054	C	T	NDUFS6	+	0.263715	5.91332e-05	0.000357213	gnomad
chrX	68749829	C	T	FAM155B	+	0.278379	5.97281e-05	0.000360072	gnomad
chr1	151336968	C	T	SELENBP1	-	-0.30379	3.22811e-05	0.000360856	gnomad
chr1	18704864	G	A	IGSF21	+	-0.216941	3.06872e-05	0.000362658	gnomad
chr6	32485481	C	A	HLA-DRB5	-	0.188989	3.07917e-05	0.000362658	gnomad
chr22	42908901	T	C	RRP7A	-	-0.144084	3.10051e-05	0.000363727	gnomad
chr10	73856438	G	C	ASCC1	-	0.382371	6.05125e-05	0.000363731	gnomad
chr2	15771079	A	C	DDX1	+	0.314023	6.05809e-05	0.000363731	gnomad
chr22	45258482	G	A	ARHGAP8	+	0.297614	3.05777e-05	0.000364997	gnomad
chr11	118005780	G	A	SCN4B	-	0.17242	5.46825e-05	0.000366714	rare_3utr_clinical
chr9	103064455	G	A	TEX10	-	-0.274474	6.16807e-05	0.000369585	gnomad
chrX	111874613	C	T	LHFPL1	-	-0.252035	1.38468e-05	0.000370668	gnomad
chr5	138667284	C	T	MATR3	+	0.174833	5.57511e-05	0.000371559	rare_3utr_clinical
chr2	38297818	C	T	CYP1B1	-	0.108875	3.33649e-05	0.000371644	gnomad
chr11	18429081	G	A	LDHA	+	-0.0599638	5.61687e-05	0.000372031	rare_3utr_clinical
chr20	61975660	C	T	CHRNA4	-	0.125819	3.16873e-05	0.000373142	gnomad
chr3	58413644	G	T	PDHB	-	-0.326671	3.20514e-05	0.000373142	gnomad
chr16	89735941	G	A	SPATA33	+	0.133261	2.42075e-05	0.000374481	gnomad
chr7	99704528	C	T	AP4M1	+	-0.517562	2.42984e-05	0.000374481	gnomad
chrX	71521548	C	T	CITED1	-	0.249306	6.27174e-05	0.000375037	gnomad
chr19	55741884	C	T	PPP6R1	-	0.226457	3.21887e-05	0.000376126	gnomad
chr11	1491075	G	A	MOB2	-	0.193362	6.30545e-05	0.000376293	gnomad
chr7	913016	G	C	SUN1	+	0.494696	1.44056e-05	0.000381954	gnomad
chr11	11985999	C	T	DKK3	-	0.299465	3.4544e-05	0.000383414	gnomad
chr16	86602485	T	G	FOXC2	+	-0.353316	3.30971e-05	0.000385225	gnomad
chr12	6857954	G	A	MLF2	-	0.0738764	1.47484e-05	0.000387353	gnomad
chr15	73030514	A	G	BBS4	+	-0.146428	3.40634e-05	0.000391729	gnomad
chr8	105264083	G	T	RIMS2	+	1.1902	6.57953e-05	0.000391859	gnomad
chr16	19073174	A	C	TMC7	+	0.397802	6.62823e-05	0.000393967	gnomad
chr1	45810488	A	G	TESK2	-	0.11836	3.47347e-05	0.000394637	gnomad
chr19	51009429	G	A	JOSD2	-	-0.328272	2.57244e-05	0.000394672	gnomad
chr2	27600292	C	T	ZNF513	-	0.233607	6.65894e-05	0.000394999	gnomad
chr16	28915566	C	T	ATP2A1	+	-0.161853	6.00892e-05	0.000395557	rare_3utr_clinical
chr10	102587428	C	G	PAX2	+	-0.190271	6.74802e-05	0.000399483	gnomad
chr9	131051007	G	A	SWI5	+	-0.120216	3.47961e-05	0.000403418	gnomad
chr11	47681686	C	T	AGBL2	-	-0.140246	3.49394e-05	0.000403503	gnomad
chr8	2092908	G	A	MYOM2	+	-0.304175	6.87514e-05	0.000406196	gnomad
chr16	684483	T	G	C16orf13	-	-0.252353	3.68632e-05	0.00040771	gnomad
chr1	180167380	A	T	QSOX1	+	0.0678749	1.57069e-05	0.000408673	gnomad
chr7	95739389	T	C	DYNC1I1	+	0.209969	6.93315e-05	0.000408807	gnomad
chr2	234741944	C	T	MROH2A	+	0.19401	3.58463e-05	0.00041078	gnomad
chr6	160241578	C	T	PNLDC1	+	-0.134822	3.58169e-05	0.00041078	gnomad
chr9	99252342	C	T	HABP4	+	1.26639	1.6073e-05	0.000414327	gnomad
chr16	5075449	G	C	NAGPA	-	0.161694	2.71754e-05	0.000415065	gnomad
chr2	231911792	G	A	C2orf72	+	0.272213	3.78391e-05	0.00041703	gnomad
chr10	105785498	C	T	SLK	+	0.220796	3.73975e-05	0.000417484	gnomad
chr13	49054242	T	C	RB1	+	0.25968	3.80738e-05	0.000417484	gnomad
chr8	23153640	C	T	R3HCC1	+	-0.151587	3.66607e-05	0.000418496	gnomad
chr22	36055649	C	G	APOL6	+	-0.130041	2.76641e-05	0.000419481	gnomad
chr10	103369268	G	C	DPCD	+	-0.161671	3.72003e-05	0.000422303	gnomad
chr2	106509664	C	T	NCK2	+	-0.169884	3.72787e-05	0.000422303	gnomad
chr12	51373537	G	A	SLC11A2	-	-0.565928	7.34501e-05	0.000432231	gnomad
chr12	120530997	G	A	CCDC64	+	-0.40778	3.95916e-05	0.000434813	gnomad
chr5	1222036	G	C	SLC6A19	+	-0.177268	3.85911e-05	0.000435508	gnomad
chr18	29178659	C	A	TTR	+	-0.57912	6.65979e-05	0.000435729	rare_3utr_clinical
chr10	27827466	C	T	RAB18	+	-0.586274	1.70686e-05	0.000435955	gnomad
chr18	11881161	G	T	GNAL	+	-0.325944	7.44433e-05	0.000437206	gnomad
chrX	92965196	C	T	FAM133A	+	0.0820261	3.89336e-05	0.000437708	gnomad
chr1	26608772	G	A	UBXN11	-	0.0986617	7.55561e-05	0.000442863	gnomad
chr2	219269153	G	T	CTDSP1	+	0.112852	3.97702e-05	0.000443516	gnomad
chr4	114823317	C	T	ARSJ	-	-0.117492	3.98985e-05	0.000443516	gnomad
chr5	78384431	C	G	BHMT2	+	0.181477	3.97005e-05	0.000443516	gnomad
chr19	51532400	G	A	KLK12	-	1.02023	4.08466e-05	0.000443923	gnomad
chr4	159048527	A	G	FAM198B	-	0.25196	4.07243e-05	0.000443923	gnomad
chr9	139008314	G	A	C9orf69	-	-0.532939	4.06358e-05	0.000443923	gnomad
chr10	124013805	C	T	TACC2	+	0.413727	4.03323e-05	0.000445004	gnomad
chr6	6654898	C	T	LY86	+	-0.126076	4.02284e-05	0.000445004	gnomad
chr7	33053914	T	C	NT5C3A	-	-0.146949	4.11918e-05	0.000446125	gnomad
chr1	193219857	C	T	CDC73	+	0.308134	4.12197e-05	0.000446783	gnomad
chr9	131584926	C	T	C9orf114	-	-0.251562	4.16881e-05	0.000449943	gnomad
chr16	1470131	C	T	C16orf91	-	-0.16578	7.71928e-05	0.000451449	gnomad
chr2	190611398	A	T	OSGEPL1	-	-0.247803	7.7326e-05	0.000451449	gnomad
chr9	100363421	T	G	TSTD2	-	-0.139984	4.11631e-05	0.000452489	gnomad
chr1	26110321	C	G	MAN1C1	+	-0.142596	4.13388e-05	0.000452744	gnomad
chr16	72058112	C	T	DHODH	+	0.114704	6.99239e-05	0.000454717	rare_3utr_clinical
chr12	124799173	G	A	FAM101A	+	-0.169732	4.24736e-05	0.000455143	gnomad
chr4	121957407	A	G	NDNF	-	-0.146867	7.83752e-05	0.000456675	gnomad
chr15	90208066	C	T	PLIN1	-	0.269517	3.03819e-05	0.00045788	gnomad
chr19	41601852	G	T	CYP2A13	+	1.3695	4.22376e-05	0.000460887	gnomad
chr15	74244198	G	A	LOXL1	+	-0.169056	4.25315e-05	0.00046207	gnomad
chr2	219232702	C	G	CATIP	+	0.413076	4.26574e-05	0.00046207	gnomad
chr4	25005030	G	A	LGI2	-	-0.241705	4.31387e-05	0.000464	gnomad
chr1	26110308	C	T	MAN1C1	+	-0.313315	4.3538e-05	0.000465847	gnomad
chr20	24940353	C	T	CST7	+	0.0754624	4.36081e-05	0.000465847	gnomad
chr17	35444093	C	T	ACACA	-	-0.165854	4.3812e-05	0.000472851	gnomad
chr1	6694815	A	G	THAP3	+	0.203852	4.39964e-05	0.000473039	gnomad
chr13	21949130	G	A	ZDHHC20	-	0.121194	4.41481e-05	0.000473039	gnomad
chr5	177576674	T	C	NHP2	-	-0.0544954	7.33201e-05	0.000473931	rare_3utr_clinical
chr17	38328364	G	A	CASC3	+	-0.247226	4.48229e-05	0.000475579	gnomad
chr7	1474100	G	A	MICALL2	-	0.393536	4.46825e-05	0.000475579	gnomad
chr17	79618098	C	G	PDE6G	-	-0.355149	3.17863e-05	0.000476934	gnomad
chr10	103530049	T	G	FGF8	-	0.118552	4.46955e-05	0.000477181	gnomad
chr1	15546259	G	A	TMEM51	+	0.101833	8.20822e-05	0.000477335	gnomad
chr10	76993772	G	T	COMTD1	-	-0.209271	4.51984e-05	0.000477942	gnomad
chr7	4831026	G	A	AP5Z1	+	-0.116964	8.3294e-05	0.000483432	gnomad
chr18	12030478	C	T	IMPA2	+	0.169206	4.58374e-05	0.000485876	gnomad
chr19	36114029	G	A	HAUS5	+	0.0830216	4.57425e-05	0.000485876	gnomad
chr15	62360955	G	T	C2CD4A	+	-0.446788	1.93637e-05	0.000490078	gnomad
chr10	124753249	C	A	IKZF5	-	0.350648	4.67184e-05	0.000492352	gnomad
chr19	54711479	G	A	RPS9	+	-0.312606	4.69813e-05	0.000493461	gnomad
chr1	156109644	G	A	LMNA	+	0.130308	7.77153e-05	0.000496361	rare_3utr_clinical
chr19	30192449	G	T	C19orf12	-	0.121444	7.73743e-05	0.000496361	rare_3utr_clinical
chr17	17714179	G	A	RAI1	+	0.27666	4.72507e-05	0.000499075	gnomad
chr20	61975126	T	C	CHRNA4	-	-0.269173	8.6171e-05	0.000499151	gnomad
chr6	109484198	A	G	CEP57L1	+	0.339824	8.63648e-05	0.000499297	gnomad
chr7	149576799	C	T	ATP6V0E2	+	-0.50212	3.35561e-05	0.000500716	gnomad
chr9	12821763	C	T	LURAP1L	+	0.438667	3.36653e-05	0.000500716	gnomad
chr1	6694879	G	A	THAP3	+	-0.132497	4.83886e-05	0.000506543	gnomad
chr1	151263695	C	G	ZNF687	+	-0.123571	8.8226e-05	0.000509062	gnomad
chr17	33332427	G	A	LIG3	+	-0.120905	8.92676e-05	0.000513072	gnomad
chr17	76170819	C	T	TK1	-	0.237896	8.91299e-05	0.000513072	gnomad
chr16	31142601	G	T	KAT8	+	0.260107	4.86893e-05	0.000515888	gnomad
chr3	148459972	T	G	AGTR1	+	0.208058	8.32883e-05	0.000528806	rare_3utr_clinical
chr11	65421840	G	A	RELA	-	0.112407	9.24341e-05	0.000530242	gnomad
chr4	3042387	G	A	GRK4	+	0.20819	5.09528e-05	0.000531607	gnomad
chr12	65270648	C	T	TBC1D30	+	0.106018	9.34801e-05	0.000535205	gnomad
chr17	74078751	C	T	EXOC7	-	-0.0741794	9.3759e-05	0.000535766	gnomad
chr21	45877311	C	T	LRRC3	+	0.0803438	9.40666e-05	0.000536488	gnomad
chr5	5489444	C	T	ICE1	+	0.46349	3.66044e-05	0.000539717	gnomad
chr16	2203571	C	G	RAB26	+	-0.142389	2.64104e-05	0.00054112	gnomad
chr8	26606057	A	T	ADRA1A	-	-0.260707	3.7149e-05	0.000545386	gnomad
chr10	18964190	A	G	ARL5B	+	0.37412	5.21115e-05	0.000546013	gnomad
chr9	73150316	G	A	TRPM3	-	-0.318021	9.6304e-05	0.000548192	gnomad
chr7	151833893	C	T	KMT2C	-	-0.193099	9.66107e-05	0.000548882	gnomad
chr1	203743812	A	C	LAX1	+	0.254688	3.78576e-05	0.000553403	gnomad
chr2	27664727	G	A	NRBP1	+	0.140703	2.2129e-05	0.000555019	gnomad
chr15	80253390	T	C	BCL2A1	-	-0.16073	5.30785e-05	0.000558642	gnomad
chr3	93772810	C	T	ARL13B	+	1.79346	3.85488e-05	0.000561099	gnomad
chr7	72726913	G	A	TRIM50	-	-0.0807449	5.35085e-05	0.000561178	gnomad
chr17	43514537	G	C	PLEKHM1	-	-0.0491258	5.38041e-05	0.000562291	gnomad
chr12	52960713	A	G	KRT74	-	0.157009	9.91713e-05	0.000562351	gnomad
chr9	95475710	G	A	BICD2	-	0.17295	9.93808e-05	0.000562461	gnomad
chr11	92715516	T	C	MTNR1B	+	0.199383	5.46546e-05	0.000563246	gnomad
chr17	4849169	C	T	PFN1	-	-0.108801	5.45253e-05	0.000563246	gnomad
chr19	407070	G	A	C2CD4C	-	0.225915	5.45928e-05	0.000563246	gnomad
chr22	50713902	G	A	PLXNB2	-	0.133461	5.44508e-05	0.000563246	gnomad
chr12	108913304	G	C	FICD	+	-0.215642	0.00010001	0.00056494	gnomad
chr7	30673525	A	C	GARS	+	0.507406	5.46703e-05	0.000568499	gnomad
chr10	73857008	T	C	ASCC1	-	0.255157	0.000100973	0.000569293	gnomad
chr22	42301716	C	G	SREBF2	+	0.23557	3.92866e-05	0.000569406	gnomad
chr2	169764636	A	G	G6PC2	+	-0.402202	5.51142e-05	0.00056997	gnomad
chr8	11421623	C	T	BLK	+	0.44263	5.5176e-05	0.00056997	gnomad
chr7	150841038	G	A	AGAP3	+	-0.182584	3.98686e-05	0.000575391	gnomad
chr4	3495264	T	G	DOK7	+	-0.315111	4.0464e-05	0.00058152	gnomad
chr11	1298075	C	A	TOLLIP	-	0.242036	0.000104093	0.000585772	gnomad
chr12	51373796	C	T	SLC11A2	-	-0.332228	5.69627e-05	0.000586491	gnomad
chr2	189898750	G	T	COL5A2	-	0.126678	9.2927e-05	0.000586533	rare_3utr_clinical
chr2	95542559	G	A	TEKT4	+	0.321127	5.75524e-05	0.00059062	gnomad
chr19	39789169	T	G	IFNL1	+	0.408318	5.77546e-05	0.000590758	gnomad
chr13	20660159	G	A	ZMYM2	+	0.153888	5.70669e-05	0.000591364	gnomad
chr3	44894264	A	G	KIF15	+	-0.225765	5.792e-05	0.000594833	gnomad
chr20	25426671	C	A	GINS1	+	-0.250128	5.83824e-05	0.000596194	gnomad
chr3	67411011	T	A	SUCLG2	-	-0.275517	5.87975e-05	0.000596194	gnomad
chr17	59560884	C	T	TBX4	+	0.201942	9.53774e-05	0.000598479	rare_3utr_clinical
chr5	60170406	G	A	ERCC8	-	0.260825	9.66425e-05	0.000602892	rare_3utr_clinical
chr5	109202707	T	G	MAN2A1	+	0.155572	0.000107692	0.000604876	gnomad
chr2	234926017	T	C	TRPM8	+	0.160477	5.94606e-05	0.000608549	gnomad
chr11	62392791	G	C	GANAB	-	-0.161595	6.02029e-05	0.000614028	gnomad
chr14	35181697	T	C	CFL2	-	0.241219	6.03609e-05	0.000615406	gnomad
chr16	28510967	A	G	IL27	-	0.308274	3.15654e-05	0.00061922	gnomad
chr6	80626317	A	G	ELOVL4	-	0.0444845	9.99257e-05	0.00061977	rare_3utr_clinical
chr15	52015798	A	T	LYSMD2	-	0.750185	2.51201e-05	0.000624414	gnomad
chr20	17462742	C	T	PCSK2	+	-0.384493	0.000111563	0.000625428	gnomad
chr1	20978828	C	A	DDOST	-	-0.309968	6.20322e-05	0.000628352	gnomad
chr11	60235966	C	T	MS4A1	+	-0.581317	6.18548e-05	0.000628352	gnomad
chr17	1478891	G	A	SLC43A2	-	-0.286264	6.26665e-05	0.000628665	gnomad
chr5	112349217	A	G	DCP2	+	0.532464	2.58294e-05	0.000636363	gnomad
chr17	60493720	C	A	EFCAB3	+	-0.272407	2.60676e-05	0.000636598	gnomad
chr10	8116012	C	G	GATA3	+	0.288705	0.000103964	0.000641114	rare_3utr_clinical
chr19	1497252	G	A	REEP6	+	0.124969	6.35282e-05	0.000645725	gnomad
chr13	52508876	C	T	ATP7B	-	0.0529935	0.000106078	0.00065041	rare_3utr_clinical
chr8	48648102	A	G	SPIDR	+	0.281032	2.69258e-05	0.000651838	gnomad
chr12	117583883	C	T	FBXO21	-	-0.105195	0.000116632	0.000652608	gnomad
chr13	41303472	C	T	MRPS31	-	0.457545	6.46355e-05	0.00065261	gnomad
chr19	1497854	G	A	REEP6	+	0.315376	6.50379e-05	0.000654562	gnomad
chr1	6694575	C	T	DNAJC11	-	0.261382	2.74547e-05	0.000658912	gnomad
chr20	34099477	A	G	CEP250	+	-0.22676	0.000118226	0.000660283	gnomad
chr8	75277785	G	A	GDAP1	+	0.150513	0.000118851	0.000662521	gnomad
chr1	53553674	C	T	SLC1A7	-	0.252835	6.60655e-05	0.000662772	gnomad
chr8	144239661	G	A	LY6H	-	-0.214688	6.68674e-05	0.000663747	gnomad
chr12	12982492	C	G	DDX47	+	0.164912	6.66964e-05	0.000663971	gnomad
chr13	37016851	C	T	CCNA1	+	-0.379466	6.67443e-05	0.000663971	gnomad
chr7	143049111	G	A	CLCN1	+	-0.347815	6.68214e-05	0.000663971	gnomad
chr1	3692503	C	T	SMIM1	+	-0.187229	6.7771e-05	0.000671276	gnomad
chr5	77298682	C	T	AP3B1	-	0.436672	2.86408e-05	0.000681505	gnomad
chr14	71576708	A	C	PCNX	+	-0.209216	6.95348e-05	0.000683034	gnomad
chr5	177576674	T	C	RMND5B	+	-0.0791235	0.000112246	0.000684316	rare_3utr_clinical
chr18	40323434	G	T	RIT2	-	-0.103243	6.76023e-05	0.000684424	gnomad
chr19	11242269	C	T	LDLR	+	-0.13647	6.77967e-05	0.000684424	gnomad
chr8	27454856	G	A	CLU	-	-0.102773	0.000123199	0.000685466	gnomad
chr17	38154038	G	C	PSMD3	+	-0.193199	2.92374e-05	0.000689806	gnomad
chr5	118877728	A	T	HSD17B4	+	0.078408	6.86064e-05	0.00069025	gnomad
chr19	1108186	T	C	SBNO2	-	0.141661	6.90577e-05	0.000692444	gnomad
chr5	172377841	C	T	ERGIC1	+	0.209102	7.12724e-05	0.000692885	gnomad
chr10	73855954	G	T	ASCC1	-	0.135796	6.94913e-05	0.000694445	gnomad
chr19	30192885	A	G	C19orf12	-	-0.32144	7.00714e-05	0.000695345	gnomad
chr9	100363421	T	G	TMOD1	+	0.176421	6.98362e-05	0.000695345	gnomad
chr9	138585410	G	A	SOHLH1	-	0.317337	7.02842e-05	0.000695345	gnomad
chr11	66610755	C	G	C11orf80	+	0.125232	7.3267e-05	0.000697887	gnomad
chr2	182401858	C	T	CERKL	-	0.182534	7.2755e-05	0.000697887	gnomad
chr6	137814474	G	A	OLIG3	-	0.313232	3.63442e-05	0.000698111	gnomad
chr7	99751617	G	A	LAMTOR4	+	0.293015	0.000127303	0.000706971	gnomad
chr8	424588	G	A	FBXO25	+	-0.131191	7.17115e-05	0.000707058	gnomad
chrX	23957451	G	C	CXorf58	+	-0.279201	7.19446e-05	0.000707058	gnomad
chr16	89300328	A	G	ZNF778	+	0.32115	0.000128488	0.000712219	gnomad
chr17	74270312	A	C	QRICH2	-	0.396188	7.22929e-05	0.000713807	gnomad
chr14	104001431	C	T	TRMT61A	+	-0.0964679	0.000129169	0.000714654	gnomad
chr5	177576706	G	A	RMND5B	+	-0.108094	7.32916e-05	0.000715558	gnomad
chr7	149128852	C	T	ZNF777	-	-0.648388	7.3227e-05	0.000715558	gnomad
chr10	126135971	C	T	NKX1-2	-	-0.658244	7.29674e-05	0.000718201	gnomad
chr1	201328301	G	A	TNNT2	-	-0.715219	5.10269e-05	0.000722808	gnomad
chr2	220047369	G	T	FAM134A	+	-0.237105	5.11441e-05	0.000722808	gnomad
chr19	36640788	C	T	CAPNS1	+	0.116122	7.44209e-05	0.000730211	gnomad
chr11	62505884	C	T	TTC9C	+	0.296132	7.55563e-05	0.000735114	gnomad
chr8	38961316	A	G	ADAM9	+	-0.37029	7.57901e-05	0.000735114	gnomad
chr16	67181221	C	G	C16orf70	+	-0.244423	7.61313e-05	0.000736018	gnomad
chr14	95875657	C	T	SYNE3	-	-0.184637	7.66845e-05	0.000738359	gnomad
chr16	54146011	G	A	FTO	+	-0.31835	7.6871e-05	0.000738359	gnomad
chr9	35649819	C	T	SIT1	-	0.0972579	7.72255e-05	0.000739371	gnomad
chr1	45469139	C	T	HECTD3	-	-0.109404	0.000134465	0.000741184	gnomad
chr8	134471982	C	T	ST3GAL1	-	-0.0859771	0.000134318	0.000741184	gnomad
chr12	122626690	G	A	MLXIP	+	-0.196996	5.2864e-05	0.000744028	gnomad
chr21	42838026	T	C	TMPRSS2	-	0.374388	0.000136645	0.000750408	gnomad
chr7	155150331	G	A	BLACE	-	0.0898537	0.000136488	0.000750408	gnomad
chr5	92956505	C	T	FAM172A	-	-0.202574	8.01136e-05	0.000755471	gnomad
chr2	85820322	C	T	VAMP5	+	-0.140822	0.000137976	0.000755682	gnomad
chr3	128181374	G	T	DNAJB8	-	-0.0878082	0.000138116	0.000755682	gnomad
chr20	42908348	C	A	GDAP1L1	+	0.229328	0.000139278	0.000760633	gnomad
chr8	103573128	C	G	ODF1	+	-0.134349	0.000139786	0.000762003	gnomad
chr20	48808656	G	A	CEBPB	+	0.658096	5.45315e-05	0.000764338	gnomad
chr13	47408958	C	T	HTR2A	-	-0.0758393	8.0314e-05	0.000764946	gnomad
chr9	113006391	C	T	TXN	-	-0.744257	8.04121e-05	0.000764946	gnomad
chr20	61975293	G	A	CHRNA4	-	0.279175	5.51042e-05	0.000769201	gnomad
chr3	49758856	T	G	GMPPB	-	-0.108308	8.32776e-05	0.000777532	gnomad
chr16	31202934	C	G	FUS	+	0.299565	8.01403e-05	0.000783872	gnomad
chr19	9720836	T	C	ZNF561	-	-0.0414528	8.31749e-05	0.0007887	gnomad
chr4	149002011	T	C	NR3C2	-	0.232947	0.00014527	0.000790438	gnomad
chr19	38696922	C	G	SIPA1L3	+	-0.19093	0.000146329	0.000794741	gnomad
chr2	3483235	G	C	TRAPPC12	+	0.123635	8.44375e-05	0.000798123	gnomad
chr15	44094013	T	G	HYPK	+	-0.175342	0.000147347	0.000798806	gnomad
chr10	100008641	G	C	LOXL4	-	0.194097	8.65592e-05	0.000800248	gnomad
chr14	102965434	C	T	TECPR2	+	0.277437	8.21605e-05	0.000801129	gnomad
chr11	34492985	G	C	CAT	+	-0.290244	8.28108e-05	0.000802945	gnomad
chr5	179224976	G	A	MGAT4B	-	-0.161161	8.28598e-05	0.000802945	gnomad
chr14	81938896	G	A	SEL1L	-	-0.0797686	0.000149763	0.000810417	gnomad
chr12	122692612	C	G	DIABLO	-	-0.228191	5.85927e-05	0.000814558	gnomad
chr11	68707221	C	T	IGHMBP2	+	0.13068	0.000135237	0.000815219	rare_3utr_clinical
chr2	233400114	C	T	CHRND	+	-0.117604	0.000134907	0.000815219	rare_3utr_clinical
chr22	23503763	G	A	RAB36	+	0.302663	0.000151021	0.000815732	gnomad
chr1	207222361	T	C	YOD1	-	-0.375253	4.3631e-05	0.000820975	gnomad
chr15	90806285	G	A	RP11-697E2.6	+	-0.827331	5.92958e-05	0.000820982	gnomad
chr2	97505264	G	A	ANKRD23	-	0.215861	8.5046e-05	0.000821423	gnomad
chr6	36891387	C	T	C6orf89	+	-0.330534	8.52915e-05	0.000821423	gnomad
chr19	30192508	T	C	C19orf12	-	-0.109201	0.000152437	0.000821882	gnomad
chr17	28849423	G	A	GOSR1	+	-0.339377	0.000153223	0.000824621	gnomad
chr4	123533862	T	G	IL21	-	-0.230184	0.000154381	0.000829343	gnomad
chr16	904217	T	C	LMF1	-	0.178895	8.64733e-05	0.00083025	gnomad
chr7	72419623	A	C	POM121	+	0.155451	0.000155116	0.000831782	gnomad
chr7	151254244	C	T	PRKAG2	-	0.289928	6.03213e-05	0.000831799	gnomad
chr17	43472806	A	C	ARHGAP27	-	0.269227	8.70106e-05	0.000832854	gnomad
chr12	122217364	G	A	TMEM120B	+	0.369107	3.58175e-05	0.000832876	gnomad
chr4	103941539	C	T	SLC9B2	-	0.718982	3.58998e-05	0.000832876	gnomad
chr17	79648732	G	A	ARL16	-	-0.240244	8.85184e-05	0.00083404	gnomad
chr9	139297209	G	A	SDCCAG3	-	-0.205559	6.08061e-05	0.000835104	gnomad
chr18	33754701	G	T	ELP2	+	0.466344	6.11431e-05	0.000836358	gnomad
chr2	14775008	G	A	FAM84A	+	-0.115381	8.90831e-05	0.000836705	gnomad
chr16	85009945	C	T	ZDHHC7	-	0.246109	8.79493e-05	0.000839272	gnomad
chr12	109994478	C	A	MMAB	-	0.37417	3.69257e-05	0.000849596	gnomad
chr1	157716522	A	G	FCRL2	-	0.315696	9.10616e-05	0.000852589	gnomad
chr1	68942583	C	T	DEPDC1	-	-0.191698	9.17378e-05	0.000855654	gnomad
chr11	116660795	C	T	APOA5	-	0.0914382	9.19655e-05	0.000855654	gnomad
chr19	6752591	G	A	SH2D3A	-	-0.364182	9.06153e-05	0.000862084	gnomad
chr3	194790414	G	A	XXYLT1	-	-0.153971	0.000161632	0.000865153	gnomad
chr8	124453678	T	G	WDYHV1	+	-0.236579	4.73065e-05	0.000872331	gnomad
chr9	131483418	G	A	ZDHHC12	-	-0.215669	0.000163597	0.000874091	gnomad
chr16	89221310	G	A	ACSF3	+	0.354124	0.000165215	0.000881144	gnomad
chr11	252617	G	A	PSMD13	+	0.0879437	9.74495e-05	0.000884511	gnomad
chr17	25639432	A	G	WSB1	+	-0.215408	9.84874e-05	0.000884511	gnomad
chr9	21350289	G	A	IFNA6	-	0.344515	9.84811e-05	0.000884511	gnomad
chr9	32973042	C	G	APTX	-	0.0802168	0.000147851	0.000886279	rare_3utr_clinical
chr22	32909653	C	G	SYN3	-	-0.13083	9.61126e-05	0.000891444	gnomad
[truncated: 15,375 more rows]

## Sheet: Sheet 4
Sheet 4. Functional rare variants identified by mapUTR in HeLa cells.
[truncated: 4,696 more rows]

[truncated: 2 more sheets: Sheet 5, Sheet 6]
