# Supplementary material for: Massively parallel screen uncovers many rare 3′ UTR variants regulating mRNA abundance of cancer driver genes
Source: Nat Commun. 2024 Apr 18;15:3335. doi: 10.1038/s41467-024-46795-7 (PMC11026479; doi:10.1038/s41467-024-46795-7)
Supplement: Supplementary file 5 — Supplementary Data 2 [file 41467_2024_46795_MOESM5_ESM.xlsx]

## Sheet: Sheet1. funcitonal variants
Sheet 1. 499 functional rare variants found in 267 cancer driver genes. lnFC: relative activity score.
gene	role_cancer	chromosome	position (hg19, 1-based)	ref	alt	gene_strand	lnFC	group	cell_line_tested	variant_ID
ABI1	ambiguous	chr10	27037496	A	G	-	0.259901	gnomad	hela	chr10|27037496|-|A|G
ACACA	oncogene	chr17	35444125	A	T	-	-0.351342	gnomad	hela	chr17|35444125|-|A|T
ACACA	oncogene	chr17	35444093	C	T	-	-0.165854	gnomad	hela	chr17|35444093|-|C|T
ACACA	oncogene	chr17	35444125	A	T	-	0.368324	gnomad	hek293	chr17|35444125|-|A|T
ACO1	TSG	chr9	32450162	G	A	+	0.157208	gnomad	hela	chr9|32450162|+|G|A
ACO1	TSG	chr9	32450224	G	A	+	-0.271644	gnomad	hek293	chr9|32450224|+|G|A
ACO1	TSG	chr9	32450224	G	A	+	-0.170323	gnomad	hela	chr9|32450224|+|G|A
ACTG1	oncogene	chr17	79477351	A	G	-	0.228829	gnomad	hek293	chr17|79477351|-|A|G
ACTG1	oncogene	chr17	79477246	G	T	-	0.585162	gnomad	hek293	chr17|79477246|-|G|T
ACTG1	oncogene	chr17	79477055	G	A	-	0.221333	gnomad	hela	chr17|79477055|-|G|A
ACTG1	oncogene	chr17	79477588	A	C	-	-0.149684	gnomad	hela	chr17|79477588|-|A|C
ACTG1	oncogene	chr17	79477282	C	T	-	-0.105871	gnomad	hela	chr17|79477282|-|C|T
ACTG1	oncogene	chr17	79477604	G	A	-	0.111633	gnomad	hela	chr17|79477604|-|G|A
ACTG1	oncogene	chr17	79477148	G	A	-	-0.18407	gnomad	hela	chr17|79477148|-|G|A
ACTG1	oncogene	chr17	79477063	A	G	-	0.206691	gnomad	hek293	chr17|79477063|-|A|G
ACTG1	oncogene	chr17	79477573	C	G	-	-0.116314	gnomad	hela	chr17|79477573|-|C|G
ACTG1	oncogene	chr17	79477169	T	C	-	-0.20436	gnomad	hela	chr17|79477169|-|T|C
ACTG1	oncogene	chr17	79477510	G	C	-	-0.145832	gnomad	hela	chr17|79477510|-|G|C
ACTG1	oncogene	chr17	79477684	T	C	-	0.182164	gnomad	hela	chr17|79477684|-|T|C
ACTG1	oncogene	chr17	79477037	G	A	-	0.272845	gnomad	hela	chr17|79477037|-|G|A
ACTG1	oncogene	chr17	79477317	G	C	-	0.24722	gnomad	hela	chr17|79477317|-|G|C
ACTG1	oncogene	chr17	79477316	A	G	-	-0.168231	gnomad	hela	chr17|79477316|-|A|G
ACTG1	oncogene	chr17	79477169	T	C	-	-0.191346	gnomad	hek293	chr17|79477169|-|T|C
ACVR1	ambiguous	chr2	158593996	G	A	-	0.121445	rare_3utr_clinical	hela	chr2|158593996|-|G|A
ACVR1	ambiguous	chr2	158594010	C	T	-	-0.275086	gnomad	hek293	chr2|158594010|-|C|T
ACVR1	ambiguous	chr2	158593996	G	A	-	0.146741	rare_3utr_clinical	hek293	chr2|158593996|-|G|A
AFF3	ambiguous	chr2	100167898	T	C	-	-0.133037	gnomad	hek293	chr2|100167898|-|T|C
AKT1	oncogene	chr14	105236671	C	T	-	-0.290304	gnomad	hela	chr14|105236671|-|C|T
AKT1	oncogene	chr14	105236672	G	A	-	0.109089	gnomad	hela	chr14|105236672|-|G|A
AKT2	oncogene	chr19	40739433	G	A	-	0.369823	gnomad	hela	chr19|40739433|-|G|A
AKT2	oncogene	chr19	40739433	G	A	-	0.245828	gnomad	hek293	chr19|40739433|-|G|A
AKT2	oncogene	chr19	40739450	C	G	-	-0.226613	gnomad	hela	chr19|40739450|-|C|G
AR	oncogene	chrX	66943711	C	G	+	-1.35504	gnomad	hek293	chrX|66943711|+|C|G
AR	oncogene	chrX	66943711	C	G	+	-1.55164	gnomad	hela	chrX|66943711|+|C|G
ARAP3	TSG	chr5	141033476	G	A	-	-0.153997	gnomad	hela	chr5|141033476|-|G|A
ARAP3	TSG	chr5	141033498	C	G	-	0.26694	gnomad	hela	chr5|141033498|-|C|G
ARFGAP1	ambiguous	chr20	61919624	C	T	+	-0.303228	gnomad	hek293	chr20|61919624|+|C|T
ARFGAP1	ambiguous	chr20	61919811	C	T	+	-0.240374	gnomad	hek293	chr20|61919811|+|C|T
ARFGAP1	ambiguous	chr20	61919679	G	C	+	-0.170132	gnomad	hek293	chr20|61919679|+|G|C
ARFGAP1	ambiguous	chr20	61919679	G	C	+	-0.325663	gnomad	hela	chr20|61919679|+|G|C
ARFGAP3	TSG	chr22	43193579	A	G	-	-0.100854	gnomad	hela	chr22|43193579|-|A|G
ARHGAP35	TSG	chr19	47504591	C	T	+	-0.192587	gnomad	hek293	chr19|47504591|+|C|T
ARHGAP35	TSG	chr19	47504542	G	T	+	0.198248	gnomad	hek293	chr19|47504542|+|G|T
ARHGAP35	TSG	chr19	47504627	C	T	+	0.136421	gnomad	hela	chr19|47504627|+|C|T
ARHGEF10	ambiguous	chr8	1905441	G	A	+	-0.225497	gnomad	hela	chr8|1905441|+|G|A
ARHGEF10L	TSG	chr1	18024177	G	A	+	-0.137403	gnomad	hela	chr1|18024177|+|G|A
ARHGEF10L	TSG	chr1	18024290	T	C	+	0.229183	gnomad	hela	chr1|18024290|+|T|C
ARHGEF10L	TSG	chr1	18024176	C	T	+	-0.176862	gnomad	hek293	chr1|18024176|+|C|T
ARHGEF2	oncogene	chr1	155917718	G	C	-	0.676907	gnomad	hek293	chr1|155917718|-|G|C
ARHGEF2	oncogene	chr1	155917718	G	C	-	0.4657	gnomad	hela	chr1|155917718|-|G|C
ARID2	TSG	chr12	46298877	A	C	+	-0.278738	gnomad	hela	chr12|46298877|+|A|C
ARID2	TSG	chr12	46298877	A	C	+	-0.509477	gnomad	hek293	chr12|46298877|+|A|C
ATG7	TSG	chr3	11596351	C	T	+	-0.118786	gnomad	hek293	chr3|11596351|+|C|T
AXIN1	TSG	chr16	338104	G	A	-	0.165206	gnomad	hek293	chr16|338104|-|G|A
AXIN1	TSG	chr16	338108	A	T	-	0.346679	gnomad	hela	chr16|338108|-|A|T
AXIN1	TSG	chr16	338108	A	T	-	0.269594	gnomad	hek293	chr16|338108|-|A|T
AXIN1	TSG	chr16	338114	C	T	-	-0.279186	gnomad	hela	chr16|338114|-|C|T
BAP1	TSG	chr3	52436267	C	T	-	-0.291973	rare_3utr_clinical	hela	chr3|52436267|-|C|T
BCL2L12	ambiguous	chr19	50177057	C	T	+	0.118852	gnomad	hela	chr19|50177057|+|C|T
BCL3	oncogene	chr19	45262908	G	A	+	-0.226803	gnomad	hek293	chr19|45262908|+|G|A
BCL9L	ambiguous	chr11	118768625	G	C	-	0.339564	gnomad	hela	chr11|118768625|-|G|C
BCL9L	ambiguous	chr11	118768551	C	G	-	-0.191925	gnomad	hek293	chr11|118768551|-|C|G
BCL9L	ambiguous	chr11	118768625	G	A	-	0.211527	gnomad	hela	chr11|118768625|-|G|A
BCL9L	ambiguous	chr11	118768625	G	A	-	0.296953	gnomad	hek293	chr11|118768625|-|G|A
BCL9L	ambiguous	chr11	118768625	G	C	-	0.334122	gnomad	hek293	chr11|118768625|-|G|C
BCR	oncogene	chr22	23657742	T	C	+	-0.164803	gnomad	hek293	chr22|23657742|+|T|C
BCR	oncogene	chr22	23657734	C	T	+	-0.106703	gnomad	hela	chr22|23657734|+|C|T
BCR	oncogene	chr22	23657742	T	C	+	-0.398958	gnomad	hela	chr22|23657742|+|T|C
BRCA1	TSG	chr17	41196945	T	C	-	0.133508	rare_3utr_clinical	hela	chr17|41196945|-|T|C
BRCA1	TSG	chr17	41197431	G	A	-	0.218635	rare_3utr_clinical	hek293	chr17|41197431|-|G|A
BRCA1	TSG	chr17	41196829	T	A	-	-2.16457	gnomad	hela	chr17|41196829|-|T|A
BRCA1	TSG	chr17	41196368	C	T	-	0.154959	gnomad	hek293	chr17|41196368|-|C|T
BRCA1	TSG	chr17	41196945	T	C	-	0.137037	rare_3utr_clinical	hek293	chr17|41196945|-|T|C
BRCA1	TSG	chr17	41196582	C	T	-	0.212641	rare_3utr_clinical	hela	chr17|41196582|-|C|T
BRD7	TSG	chr16	50353115	G	C	-	0.555048	gnomad	hek293	chr16|50353115|-|G|C
BRPF1	ambiguous	chr3	9789068	T	C	+	0.195915	gnomad	hela	chr3|9789068|+|T|C
CALR	ambiguous	chr19	13054787	G	T	+	0.454631	gnomad	hek293	chr19|13054787|+|G|T
CALR	ambiguous	chr19	13054787	G	A	+	0.278107	gnomad	hela	chr19|13054787|+|G|A
CALR	ambiguous	chr19	13054787	G	T	+	0.503867	gnomad	hela	chr19|13054787|+|G|T
CANT1	ambiguous	chr17	76988698	A	G	-	0.157488	gnomad	hela	chr17|76988698|-|A|G
CAPN7	ambiguous	chr3	15292802	C	T	+	-0.255148	gnomad	hek293	chr3|15292802|+|C|T
CASP1	TSG	chr11	104896968	C	G	-	-0.119124	gnomad	hela	chr11|104896968|-|C|G
CASP1	TSG	chr11	104896953	C	G	-	-0.164103	gnomad	hela	chr11|104896953|-|C|G
CAT	oncogene	chr11	34492985	G	C	+	-0.290244	gnomad	hela	chr11|34492985|+|G|C
CAT	oncogene	chr11	34493031	C	G	+	-0.169018	gnomad	hela	chr11|34493031|+|C|G
CAT	oncogene	chr11	34493031	C	G	+	-0.341217	gnomad	hek293	chr11|34493031|+|C|G
CBFA2T3	ambiguous	chr16	88943349	C	T	-	0.479094	gnomad	hela	chr16|88943349|-|C|T
CCDC6	TSG	chr10	61552502	C	T	-	-0.121174	gnomad	hela	chr10|61552502|-|C|T
CCDC6	TSG	chr10	61552619	G	A	-	0.120753	gnomad	hela	chr10|61552619|-|G|A
CCDC6	TSG	chr10	61552619	G	A	-	0.266105	gnomad	hek293	chr10|61552619|-|G|A
CCND1	oncogene	chr11	69466100	G	A	+	-0.46593	gnomad	hek293	chr11|69466100|+|G|A
CCND1	oncogene	chr11	69466100	G	A	+	-0.313536	gnomad	hela	chr11|69466100|+|G|A
CCND2	oncogene	chr12	4409211	A	C	+	-0.181593	gnomad	hek293	chr12|4409211|+|A|C
CD70	ambiguous	chr19	6583310	C	G	-	0.210803	gnomad	hek293	chr19|6583310|-|C|G
CD70	ambiguous	chr19	6583288	A	G	-	0.191297	gnomad	hela	chr19|6583288|-|A|G
CD99	ambiguous	chrX	2658920	C	T	+	0.145637	gnomad	hek293	chrX|2658920|+|C|T
CD99	ambiguous	chrX	2658920	C	T	+	0.159277	gnomad	hela	chrX|2658920|+|C|T
CDC27	TSG	chr17	45198265	T	C	-	0.249539	gnomad	hela	chr17|45198265|-|T|C
CDC27	TSG	chr17	45198265	T	C	-	0.220974	gnomad	hek293	chr17|45198265|-|T|C
CDC73	TSG	chr1	193219857	C	T	+	0.478888	gnomad	hek293	chr1|193219857|+|C|T
CDC73	TSG	chr1	193219854	C	A	+	1.0482	rare_3utr_clinical	hek293	chr1|193219854|+|C|A
CDC73	TSG	chr1	193219857	C	T	+	0.308134	gnomad	hela	chr1|193219857|+|C|T
CDKN1A	TSG	chr6	36653610	G	A	+	-0.202876	gnomad	hek293	chr6|36653610|+|G|A
CDKN1A	TSG	chr6	36653608	G	T	+	-0.103664	gnomad	hek293	chr6|36653608|+|G|T
CDKN1A	TSG	chr6	36653610	G	A	+	0.122893	gnomad	hela	chr6|36653610|+|G|A
CDKN1A	TSG	chr6	36653628	C	T	+	0.16687	gnomad	hek293	chr6|36653628|+|C|T
CDKN1B	TSG	chr12	12874142	T	C	+	-0.127722	rare_3utr_clinical	hela	chr12|12874142|+|T|C
CDKN2C	TSG	chr1	51439993	A	T	+	-0.149847	gnomad	hela	chr1|51439993|+|A|T
CHD6	oncogene	chr20	40033200	C	A	-	-0.181586	gnomad	hela	chr20|40033200|-|C|A
CHD6	oncogene	chr20	40033200	C	A	-	-0.147097	gnomad	hek293	chr20|40033200|-|C|A
CIC	ambiguous	chr19	42799382	T	G	+	-0.547224	gnomad	hek293	chr19|42799382|+|T|G
CIC	ambiguous	chr19	42799389	A	G	+	0.219216	gnomad	hek293	chr19|42799389|+|A|G
CLASP2	TSG	chr3	33540106	C	T	-	0.165052	gnomad	hela	chr3|33540106|-|C|T
CLASP2	TSG	chr3	33540106	C	T	-	0.374236	gnomad	hek293	chr3|33540106|-|C|T
CLTCL1	ambiguous	chr22	19167728	G	C	-	-0.332393	gnomad	hek293	chr22|19167728|-|G|C
CLTCL1	ambiguous	chr22	19167728	G	C	-	-0.281672	gnomad	hela	chr22|19167728|-|G|C
CMTR2	TSG	chr16	71317505	A	G	-	-0.135074	gnomad	hela	chr16|71317505|-|A|G
CNOT3	ambiguous	chr19	54659179	C	T	+	0.762561	gnomad	hela	chr19|54659179|+|C|T
CNOT3	ambiguous	chr19	54659179	C	T	+	0.319529	gnomad	hek293	chr19|54659179|+|C|T
COPS3	ambiguous	chr17	17150391	A	C	-	2.06763	gnomad	hek293	chr17|17150391|-|A|C
CREB3L1	TSG	chr11	46342454	G	T	+	0.147435	gnomad	hela	chr11|46342454|+|G|T
CREBBP	ambiguous	chr16	3777693	A	G	-	-0.168817	gnomad	hela	chr16|3777693|-|A|G
CRTC1	ambiguous	chr19	18888195	G	C	+	0.352018	gnomad	hela	chr19|18888195|+|G|C
CRTC1	ambiguous	chr19	18888227	C	T	+	-0.492543	gnomad	hela	chr19|18888227|+|C|T
CSF3R	oncogene	chr1	36931659	C	T	-	0.275465	gnomad	hek293	chr1|36931659|-|C|T
CSF3R	oncogene	chr1	36931659	C	T	-	0.279244	gnomad	hela	chr1|36931659|-|C|T
CTCF	TSG	chr16	67671805	C	T	+	0.495616	gnomad	hek293	chr16|67671805|+|C|T
CUX1	ambiguous	chr7	101926411	C	T	+	0.229147	gnomad	hek293	chr7|101926411|+|C|T
CYSLTR2	oncogene	chr13	49282043	T	G	+	-0.127281	gnomad	hela	chr13|49282043|+|T|G
DAZAP1	TSG	chr19	1434919	C	A	+	0.263089	gnomad	hek293	chr19|1434919|+|C|A
DAZAP1	TSG	chr19	1434919	C	A	+	0.199219	gnomad	hela	chr19|1434919|+|C|A
DCSTAMP	oncogene	chr8	105368465	T	C	+	-0.654592	gnomad	hek293	chr8|105368465|+|T|C
DCSTAMP	oncogene	chr8	105368465	T	C	+	-0.498042	gnomad	hela	chr8|105368465|+|T|C
DCTN1	ambiguous	chr2	74588577	C	T	-	-0.499625	rare_3utr_clinical	hek293	chr2|74588577|-|C|T
DCTN1	ambiguous	chr2	74588577	C	T	-	-0.309499	rare_3utr_clinical	hela	chr2|74588577|-|C|T
DCTN1	ambiguous	chr2	74588569	G	A	-	-0.220361	rare_3utr_clinical	hek293	chr2|74588569|-|G|A
DDIT3	oncogene	chr12	57910403	G	A	-	-0.38102	gnomad	hek293	chr12|57910403|-|G|A
DDR2	oncogene	chr1	162750084	A	G	+	-0.197039	gnomad	hela	chr1|162750084|+|A|G
DDR2	oncogene	chr1	162750065	G	A	+	-0.29641	gnomad	hek293	chr1|162750065|+|G|A
DDR2	oncogene	chr1	162750084	A	G	+	-0.198568	gnomad	hek293	chr1|162750084|+|A|G
DICER1	TSG	chr14	95556800	G	C	-	0.229449	gnomad	hela	chr14|95556800|-|G|C
DIS3	TSG	chr13	73333913	A	G	-	-0.302903	gnomad	hek293	chr13|73333913|-|A|G
DLC1	TSG	chr8	12943310	G	C	-	-0.434536	gnomad	hek293	chr8|12943310|-|G|C
DLC1	TSG	chr8	12943310	G	C	-	-0.253646	gnomad	hela	chr8|12943310|-|G|C
DNAJB1	TSG	chr19	14626719	G	A	-	-0.363137	gnomad	hela	chr19|14626719|-|G|A
DNAJB1	TSG	chr19	14626719	G	C	-	-0.323169	gnomad	hela	chr19|14626719|-|G|C
DOT1L	TSG	chr19	2229826	C	T	+	0.579688	gnomad	hek293	chr19|2229826|+|C|T
DOT1L	TSG	chr19	2229826	C	T	+	0.417309	gnomad	hela	chr19|2229826|+|C|T
DOT1L	TSG	chr19	2230125	G	A	+	0.367555	gnomad	hela	chr19|2230125|+|G|A
DTX1	ambiguous	chr12	113534758	C	G	+	0.183076	gnomad	hela	chr12|113534758|+|C|G
DTX1	ambiguous	chr12	113534758	C	G	+	0.201706	gnomad	hek293	chr12|113534758|+|C|G
DYNC1I1	ambiguous	chr7	95739389	T	C	+	0.209969	gnomad	hela	chr7|95739389|+|T|C
DYNC1I1	ambiguous	chr7	95739400	A	G	+	-0.342341	gnomad	hek293	chr7|95739400|+|A|G
DYNC1I1	ambiguous	chr7	95739389	T	C	+	-0.243439	gnomad	hek293	chr7|95739389|+|T|C
EBF1	ambiguous	chr5	158126085	C	T	-	0.11755	gnomad	hek293	chr5|158126085|-|C|T
EEF1A1	TSG	chr6	74227471	A	G	-	0.653208	gnomad	hek293	chr6|74227471|-|A|G
EHD2	ambiguous	chr19	48244693	G	A	+	0.209185	gnomad	hek293	chr19|48244693|+|G|A
EHD2	ambiguous	chr19	48245108	C	T	+	-0.291627	gnomad	hela	chr19|48245108|+|C|T
EHD2	ambiguous	chr19	48244694	G	A	+	1.05676	gnomad	hela	chr19|48244694|+|G|A
EHD2	ambiguous	chr19	48244694	G	A	+	0.865987	gnomad	hek293	chr19|48244694|+|G|A
EHD2	ambiguous	chr19	48245108	C	T	+	-0.447675	gnomad	hek293	chr19|48245108|+|C|T
EIF3E	ambiguous	chr8	109214082	A	G	-	-0.296431	gnomad	hela	chr8|109214082|-|A|G
EIF4A2	oncogene	chr3	186507079	G	T	+	0.170465	gnomad	hela	chr3|186507079|+|G|T
ELN	ambiguous	chr7	73483066	G	A	+	0.35021	gnomad	hek293	chr7|73483066|+|G|A
ELN	ambiguous	chr7	73483066	G	T	+	0.183272	gnomad	hela	chr7|73483066|+|G|T
ELN	ambiguous	chr7	73483066	G	A	+	0.234655	gnomad	hela	chr7|73483066|+|G|A
EML4	ambiguous	chr2	42557426	G	C	+	0.131847	gnomad	hek293	chr2|42557426|+|G|C
EML4	ambiguous	chr2	42557426	G	C	+	0.216422	gnomad	hela	chr2|42557426|+|G|C
ERBB2	oncogene	chr17	37884302	G	T	+	-0.101573	gnomad	hela	chr17|37884302|+|G|T
ERCC3	TSG	chr2	128015143	G	A	-	-0.193567	rare_3utr_clinical	hek293	chr2|128015143|-|G|A
ERCC3	TSG	chr2	128015143	G	A	-	-0.159797	rare_3utr_clinical	hela	chr2|128015143|-|G|A
ETV6	ambiguous	chr12	12044440	T	C	+	-1.20969	gnomad	hek293	chr12|12044440|+|T|C
ETV6	ambiguous	chr12	12044546	T	C	+	-0.220994	gnomad	hela	chr12|12044546|+|T|C
ETV6	ambiguous	chr12	12044546	T	C	+	-0.489812	gnomad	hek293	chr12|12044546|+|T|C
ETV6	ambiguous	chr12	12044440	T	C	+	-1.18001	gnomad	hela	chr12|12044440|+|T|C
EXT1	TSG	chr8	118811944	G	A	-	-0.277528	gnomad	hek293	chr8|118811944|-|G|A
FAM175A	ambiguous	chr4	84383607	G	C	-	-0.287604	gnomad	hek293	chr4|84383607|-|G|C
FANCC	TSG	chr9	97863947	C	T	-	-0.164324	rare_3utr_clinical	hela	chr9|97863947|-|C|T
FAS	TSG	chr10	90775410	G	A	+	1.13625	gnomad	hela	chr10|90775410|+|G|A
FAS	TSG	chr10	90774277	G	C	+	0.265478	gnomad	hela	chr10|90774277|+|G|C
FAS	TSG	chr10	90775411	A	C	+	0.549847	gnomad	hela	chr10|90775411|+|A|C
FAS	TSG	chr10	90775333	G	A	+	0.269933	gnomad	hek293	chr10|90775333|+|G|A
FAS	TSG	chr10	90775410	G	A	+	1.20578	gnomad	hek293	chr10|90775410|+|G|A
FAT1	TSG	chr4	187509719	G	C	-	0.175512	gnomad	hela	chr4|187509719|-|G|C
FAT1	TSG	chr4	187509716	A	G	-	0.220032	gnomad	hela	chr4|187509716|-|A|G
FAT1	TSG	chr4	187509732	G	T	-	0.111165	gnomad	hek293	chr4|187509732|-|G|T
FBLN1	oncogene	chr22	45996361	C	G	+	-0.132979	gnomad	hek293	chr22|45996361|+|C|G
FBLN1	oncogene	chr22	45996361	C	G	+	-0.131319	gnomad	hela	chr22|45996361|+|C|G
FEV	oncogene	chr2	219846357	C	T	-	-1.06837	gnomad	hela	chr2|219846357|-|C|T
FEV	oncogene	chr2	219846357	C	T	-	-1.05068	gnomad	hek293	chr2|219846357|-|C|T
FGFR2	oncogene	chr10	123239047	T	C	-	0.183165	rare_3utr_clinical	hela	chr10|123239047|-|T|C
FGFR3	oncogene	chr4	1809297	G	C	+	-0.255386	gnomad	hek293	chr4|1809297|+|G|C
FGFR3	oncogene	chr4	1809136	G	A	+	-0.193809	gnomad	hek293	chr4|1809136|+|G|A
FGFR3	oncogene	chr4	1809191	G	A	+	-0.12	gnomad	hela	chr4|1809191|+|G|A
FGFR3	oncogene	chr4	1809131	T	C	+	0.375956	gnomad	hela	chr4|1809131|+|T|C
FGFR3	oncogene	chr4	1809297	G	C	+	-0.281795	gnomad	hela	chr4|1809297|+|G|C
FGFR3	oncogene	chr4	1809131	T	C	+	0.243165	gnomad	hek293	chr4|1809131|+|T|C
FGFR3	oncogene	chr4	1809129	T	C	+	0.22021	gnomad	hela	chr4|1809129|+|T|C
FGFR3	oncogene	chr4	1809378	C	A	+	-0.254108	gnomad	hek293	chr4|1809378|+|C|A
FGFR3	oncogene	chr4	1809173	C	T	+	0.108613	gnomad	hela	chr4|1809173|+|C|T
FGFR3	oncogene	chr4	1809202	C	G	+	0.117691	gnomad	hela	chr4|1809202|+|C|G
FGFR3	oncogene	chr4	1809127	C	T	+	-0.161757	gnomad	hek293	chr4|1809127|+|C|T
FGFR3	oncogene	chr4	1809378	C	A	+	-0.0985349	gnomad	hela	chr4|1809378|+|C|A
FGFR3	oncogene	chr4	1809202	C	G	+	0.106074	gnomad	hek293	chr4|1809202|+|C|G
FGFR3	oncogene	chr4	1809156	G	A	+	0.125009	gnomad	hek293	chr4|1809156|+|G|A
FGFR3	oncogene	chr4	1809127	C	T	+	-0.251101	gnomad	hela	chr4|1809127|+|C|T
FKBP5	oncogene	chr6	35543576	C	T	-	-0.128262	gnomad	hela	chr6|35543576|-|C|T
FKBP5	oncogene	chr6	35543576	C	T	-	-0.198195	gnomad	hek293	chr6|35543576|-|C|T
FMR1	TSG	chrX	147032522	G	A	+	-0.233869	gnomad	hek293	chrX|147032522|+|G|A
FMR1	TSG	chrX	147031063	C	A	+	-0.22458	gnomad	hela	chrX|147031063|+|C|A
FMR1	TSG	chrX	147032106	A	G	+	0.739818	gnomad	hek293	chrX|147032106|+|A|G
FMR1	TSG	chrX	147032441	A	G	+	-0.291936	gnomad	hela	chrX|147032441|+|A|G
FMR1	TSG	chrX	147032439	C	T	+	0.118299	gnomad	hela	chrX|147032439|+|C|T
FMR1	TSG	chrX	147031846	C	A	+	-1.29755	gnomad	hek293	chrX|147031846|+|C|A
FMR1	TSG	chrX	147030764	A	T	+	-0.170499	gnomad	hek293	chrX|147030764|+|A|T
FMR1	TSG	chrX	147032106	A	G	+	0.391948	gnomad	hela	chrX|147032106|+|A|G
FMR1	TSG	chrX	147030764	A	T	+	-0.391736	gnomad	hela	chrX|147030764|+|A|T
FMR1	TSG	chrX	147031519	A	C	+	-0.134078	gnomad	hela	chrX|147031519|+|A|C
FMR1	TSG	chrX	147031720	C	T	+	-0.541087	gnomad	hela	chrX|147031720|+|C|T
FMR1	TSG	chrX	147031795	C	T	+	0.392271	gnomad	hek293	chrX|147031795|+|C|T
FOXA1	ambiguous	chr14	38060533	G	A	-	0.242102	gnomad	hek293	chr14|38060533|-|G|A
FOXA1	ambiguous	chr14	38060533	G	A	-	0.154842	gnomad	hela	chr14|38060533|-|G|A
FOXA2	TSG	chr20	22562454	G	C	-	0.205163	gnomad	hela	chr20|22562454|-|G|C
FOXL2	ambiguous	chr3	138664422	T	A	-	0.282099	gnomad	hela	chr3|138664422|-|T|A
FOXL2	ambiguous	chr3	138664422	T	A	-	0.322081	gnomad	hek293	chr3|138664422|-|T|A
FOXP1	oncogene	chr3	71008359	T	C	-	0.1011	rare_3utr_clinical	hela	chr3|71008359|-|T|C
FOXP1	oncogene	chr3	71007424	C	T	-	-0.222056	rare_3utr_clinical	hela	chr3|71007424|-|C|T
FOXP1	oncogene	chr3	71007437	G	A	-	-0.211934	gnomad	hek293	chr3|71007437|-|G|A
FOXP1	oncogene	chr3	71007437	G	A	-	-0.307861	gnomad	hela	chr3|71007437|-|G|A
FSTL3	oncogene	chr19	681745	C	G	+	0.433144	gnomad	hela	chr19|681745|+|C|G
FSTL3	oncogene	chr19	681756	C	T	+	0.2941	gnomad	hela	chr19|681756|+|C|T
FUS	ambiguous	chr16	31204134	C	T	+	-0.0999148	rare_3utr_clinical	hela	chr16|31204134|+|C|T
FUS	ambiguous	chr16	31203494	G	A	+	0.1871	gnomad	hek293	chr16|31203494|+|G|A
FUS	ambiguous	chr16	31203785	A	G	+	0.183277	gnomad	hek293	chr16|31203785|+|A|G
FUS	ambiguous	chr16	31202891	C	A	+	0.167658	gnomad	hela	chr16|31202891|+|C|A
FUS	ambiguous	chr16	31205152	T	A	+	0.107959	rare_3utr_clinical	hek293	chr16|31205152|+|T|A
FUS	ambiguous	chr16	31204045	C	G	+	-0.135777	rare_3utr_clinical	hek293	chr16|31204045|+|C|G
FUS	ambiguous	chr16	31205714	A	G	+	0.164187	rare_3utr_clinical	hela	chr16|31205714|+|A|G
FUS	ambiguous	chr16	31206057	C	G	+	0.134443	gnomad	hela	chr16|31206057|+|C|G
FUS	ambiguous	chr16	31203216	A	G	+	-0.21514	gnomad	hela	chr16|31203216|+|A|G
FUS	ambiguous	chr16	31202934	C	G	+	0.492939	gnomad	hek293	chr16|31202934|+|C|G
FUS	ambiguous	chr16	31203907	A	T	+	-0.111509	rare_3utr_clinical	hela	chr16|31203907|+|A|T
FUS	ambiguous	chr16	31205314	T	G	+	0.170357	gnomad	hela	chr16|31205314|+|T|G
FUS	ambiguous	chr16	31202934	C	G	+	0.299565	gnomad	hela	chr16|31202934|+|C|G
FUS	ambiguous	chr16	31203607	A	G	+	0.267966	gnomad	hela	chr16|31203607|+|A|G
FUS	ambiguous	chr16	31202898	T	G	+	-0.268058	gnomad	hela	chr16|31202898|+|T|G
FUS	ambiguous	chr16	31204879	C	T	+	0.196242	gnomad	hela	chr16|31204879|+|C|T
FUS	ambiguous	chr16	31205714	A	G	+	0.189491	rare_3utr_clinical	hek293	chr16|31205714|+|A|G
FUS	ambiguous	chr16	31204642	T	C	+	0.202132	rare_3utr_clinical	hela	chr16|31204642|+|T|C
FUS	ambiguous	chr16	31204897	A	G	+	0.303728	gnomad	hek293	chr16|31204897|+|A|G
FUS	ambiguous	chr16	31203216	A	G	+	0.402953	gnomad	hek293	chr16|31203216|+|A|G
FUS	ambiguous	chr16	31203793	C	T	+	0.193474	gnomad	hek293	chr16|31203793|+|C|T
FUS	ambiguous	chr16	31203607	A	G	+	0.114218	gnomad	hek293	chr16|31203607|+|A|G
FUS	ambiguous	chr16	31203224	C	T	+	0.199156	gnomad	hek293	chr16|31203224|+|C|T
FUS	ambiguous	chr16	31204757	T	C	+	-0.150522	rare_3utr_clinical	hela	chr16|31204757|+|T|C
GATA2	oncogene	chr3	128199838	C	T	-	0.166595	rare_3utr_clinical	hek293	chr3|128199838|-|C|T
GATA2	oncogene	chr3	128199830	G	A	-	0.219922	rare_3utr_clinical	hela	chr3|128199830|-|G|A
GATA3	ambiguous	chr10	8116012	C	G	+	0.288705	rare_3utr_clinical	hela	chr10|8116012|+|C|G
GATA3	ambiguous	chr10	8116012	C	G	+	0.36278	rare_3utr_clinical	hek293	chr10|8116012|+|C|G
GJB2	TSG	chr13	20763037	G	T	-	-0.167163	rare_3utr_clinical	hela	chr13|20763037|-|G|T
GJB2	TSG	chr13	20763039	G	A	-	0.100205	rare_3utr_clinical	hela	chr13|20763039|-|G|A
GNAI1	TSG	chr7	79846813	T	G	+	-0.136903	gnomad	hek293	chr7|79846813|+|T|G
GNAI2	ambiguous	chr3	50296343	C	A	+	0.746575	gnomad	hela	chr3|50296343|+|C|A
GNG2	TSG	chr14	52433434	G	A	+	-0.898218	gnomad	hek293	chr14|52433434|+|G|A
GOLGA5	oncogene	chr14	93305839	G	A	+	0.63227	gnomad	hek293	chr14|93305839|+|G|A
GPHN	ambiguous	chr14	67648163	G	A	+	-0.131214	gnomad	hek293	chr14|67648163|+|G|A
GPHN	ambiguous	chr14	67648194	C	T	+	0.126156	gnomad	hek293	chr14|67648194|+|C|T
GPHN	ambiguous	chr14	67648163	G	A	+	-0.139382	gnomad	hela	chr14|67648163|+|G|A
GPHN	ambiguous	chr14	67648165	C	T	+	-0.273434	gnomad	hek293	chr14|67648165|+|C|T
GPHN	ambiguous	chr14	67648165	C	T	+	-0.264405	gnomad	hela	chr14|67648165|+|C|T
H3F3A	oncogene	chr1	226259212	C	A	+	-0.266939	gnomad	hela	chr1|226259212|+|C|A
HEY1	oncogene	chr8	80677395	T	G	-	-0.175557	gnomad	hek293	chr8|80677395|-|T|G
HIST1H2AG	ambiguous	chr6	27101267	C	T	+	-0.21102	gnomad	hela	chr6|27101267|+|C|T
HIST1H2AG	ambiguous	chr6	27101253	C	G	+	0.23666	gnomad	hek293	chr6|27101253|+|C|G
HIST1H2AG	ambiguous	chr6	27101267	C	T	+	-0.601553	gnomad	hek293	chr6|27101267|+|C|T
HLA-A	ambiguous	chr6	29913251	G	C	+	-0.142931	gnomad	hela	chr6|29913251|+|G|C
HMGA1	oncogene	chr6	34213349	G	A	+	0.153732	gnomad	hek293	chr6|34213349|+|G|A
HMGA1	oncogene	chr6	34212902	C	T	+	1.47844	gnomad	hela	chr6|34212902|+|C|T
HMGA1	oncogene	chr6	34213290	C	A	+	0.223245	gnomad	hek293	chr6|34213290|+|C|A
HMGA1	oncogene	chr6	34212851	A	G	+	0.380063	gnomad	hela	chr6|34212851|+|A|G
HMGA1	oncogene	chr6	34213290	C	A	+	0.221691	gnomad	hela	chr6|34213290|+|C|A
HMGA1	oncogene	chr6	34212912	C	T	+	0.702641	gnomad	hela	chr6|34212912|+|C|T
HMGA1	oncogene	chr6	34212903	G	A	+	-0.408832	gnomad	hela	chr6|34212903|+|G|A
HMGA1	oncogene	chr6	34212742	C	T	+	-1.09632	gnomad	hela	chr6|34212742|+|C|T
HMGA1	oncogene	chr6	34213363	C	T	+	0.144018	gnomad	hek293	chr6|34213363|+|C|T
HMGA1	oncogene	chr6	34213133	C	T	+	0.155348	gnomad	hela	chr6|34213133|+|C|T
HMGA1	oncogene	chr6	34213116	C	T	+	0.120195	gnomad	hela	chr6|34213116|+|C|T
HMGA2	oncogene	chr12	66357106	A	C	+	0.187923	gnomad	hela	chr12|66357106|+|A|C
HNF1A	TSG	chr12	121439584	C	T	+	-0.225376	gnomad	hela	chr12|121439584|+|C|T
HNF1A	TSG	chr12	121439934	G	A	+	-0.243454	rare_3utr_clinical	hek293	chr12|121439934|+|G|A
HNF1A	TSG	chr12	121439868	T	C	+	0.101226	gnomad	hela	chr12|121439868|+|T|C
HNF1A	TSG	chr12	121439942	C	G	+	0.101024	gnomad	hek293	chr12|121439942|+|C|G
HNF1A	TSG	chr12	121439859	C	T	+	0.196475	gnomad	hek293	chr12|121439859|+|C|T
HNF1A	TSG	chr12	121439934	G	A	+	-0.226253	rare_3utr_clinical	hela	chr12|121439934|+|G|A
HOXA11	ambiguous	chr7	27222409	G	A	-	-0.123106	gnomad	hela	chr7|27222409|-|G|A
HOXA11	ambiguous	chr7	27222409	G	A	-	-0.248192	gnomad	hek293	chr7|27222409|-|G|A
HOXA11	ambiguous	chr7	27222406	G	A	-	-0.190133	gnomad	hela	chr7|27222406|-|G|A
HOXD13	ambiguous	chr2	176959497	C	T	+	-0.253463	gnomad	hela	chr2|176959497|+|C|T
HSP90AB1	oncogene	chr6	44221448	T	G	+	0.188524	gnomad	hela	chr6|44221448|+|T|G
ING1	TSG	chr13	111372320	C	T	+	-0.215953	gnomad	hela	chr13|111372320|+|C|T
ING1	TSG	chr13	111372302	G	A	+	-0.138941	gnomad	hela	chr13|111372302|+|G|A
INPP4B	TSG	chr4	142949920	A	G	-	0.199947	gnomad	hela	chr4|142949920|-|A|G
IRAK1	TSG	chrX	153277201	G	A	-	-0.871666	gnomad	hela	chrX|153277201|-|G|A
IRAK1	TSG	chrX	153277201	G	A	-	-0.725807	gnomad	hek293	chrX|153277201|-|G|A
IRAK1	TSG	chrX	153276348	C	T	-	-0.454544	gnomad	hek293	chrX|153276348|-|C|T
IRAK1	TSG	chrX	153276348	C	T	-	-0.321471	gnomad	hela	chrX|153276348|-|C|T
IRF4	ambiguous	chr6	407615	T	G	+	-0.869679	gnomad	hek293	chr6|407615|+|T|G
IRF4	ambiguous	chr6	407631	T	C	+	-1.07846	gnomad	hela	chr6|407631|+|T|C
IRF4	ambiguous	chr6	407632	T	C	+	-0.418788	gnomad	hela	chr6|407632|+|T|C
IRF4	ambiguous	chr6	407633	T	C	+	-0.741957	gnomad	hela	chr6|407633|+|T|C
JAGN1	ambiguous	chr3	9935100	A	C	+	0.216637	gnomad	hela	chr3|9935100|+|A|C
JAGN1	ambiguous	chr3	9935070	T	G	+	-0.233647	gnomad	hek293	chr3|9935070|+|T|G
JAK2	ambiguous	chr9	5126795	A	C	+	-0.269249	gnomad	hela	chr9|5126795|+|A|C
JAK3	oncogene	chr19	17937542	C	T	-	0.762908	gnomad	hela	chr19|17937542|-|C|T
JAK3	oncogene	chr19	17937542	C	T	-	0.843388	gnomad	hek293	chr19|17937542|-|C|T
JUN	oncogene	chr1	59247733	C	T	-	-0.231556	gnomad	hela	chr1|59247733|-|C|T
KAT8	ambiguous	chr16	31142601	G	T	+	0.260107	gnomad	hela	chr16|31142601|+|G|T
KDM6A	ambiguous	chrX	44970691	G	C	+	-0.150892	gnomad	hela	chrX|44970691|+|G|C
KEL	oncogene	chr7	142638330	G	T	-	-0.160145	gnomad	hela	chr7|142638330|-|G|T
KEL	oncogene	chr7	142638315	G	A	-	-0.183681	gnomad	hek293	chr7|142638315|-|G|A
KLF6	TSG	chr10	3818223	T	A	-	0.131976	gnomad	hela	chr10|3818223|-|T|A
KLF6	TSG	chr10	3821492	G	A	-	-0.728653	gnomad	hela	chr10|3821492|-|G|A
KLF6	TSG	chr10	3819470	T	C	-	-0.413832	gnomad	hek293	chr10|3819470|-|T|C
KLF6	TSG	chr10	3818191	C	T	-	-0.146477	gnomad	hela	chr10|3818191|-|C|T
KLF6	TSG	chr10	3821474	G	A	-	0.289712	gnomad	hek293	chr10|3821474|-|G|A
KLF6	TSG	chr10	3820870	C	G	-	-0.120858	gnomad	hela	chr10|3820870|-|C|G
KLF6	TSG	chr10	3819507	C	G	-	0.337981	gnomad	hela	chr10|3819507|-|C|G
KLF6	TSG	chr10	3818555	A	G	-	0.0982022	gnomad	hela	chr10|3818555|-|A|G
KLF6	TSG	chr10	3821077	T	C	-	0.649879	gnomad	hek293	chr10|3821077|-|T|C
KLF6	TSG	chr10	3819700	C	T	-	0.515294	gnomad	hek293	chr10|3819700|-|C|T
KLF6	TSG	chr10	3819798	T	G	-	0.174173	gnomad	hela	chr10|3819798|-|T|G
KLF6	TSG	chr10	3818375	T	G	-	0.677459	gnomad	hela	chr10|3818375|-|T|G
KLF6	TSG	chr10	3819011	G	A	-	0.214247	gnomad	hela	chr10|3819011|-|G|A
KLF6	TSG	chr10	3819047	G	A	-	0.972011	gnomad	hek293	chr10|3819047|-|G|A
KLF6	TSG	chr10	3819668	G	C	-	-0.944505	gnomad	hela	chr10|3819668|-|G|C
KLF6	TSG	chr10	3819700	C	T	-	0.408482	gnomad	hela	chr10|3819700|-|C|T
KLF6	TSG	chr10	3818272	C	T	-	-0.1599	gnomad	hek293	chr10|3818272|-|C|T
KLF6	TSG	chr10	3819470	T	C	-	-0.672192	gnomad	hela	chr10|3819470|-|T|C
KLF6	TSG	chr10	3818398	A	C	-	0.569293	gnomad	hela	chr10|3818398|-|A|C
KLF6	TSG	chr10	3821543	C	T	-	-0.480216	gnomad	hela	chr10|3821543|-|C|T
KLF6	TSG	chr10	3821077	T	C	-	0.536051	gnomad	hela	chr10|3821077|-|T|C
KLF6	TSG	chr10	3818375	T	G	-	0.577826	gnomad	hek293	chr10|3818375|-|T|G
KLHL6	TSG	chr3	183209690	G	T	-	0.112211	gnomad	hela	chr3|183209690|-|G|T
KLK2	ambiguous	chr19	51381863	G	A	+	0.279525	gnomad	hek293	chr19|51381863|+|G|A
KMT2B	TSG	chr19	36229477	C	T	+	0.302974	gnomad	hek293	chr19|36229477|+|C|T
KMT2B	TSG	chr19	36229500	C	T	+	-0.125345	gnomad	hek293	chr19|36229500|+|C|T
KMT2B	TSG	chr19	36229477	C	T	+	0.207214	gnomad	hela	chr19|36229477|+|C|T
KMT2C	TSG	chr7	151833893	C	T	-	-0.193099	gnomad	hela	chr7|151833893|-|C|T
KRAS	oncogene	chr12	25362229	A	G	-	-0.329485	gnomad	hela	chr12|25362229|-|A|G
KRAS	oncogene	chr12	25362229	A	G	-	-0.209585	gnomad	hek293	chr12|25362229|-|A|G
LCP1	oncogene	chr13	46701677	C	T	-	0.123403	gnomad	hela	chr13|46701677|-|C|T
LDHA	TSG	chr11	18429410	C	T	+	-0.429206	rare_3utr_clinical	hela	chr11|18429410|+|C|T
LDHA	TSG	chr11	18429590	T	G	+	0.297657	gnomad	hek293	chr11|18429590|+|T|G
LDHA	TSG	chr11	18429371	C	T	+	0.269756	gnomad	hela	chr11|18429371|+|C|T
LEF1	ambiguous	chr4	108969801	G	A	-	0.246687	gnomad	hek293	chr4|108969801|-|G|A
LEF1	ambiguous	chr4	108969801	G	A	-	0.233854	gnomad	hela	chr4|108969801|-|G|A
LMNA	ambiguous	chr1	156109644	G	A	+	0.130308	rare_3utr_clinical	hela	chr1|156109644|+|G|A
LMO1	oncogene	chr11	8246155	G	A	-	0.257543	gnomad	hek293	chr11|8246155|-|G|A
LMO1	oncogene	chr11	8246155	G	A	-	0.222075	gnomad	hela	chr11|8246155|-|G|A
LMO1	oncogene	chr11	8246141	C	A	-	0.169205	gnomad	hela	chr11|8246141|-|C|A
LMO1	oncogene	chr11	8246137	C	T	-	0.100723	gnomad	hela	chr11|8246137|-|C|T
LMO1	oncogene	chr11	8246141	C	A	-	0.459395	gnomad	hek293	chr11|8246141|-|C|A
LYL1	oncogene	chr19	13210094	C	G	-	-0.206827	gnomad	hela	chr19|13210094|-|C|G
MACF1	oncogene	chr1	39951501	T	G	+	0.164987	gnomad	hela	chr1|39951501|+|T|G
MACF1	oncogene	chr1	39951510	C	T	+	0.124786	gnomad	hela	chr1|39951510|+|C|T
MACF1	oncogene	chr1	39951477	G	A	+	-0.12672	gnomad	hek293	chr1|39951477|+|G|A
MAD1L1	TSG	chr7	1855683	G	A	-	-0.249695	gnomad	hek293	chr7|1855683|-|G|A
MAD1L1	TSG	chr7	1855683	G	A	-	-0.255818	gnomad	hela	chr7|1855683|-|G|A
MAGI2	oncogene	chr7	77648575	G	A	-	-0.331797	gnomad	hek293	chr7|77648575|-|G|A
MAP2K2	oncogene	chr19	4090572	G	C	-	-0.164699	rare_3utr_clinical	hek293	chr19|4090572|-|G|C
MAP2K2	oncogene	chr19	4090577	G	A	-	-1.38684	rare_3utr_clinical	hela	chr19|4090577|-|G|A
MAP3K1	ambiguous	chr5	56189515	T	C	+	0.101239	gnomad	hela	chr5|56189515|+|T|C
MAP4K1	oncogene	chr19	39078347	G	C	-	0.150141	gnomad	hek293	chr19|39078347|-|G|C
MDM4	oncogene	chr1	204518842	C	A	+	0.254054	control	hek293	chr1|204518842|+|C|A
MDM4	oncogene	chr1	204518824	A	T	+	-0.122559	gnomad	hela	chr1|204518824|+|A|T
MECOM	oncogene	chr3	168802684	A	T	-	-0.349737	gnomad	hek293	chr3|168802684|-|A|T
MITF	oncogene	chr3	70014436	C	G	+	0.505491	gnomad	hek293	chr3|70014436|+|C|G
MITF	oncogene	chr3	70014411	T	C	+	0.850403	gnomad	hek293	chr3|70014411|+|T|C
MITF	oncogene	chr3	70014436	C	G	+	0.778305	gnomad	hela	chr3|70014436|+|C|G
MITF	oncogene	chr3	70014449	G	A	+	0.561063	gnomad	hela	chr3|70014449|+|G|A
MITF	oncogene	chr3	70014449	G	A	+	0.592143	gnomad	hek293	chr3|70014449|+|G|A
MITF	oncogene	chr3	70014411	T	C	+	0.834136	gnomad	hela	chr3|70014411|+|T|C
MLLT3	oncogene	chr9	20346405	A	C	-	-2.13543	gnomad	hela	chr9|20346405|-|A|C
MLLT3	oncogene	chr9	20346394	A	C	-	-0.8397	gnomad	hela	chr9|20346394|-|A|C
MLLT3	oncogene	chr9	20346400	A	C	-	-1.62955	gnomad	hela	chr9|20346400|-|A|C
MSH2	TSG	chr2	47739578	G	C	+	-0.344954	gnomad	hela	chr2|47739578|+|G|C
MSH2	TSG	chr2	47739578	G	C	+	-0.289987	gnomad	hek293	chr2|47739578|+|G|C
MSH2	TSG	chr2	47739574	C	G	+	-0.187588	gnomad	hek293	chr2|47739574|+|C|G
MTOR	oncogene	chr1	11167541	G	C	-	0.305789	gnomad	hela	chr1|11167541|-|G|C
MUC20	TSG	chr3	195461758	C	T	+	0.257463	gnomad	hek293	chr3|195461758|+|C|T
MUC4	ambiguous	chr3	195474031	G	A	-	-0.112232	gnomad	hela	chr3|195474031|-|G|A
MYCL	oncogene	chr1	40363029	A	G	-	0.322865	gnomad	hek293	chr1|40363029|-|A|G
MYH14	oncogene	chr19	50813191	C	T	+	0.384218	rare_3utr_clinical	hek293	chr19|50813191|+|C|T
MYH14	oncogene	chr19	50813191	C	T	+	0.305635	rare_3utr_clinical	hela	chr19|50813191|+|C|T
MYH14	oncogene	chr19	50813128	A	G	+	0.146979	rare_3utr_clinical	hek293	chr19|50813128|+|A|G
MYH14	oncogene	chr19	50813133	G	A	+	-0.136074	gnomad	hek293	chr19|50813133|+|G|A
NCOA2	oncogene	chr8	71025834	G	A	-	-0.223082	gnomad	hela	chr8|71025834|-|G|A
NCOA4	TSG	chr10	51589291	C	G	+	0.170082	gnomad	hela	chr10|51589291|+|C|G
NCOR1	TSG	chr17	15932721	A	T	-	-0.236512	gnomad	hela	chr17|15932721|-|A|T
NDRG1	ambiguous	chr8	134251096	C	T	-	-0.262904	gnomad	hek293	chr8|134251096|-|C|T
NDRG1	ambiguous	chr8	134251096	C	T	-	-0.179223	gnomad	hela	chr8|134251096|-|C|T
NEDD4L	oncogene	chr18	56063526	G	A	+	-0.242148	gnomad	hela	chr18|56063526|+|G|A
NEDD4L	oncogene	chr18	56063515	C	T	+	0.201937	gnomad	hela	chr18|56063515|+|C|T
NEFH	ambiguous	chr22	29886826	T	C	+	-0.174419	gnomad	hek293	chr22|29886826|+|T|C
NEFH	ambiguous	chr22	29886826	T	C	+	0.166205	gnomad	hela	chr22|29886826|+|T|C
NF1	TSG	chr17	29701202	A	G	+	0.527339	gnomad	hela	chr17|29701202|+|A|G
NF1	TSG	chr17	29701208	C	G	+	-0.31661	gnomad	hek293	chr17|29701208|+|C|G
NF1	TSG	chr17	29701208	C	G	+	-0.254263	gnomad	hela	chr17|29701208|+|C|G
NF1	TSG	chr17	29701202	A	G	+	0.385442	gnomad	hek293	chr17|29701202|+|A|G
NFATC2	ambiguous	chr20	50007825	G	A	-	0.204722	gnomad	hek293	chr20|50007825|-|G|A
NFATC2	ambiguous	chr20	50007822	C	T	-	-0.167403	gnomad	hek293	chr20|50007822|-|C|T
NFATC2	ambiguous	chr20	50007784	C	T	-	0.113144	gnomad	hela	chr20|50007784|-|C|T
NKX3-1	ambiguous	chr8	23538695	G	A	-	-0.267844	gnomad	hek293	chr8|23538695|-|G|A
NKX3-1	ambiguous	chr8	23538695	G	A	-	-0.325888	gnomad	hela	chr8|23538695|-|G|A
NOTCH1	ambiguous	chr9	139390518	G	A	-	-0.184572	rare_3utr_clinical	hek293	chr9|139390518|-|G|A
NOTCH1	ambiguous	chr9	139390517	C	T	-	0.601514	rare_3utr_clinical	hek293	chr9|139390517|-|C|T
NOTCH1	ambiguous	chr9	139390517	C	T	-	0.383113	rare_3utr_clinical	hela	chr9|139390517|-|C|T
NPM1	ambiguous	chr5	170837605	G	A	+	0.10084	gnomad	hela	chr5|170837605|+|G|A
NRP1	TSG	chr10	33468998	C	T	-	0.303693	gnomad	hela	chr10|33468998|-|C|T
NRP1	TSG	chr10	33468969	C	T	-	0.339917	gnomad	hek293	chr10|33468969|-|C|T
NT5C3A	TSG	chr7	33054053	T	C	-	-0.377868	gnomad	hek293	chr7|33054053|-|T|C
NT5C3A	TSG	chr7	33054053	T	C	-	-0.304255	gnomad	hela	chr7|33054053|-|T|C
NT5C3A	TSG	chr7	33053914	T	C	-	-0.146949	gnomad	hela	chr7|33053914|-|T|C
NT5C3A	TSG	chr7	33054242	C	T	-	0.135098	gnomad	hela	chr7|33054242|-|C|T
NTRK1	ambiguous	chr1	156851473	C	T	+	0.253276	gnomad	hek293	chr1|156851473|+|C|T
NUP107	oncogene	chr12	69136253	G	A	+	0.270912	gnomad	hela	chr12|69136253|+|G|A
NUP214	oncogene	chr9	134108925	T	G	+	0.120981	gnomad	hela	chr9|134108925|+|T|G
NUTM1	oncogene	chr15	34649743	C	T	+	0.116877	gnomad	hela	chr15|34649743|+|C|T
NUTM1	oncogene	chr15	34649795	A	C	+	-0.241271	gnomad	hek293	chr15|34649795|+|A|C
NUTM1	oncogene	chr15	34649795	A	C	+	-0.155135	gnomad	hela	chr15|34649795|+|A|C
NUTM1	oncogene	chr15	34649701	G	C	+	-0.145501	gnomad	hek293	chr15|34649701|+|G|C
NUTM1	oncogene	chr15	34649701	G	C	+	-0.27235	gnomad	hela	chr15|34649701|+|G|C
P2RY8	oncogene	chrX	1584361	G	A	-	0.207503	gnomad	hek293	chrX|1584361|-|G|A
P2RY8	oncogene	chrX	1584361	G	A	-	0.202433	gnomad	hela	chrX|1584361|-|G|A
PDE4DIP	oncogene	chr1	144852315	C	A	-	-0.223151	gnomad	hela	chr1|144852315|-|C|A
PDE4DIP	oncogene	chr1	144852342	C	T	-	-0.208106	gnomad	hela	chr1|144852342|-|C|T
PDE4DIP	oncogene	chr1	144852315	C	A	-	-0.216713	gnomad	hek293	chr1|144852315|-|C|A
PDE4DIP	oncogene	chr1	144852342	C	T	-	-0.207434	gnomad	hek293	chr1|144852342|-|C|T
PDE4DIP	oncogene	chr1	144852344	C	T	-	-0.240421	gnomad	hela	chr1|144852344|-|C|T
PDE4DIP	oncogene	chr1	144852344	C	T	-	-0.199605	gnomad	hek293	chr1|144852344|-|C|T
PDGFB	oncogene	chr22	39621721	G	A	-	-0.160563	gnomad	hela	chr22|39621721|-|G|A
PDGFRB	oncogene	chr5	149495298	C	G	-	-0.169366	gnomad	hela	chr5|149495298|-|C|G
PDGFRB	oncogene	chr5	149495322	C	T	-	-0.1781	gnomad	hek293	chr5|149495322|-|C|T
PDGFRL	TSG	chr8	17500334	C	G	+	0.221528	gnomad	hela	chr8|17500334|+|C|G
PDGFRL	TSG	chr8	17500312	T	C	+	0.319627	gnomad	hela	chr8|17500312|+|T|C
PDGFRL	TSG	chr8	17500312	T	C	+	0.372475	gnomad	hek293	chr8|17500312|+|T|C
PDPR	ambiguous	chr16	70190794	C	T	+	0.143174	gnomad	hela	chr16|70190794|+|C|T
PHOX2B	TSG	chr4	41747805	G	T	-	-0.229907	gnomad	hek293	chr4|41747805|-|G|T
PIK3R2	TSG	chr19	18280151	G	A	+	0.522046	gnomad	hela	chr19|18280151|+|G|A
PIK3R4	ambiguous	chr3	130398109	G	A	-	-0.280952	gnomad	hek293	chr3|130398109|-|G|A
PLK1	ambiguous	chr16	23701538	A	G	+	0.208798	control	hela	chr16|23701538|+|A|G
PLK1	ambiguous	chr16	23701401	C	T	+	-0.181721	gnomad	hela	chr16|23701401|+|C|T
PLK1	ambiguous	chr16	23701538	A	G	+	-0.15118	control	hela	chr16|23701538|+|A|G
PLK1	ambiguous	chr16	23701538	A	G	+	-0.263937	control	hek293	chr16|23701538|+|A|G
PLK1	ambiguous	chr16	23701527	G	T	+	-0.16605	gnomad	hela	chr16|23701527|+|G|T
PLK1	ambiguous	chr16	23701401	C	T	+	-0.698729	gnomad	hek293	chr16|23701401|+|C|T
PLXNB2	oncogene	chr22	50713902	G	A	-	0.133461	gnomad	hela	chr22|50713902|-|G|A
POLQ	ambiguous	chr3	121151113	G	A	-	0.156742	gnomad	hek293	chr3|121151113|-|G|A
POM121	oncogene	chr7	72419623	A	C	+	0.155451	gnomad	hela	chr7|72419623|+|A|C
POM121	oncogene	chr7	72419457	C	T	+	-0.18482	gnomad	hela	chr7|72419457|+|C|T
POM121	oncogene	chr7	72419543	C	T	+	0.205843	gnomad	hela	chr7|72419543|+|C|T
POM121	oncogene	chr7	72420524	G	A	+	0.209085	gnomad	hela	chr7|72420524|+|G|A
POM121	oncogene	chr7	72419361	A	G	+	-0.151182	gnomad	hela	chr7|72419361|+|A|G
POM121	oncogene	chr7	72419954	A	C	+	0.641599	gnomad	hek293	chr7|72419954|+|A|C
POM121	oncogene	chr7	72419954	A	C	+	0.534693	gnomad	hela	chr7|72419954|+|A|C
POM121	oncogene	chr7	72419454	C	G	+	-0.371155	gnomad	hela	chr7|72419454|+|C|G
POM121	oncogene	chr7	72419454	C	G	+	-0.543562	gnomad	hek293	chr7|72419454|+|C|G
POM121	oncogene	chr7	72420524	G	A	+	0.219829	gnomad	hek293	chr7|72420524|+|G|A
POM121	oncogene	chr7	72419362	G	T	+	-0.289108	gnomad	hek293	chr7|72419362|+|G|T
POM121	oncogene	chr7	72420435	T	C	+	-0.102632	gnomad	hela	chr7|72420435|+|T|C
POM121	oncogene	chr7	72420448	C	G	+	-0.242034	gnomad	hela	chr7|72420448|+|C|G
POM121	oncogene	chr7	72420066	T	C	+	-0.200225	gnomad	hek293	chr7|72420066|+|T|C
POM121	oncogene	chr7	72419324	C	T	+	0.123713	gnomad	hela	chr7|72419324|+|C|T
POM121	oncogene	chr7	72419661	G	T	+	-0.173565	gnomad	hek293	chr7|72419661|+|G|T
POM121	oncogene	chr7	72419543	C	T	+	0.409994	gnomad	hek293	chr7|72419543|+|C|T
POM121	oncogene	chr7	72419295	C	T	+	-0.208277	gnomad	hek293	chr7|72419295|+|C|T
POM121	oncogene	chr7	72419362	G	T	+	-0.107628	gnomad	hela	chr7|72419362|+|G|T
POM121	oncogene	chr7	72419464	T	C	+	0.149887	gnomad	hela	chr7|72419464|+|T|C
POM121	oncogene	chr7	72420721	C	T	+	-0.363927	gnomad	hela	chr7|72420721|+|C|T
POM121	oncogene	chr7	72419457	C	T	+	-0.258198	gnomad	hek293	chr7|72419457|+|C|T
POT1	ambiguous	chr7	124462644	T	C	-	-0.240919	gnomad	hek293	chr7|124462644|-|T|C
POU2F2	ambiguous	chr19	42595406	C	G	-	-0.141864	gnomad	hela	chr19|42595406|-|C|G
POU2F2	ambiguous	chr19	42595406	C	G	-	-0.123474	gnomad	hek293	chr19|42595406|-|C|G
PPARG	ambiguous	chr3	12475647	G	A	+	0.168298	gnomad	hek293	chr3|12475647|+|G|A
PPM1D	ambiguous	chr17	58740950	A	G	+	-0.268909	gnomad	hela	chr17|58740950|+|A|G
PPP6C	TSG	chr9	127911902	T	C	-	0.10819	gnomad	hek293	chr9|127911902|-|T|C
PRDM16	oncogene	chr1	3350416	C	A	+	-0.097839	gnomad	hela	chr1|3350416|+|C|A
PRDM2	ambiguous	chr1	14149712	A	T	+	0.215663	gnomad	hek293	chr1|14149712|+|A|T
PRDM2	ambiguous	chr1	14149696	A	T	+	0.10818	gnomad	hela	chr1|14149696|+|A|T
PRDM2	ambiguous	chr1	14149712	A	T	+	0.246534	gnomad	hela	chr1|14149712|+|A|T
PRF1	TSG	chr10	72357763	A	G	-	0.235202	rare_3utr_clinical	hek293	chr10|72357763|-|A|G
PRKCB	oncogene	chr16	24231452	C	G	+	0.206959	gnomad	hela	chr16|24231452|+|C|G
PRPF8	oncogene	chr17	1554004	G	A	-	-0.135724	gnomad	hek293	chr17|1554004|-|G|A
PRPF8	oncogene	chr17	1553971	C	T	-	0.130748	gnomad	hek293	chr17|1553971|-|C|T
PRPF8	oncogene	chr17	1554094	G	A	-	-0.54356	rare_3utr_clinical	hek293	chr17|1554094|-|G|A
PRPF8	oncogene	chr17	1554094	G	A	-	-0.320525	rare_3utr_clinical	hela	chr17|1554094|-|G|A
PRRX1	oncogene	chr1	170705338	T	C	+	-0.213133	gnomad	hela	chr1|170705338|+|T|C
PRRX1	oncogene	chr1	170705350	C	G	+	-0.314489	gnomad	hek293	chr1|170705350|+|C|G
PSME3	TSG	chr17	40993610	C	T	+	0.235013	gnomad	hela	chr17|40993610|+|C|T
PSME3	TSG	chr17	40993610	C	T	+	0.145714	gnomad	hek293	chr17|40993610|+|C|T
PTPN11	oncogene	chr12	112942581	A	G	+	-0.27308	rare_3utr_clinical	hela	chr12|112942581|+|A|G
PTPN14	TSG	chr1	214531223	C	T	-	0.129231	gnomad	hela	chr1|214531223|-|C|T
PTPRC	ambiguous	chr1	198725340	C	T	+	-0.19397	gnomad	hela	chr1|198725340|+|C|T
RAB35	ambiguous	chr12	120534857	G	A	-	0.113586	gnomad	hela	chr12|120534857|-|G|A
RAB35	ambiguous	chr12	120534817	C	T	-	-0.116549	gnomad	hek293	chr12|120534817|-|C|T
RAB35	ambiguous	chr12	120534673	G	A	-	0.101336	gnomad	hela	chr12|120534673|-|G|A
RAB35	ambiguous	chr12	120534660	T	G	-	-2.31935	gnomad	hela	chr12|120534660|-|T|G
RAB35	ambiguous	chr12	120534592	G	A	-	-0.121426	gnomad	hela	chr12|120534592|-|G|A
RAB35	ambiguous	chr12	120534660	T	G	-	-0.382699	gnomad	hek293	chr12|120534660|-|T|G
RAB35	ambiguous	chr12	120534469	G	C	-	-0.244484	gnomad	hek293	chr12|120534469|-|G|C
RAB35	ambiguous	chr12	120534673	G	A	-	0.129859	gnomad	hek293	chr12|120534673|-|G|A
RAB35	ambiguous	chr12	120534826	C	T	-	-0.260336	gnomad	hela	chr12|120534826|-|C|T
RAB35	ambiguous	chr12	120534592	G	A	-	-0.265824	gnomad	hek293	chr12|120534592|-|G|A
RALGDS	oncogene	chr9	135973950	C	T	-	0.239877	gnomad	hek293	chr9|135973950|-|C|T
RALGDS	oncogene	chr9	135973950	C	T	-	0.211589	gnomad	hela	chr9|135973950|-|C|T
RARA	oncogene	chr17	38512631	C	T	+	-0.208596	gnomad	hela	chr17|38512631|+|C|T
RARA	oncogene	chr17	38512642	A	G	+	0.239435	gnomad	hek293	chr17|38512642|+|A|G
RARA	oncogene	chr17	38512569	C	G	+	0.170736	gnomad	hela	chr17|38512569|+|C|G
RARA	oncogene	chr17	38512919	G	T	+	0.803706	gnomad	hela	chr17|38512919|+|G|T
RARA	oncogene	chr17	38512642	A	G	+	0.280829	gnomad	hela	chr17|38512642|+|A|G
RARA	oncogene	chr17	38512569	C	G	+	0.121472	gnomad	hek293	chr17|38512569|+|C|G
RARA	oncogene	chr17	38512480	C	T	+	-0.6406	gnomad	hek293	chr17|38512480|+|C|T
RARA	oncogene	chr17	38512642	A	T	+	0.320897	gnomad	hela	chr17|38512642|+|A|T
RARA	oncogene	chr17	38512844	G	A	+	-0.109801	gnomad	hek293	chr17|38512844|+|G|A
RARA	oncogene	chr17	38512762	C	T	+	-0.194366	gnomad	hek293	chr17|38512762|+|C|T
RARA	oncogene	chr17	38512642	A	T	+	0.246691	gnomad	hek293	chr17|38512642|+|A|T
RB1	TSG	chr13	49054242	T	C	+	0.25968	gnomad	hela	chr13|49054242|+|T|C
RECQL4	ambiguous	chr8	145736805	G	A	-	-0.197846	gnomad	hela	chr8|145736805|-|G|A
REL	oncogene	chr2	61149710	A	G	+	-0.194073	gnomad	hela	chr2|61149710|+|A|G
RELA	oncogene	chr11	65421840	G	A	-	0.112407	gnomad	hela	chr11|65421840|-|G|A
RELA	oncogene	chr11	65421792	T	C	-	0.559912	gnomad	hela	chr11|65421792|-|T|C
RELA	oncogene	chr11	65421792	T	C	-	0.886877	gnomad	hek293	chr11|65421792|-|T|C
RET	oncogene	chr10	43623765	G	A	+	-0.172412	gnomad	hela	chr10|43623765|+|G|A
RET	oncogene	chr10	43623746	C	A	+	0.379282	gnomad	hek293	chr10|43623746|+|C|A
RGPD3	ambiguous	chr2	107007927	G	A	-	-0.360096	gnomad	hek293	chr2|107007927|-|G|A
RHEB	oncogene	chr7	151164170	A	G	-	-0.222527	gnomad	hek293	chr7|151164170|-|A|G
ROCK2	ambiguous	chr2	11323528	T	A	-	-0.252535	gnomad	hela	chr2|11323528|-|T|A
ROCK2	ambiguous	chr2	11323531	C	A	-	0.382828	gnomad	hek293	chr2|11323531|-|C|A
ROCK2	ambiguous	chr2	11323528	T	A	-	0.0972836	gnomad	hek293	chr2|11323528|-|T|A
RPL10	TSG	chrX	153629248	C	T	+	-0.193297	gnomad	hela	chrX|153629248|+|C|T
RQCD1	ambiguous	chr2	219459047	G	C	+	-0.225577	gnomad	hek293	chr2|219459047|+|G|C
RUNX1	ambiguous	chr21	36164249	G	C	-	-0.214324	gnomad	hela	chr21|36164249|-|G|C
RUNX1	ambiguous	chr21	36164249	G	C	-	-0.192724	gnomad	hek293	chr21|36164249|-|G|C
RUNX3	TSG	chr1	25228569	T	A	-	0.193165	gnomad	hek293	chr1|25228569|-|T|A
RUNX3	TSG	chr1	25228610	C	T	-	-0.113437	gnomad	hela	chr1|25228610|-|C|T
RUNX3	TSG	chr1	25228569	T	A	-	0.173717	gnomad	hela	chr1|25228569|-|T|A
RUNX3	TSG	chr1	25228592	G	A	-	-0.129281	gnomad	hela	chr1|25228592|-|G|A
RUNX3	TSG	chr1	25228591	C	T	-	-0.172795	gnomad	hela	chr1|25228591|-|C|T
SDHAF2	TSG	chr11	61213555	C	T	+	0.143112	rare_3utr_clinical	hela	chr11|61213555|+|C|T
SETD1B	TSG	chr12	122268193	C	T	+	-0.231849	gnomad	hek293	chr12|122268193|+|C|T
SETD2	TSG	chr3	47058544	T	C	-	-0.160854	gnomad	hela	chr3|47058544|-|T|C
SF3B3	ambiguous	chr16	70605730	G	A	+	-0.641019	gnomad	hek293	chr16|70605730|+|G|A
SF3B3	ambiguous	chr16	70605999	A	G	+	-0.13691	gnomad	hela	chr16|70605999|+|A|G
SF3B3	ambiguous	chr16	70605730	G	A	+	-0.746	gnomad	hela	chr16|70605730|+|G|A
SFPQ	ambiguous	chr1	35650015	A	G	-	0.25225	gnomad	hela	chr1|35650015|-|A|G
SH3GL1	oncogene	chr19	4361582	G	A	-	-0.640849	gnomad	hek293	chr19|4361582|-|G|A
SH3GL1	oncogene	chr19	4361582	G	A	-	-0.705047	gnomad	hela	chr19|4361582|-|G|A
SIRPA	TSG	chr20	1918250	G	A	+	-1.50285	gnomad	hela	chr20|1918250|+|G|A
SIRPA	TSG	chr20	1918250	G	A	+	-1.54522	gnomad	hek293	chr20|1918250|+|G|A
SLC22A18	TSG	chr11	2946475	G	A	+	2.05685	gnomad	hek293	chr11|2946475|+|G|A
SLC22A18	TSG	chr11	2946475	G	A	+	2.27694	gnomad	hela	chr11|2946475|+|G|A
SLC34A2	TSG	chr4	25678375	A	G	+	0.104886	gnomad	hela	chr4|25678375|+|A|G
SMAD4	TSG	chr18	48604849	G	A	+	-0.2042	rare_3utr_clinical	hek293	chr18|48604849|+|G|A
SMAD4	TSG	chr18	48604848	C	T	+	-0.162344	rare_3utr_clinical	hek293	chr18|48604848|+|C|T
SMARCA4	TSG	chr19	11172527	G	A	+	-0.436785	gnomad	hek293	chr19|11172527|+|G|A
SMARCA4	TSG	chr19	11172493	G	T	+	-0.518132	rare_3utr_clinical	hek293	chr19|11172493|+|G|T
SMARCB1	TSG	chr22	24176382	C	A	+	-0.188402	rare_3utr_clinical	hek293	chr22|24176382|+|C|A
SMARCB1	TSG	chr22	24176400	T	G	+	-0.239005	gnomad	hela	chr22|24176400|+|T|G
SMARCD1	ambiguous	chr12	50492816	A	G	+	-0.127364	gnomad	hek293	chr12|50492816|+|A|G
SMARCD1	ambiguous	chr12	50492816	A	G	+	-0.122975	gnomad	hela	chr12|50492816|+|A|G
SND1	oncogene	chr7	127732146	G	A	+	0.105987	gnomad	hela	chr7|127732146|+|G|A
SOS2	oncogene	chr14	50585013	A	G	-	-0.441197	gnomad	hek293	chr14|50585013|-|A|G
SOX21	TSG	chr13	95363466	C	A	-	-0.480745	gnomad	hela	chr13|95363466|-|C|A
SPOP	ambiguous	chr17	47677716	C	T	-	-0.132367	gnomad	hela	chr17|47677716|-|C|T
SPRR3	oncogene	chr1	152976053	A	G	+	0.319488	gnomad	hela	chr1|152976053|+|A|G
SPTAN1	TSG	chr9	131395659	C	T	+	-0.357115	rare_3utr_clinical	hek293	chr9|131395659|+|C|T
SPTAN1	TSG	chr9	131395659	C	T	+	-0.15161	rare_3utr_clinical	hela	chr9|131395659|+|C|T
SSX2	oncogene	chrX	52674489	G	A	-	0.528263	gnomad	hek293	chrX|52674489|-|G|A
SSX2	oncogene	chrX	52674489	G	A	-	0.378309	gnomad	hela	chrX|52674489|-|G|A
STARD13	oncogene	chr13	33679718	A	C	-	0.161447	gnomad	hela	chr13|33679718|-|A|C
STARD13	oncogene	chr13	33923265	T	G	-	0.633233	gnomad	hela	chr13|33923265|-|T|G
STIP1	TSG	chr11	63971624	C	G	+	-0.125983	gnomad	hela	chr11|63971624|+|C|G
SUFU	TSG	chr10	104389918	G	A	+	0.209231	gnomad	hela	chr10|104389918|+|G|A
SVEP1	ambiguous	chr9	113128769	C	T	-	-0.376379	gnomad	hela	chr9|113128769|-|C|T
TAL1	oncogene	chr1	47685227	C	T	-	-0.0965586	gnomad	hela	chr1|47685227|-|C|T
TAOK2	oncogene	chr16	30002903	G	C	+	0.115605	gnomad	hek293	chr16|30002903|+|G|C
TBX3	ambiguous	chr12	115109645	T	G	-	-0.221485	gnomad	hek293	chr12|115109645|-|T|G
TCF12	oncogene	chr15	57578798	A	T	+	-0.207976	gnomad	hela	chr15|57578798|+|A|T
TFE3	oncogene	chrX	48887425	G	C	-	0.200531	gnomad	hek293	chrX|48887425|-|G|C
TGFBR1	ambiguous	chr9	101911633	C	T	+	0.366491	gnomad	hek293	chr9|101911633|+|C|T
TLX1	oncogene	chr10	102896675	G	A	+	-0.129443	gnomad	hela	chr10|102896675|+|G|A
TLX3	oncogene	chr5	170738655	G	A	+	-0.0985318	gnomad	hek293	chr5|170738655|+|G|A
TMEM107	ambiguous	chr17	8076762	G	A	-	0.102745	rare_3utr_clinical	hela	chr17|8076762|-|G|A
TMEM107	ambiguous	chr17	8076911	A	T	-	0.23248	gnomad	hek293	chr17|8076911|-|A|T
TMEM107	ambiguous	chr17	8076760	T	G	-	-0.167097	gnomad	hek293	chr17|8076760|-|T|G
TMEM107	ambiguous	chr17	8076760	T	G	-	-0.183129	gnomad	hela	chr17|8076760|-|T|G
TMEM107	ambiguous	chr17	8076911	A	T	-	-0.251499	gnomad	hela	chr17|8076911|-|A|T
TMEM107	ambiguous	chr17	8076909	A	G	-	-0.10584	gnomad	hela	chr17|8076909|-|A|G
TMPRSS2	ambiguous	chr21	42838026	T	C	-	0.374388	gnomad	hela	chr21|42838026|-|T|C
TNC	ambiguous	chr9	117782874	T	C	-	-0.722993	gnomad	hela	chr9|117782874|-|T|C
TNC	ambiguous	chr9	117782836	T	A	-	-0.240224	gnomad	hek293	chr9|117782836|-|T|A
TNFRSF14	TSG	chr1	2494728	C	T	+	0.200615	gnomad	hela	chr1|2494728|+|C|T
TNPO1	ambiguous	chr5	72204655	C	T	+	0.621442	gnomad	hela	chr5|72204655|+|C|T
TNPO2	ambiguous	chr19	12810132	G	C	-	-1.27539	gnomad	hek293	chr19|12810132|-|G|C
TNPO2	ambiguous	chr19	12810176	G	A	-	0.194077	gnomad	hela	chr19|12810176|-|G|A
TNPO2	ambiguous	chr19	12810132	G	C	-	-1.07542	gnomad	hela	chr19|12810132|-|G|C
TNPO2	ambiguous	chr19	12810134	G	A	-	-0.663966	gnomad	hek293	chr19|12810134|-|G|A
TNPO2	ambiguous	chr19	12810137	G	A	-	-0.286851	gnomad	hela	chr19|12810137|-|G|A
TNPO2	ambiguous	chr19	12810137	G	A	-	-0.271664	gnomad	hek293	chr19|12810137|-|G|A
TNPO2	ambiguous	chr19	12810134	G	A	-	-0.965099	gnomad	hela	chr19|12810134|-|G|A
TP53BP1	TSG	chr15	43697459	G	A	-	0.139475	gnomad	hek293	chr15|43697459|-|G|A
TPM3	TSG	chr1	154130079	G	C	-	0.18828	gnomad	hela	chr1|154130079|-|G|C
TPM3	TSG	chr1	154130079	G	C	-	0.310761	gnomad	hek293	chr1|154130079|-|G|C
TRERF1	oncogene	chr6	42196036	A	T	-	-0.157091	gnomad	hela	chr6|42196036|-|A|T
TRERF1	oncogene	chr6	42196046	C	T	-	0.352866	gnomad	hek293	chr6|42196046|-|C|T
TRERF1	oncogene	chr6	42196046	C	T	-	0.363215	gnomad	hela	chr6|42196046|-|C|T
TRIM24	ambiguous	chr7	138270731	G	A	+	0.207234	gnomad	hek293	chr7|138270731|+|G|A
TRRAP	ambiguous	chr7	98609987	G	A	+	0.242554	gnomad	hek293	chr7|98609987|+|G|A
TRRAP	ambiguous	chr7	98609992	G	A	+	-0.10722	gnomad	hela	chr7|98609992|+|G|A
TRRAP	ambiguous	chr7	98609987	G	A	+	0.112414	gnomad	hela	chr7|98609987|+|G|A
TRRAP	ambiguous	chr7	98610018	C	T	+	0.136021	gnomad	hela	chr7|98610018|+|C|T
TSC2	TSG	chr16	2138646	G	A	+	-0.103345	rare_3utr_clinical	hela	chr16|2138646|+|G|A
TSC2	TSG	chr16	2138645	C	T	+	0.139551	gnomad	hela	chr16|2138645|+|C|T
TSC2	TSG	chr16	2138645	C	T	+	0.311732	gnomad	hek293	chr16|2138645|+|C|T
UBC	ambiguous	chr12	125396214	G	A	-	0.916988	gnomad	hela	chr12|125396214|-|G|A
UBR5	ambiguous	chr8	103266480	T	A	-	0.191502	gnomad	hek293	chr8|103266480|-|T|A
UPF3B	TSG	chrX	118968792	G	A	-	-0.130843	rare_3utr_clinical	hek293	chrX|118968792|-|G|A
WT1	ambiguous	chr11	32410592	G	A	-	0.278206	gnomad	hela	chr11|32410592|-|G|A
WWOX	TSG	chr16	79246061	C	G	+	0.715097	gnomad	hela	chr16|79246061|+|C|G
WWOX	TSG	chr16	79246061	C	G	+	0.439678	gnomad	hek293	chr16|79246061|+|C|G
XPA	TSG	chr9	100437610	T	C	-	-0.258136	gnomad	hela	chr9|100437610|-|T|C
XPA	TSG	chr9	100437208	A	T	-	0.232438	gnomad	hela	chr9|100437208|-|A|T
XPA	TSG	chr9	100437198	C	T	-	0.232457	gnomad	hek293	chr9|100437198|-|C|T
XPA	TSG	chr9	100437325	A	C	-	0.224643	gnomad	hek293	chr9|100437325|-|A|C
YWHAE	TSG	chr17	1248729	T	G	-	0.520789	gnomad	hek293	chr17|1248729|-|T|G
YWHAE	TSG	chr17	1248729	T	G	-	0.779672	gnomad	hela	chr17|1248729|-|T|G
ZFP36L2	TSG	chr2	43451412	C	T	-	-0.405883	gnomad	hek293	chr2|43451412|-|C|T
ZFP36L2	TSG	chr2	43451412	C	T	-	-0.292131	gnomad	hela	chr2|43451412|-|C|T
ZFX	TSG	chrX	24229509	A	C	+	-0.429337	gnomad	hela	chrX|24229509|+|A|C
ZFX	TSG	chrX	24229544	T	G	+	0.206343	gnomad	hela	chrX|24229544|+|T|G
ZMYM2	oncogene	chr13	20660159	G	A	+	0.153888	gnomad	hela	chr13|20660159|+|G|A

## Sheet: Sheet2. cancer driver genes
Sheet2. List of 1,143 cancer driver genes based on Intogen, PCAWG, and COSMIC
gene	combined_role
ABCB1	oncogene
ABCB4	ambiguous
ABI1	ambiguous
ABL1	oncogene
ABL2	oncogene
ACACA	oncogene
ACAD8	oncogene
ACKR3	oncogene
ACO1	TSG
ACSL3	oncogene
ACSL6	oncogene
ACTB	oncogene
ACTG1	oncogene
ACTG2	oncogene
ACVR1	ambiguous
ACVR1B	TSG
ACVR2A	TSG
ADAM10	oncogene
ADCY1	oncogene
ADGRB1	ambiguous
AFDN	oncogene
AFF1	oncogene
AFF3	ambiguous
AFF4	oncogene
AHCTF1	ambiguous
AHR	oncogene
AJUBA	TSG
AKT1	oncogene
AKT2	oncogene
AKT3	ambiguous
ALB	ambiguous
ALK	oncogene
AMER1	TSG
ANK3	oncogene
APAF1	TSG
APC	TSG
APOB	ambiguous
APOBEC3B	ambiguous
AQR	oncogene
AR	oncogene
ARAF	oncogene
ARAP3	TSG
ARFGAP1	ambiguous
ARFGAP3	TSG
ARFGEF1	ambiguous
ARFGEF2	oncogene
ARHGAP26	ambiguous
ARHGAP29	TSG
ARHGAP35	TSG
ARHGAP5	TSG
ARHGEF10	ambiguous
ARHGEF10L	TSG
ARHGEF12	ambiguous
ARHGEF2	oncogene
ARHGEF6	TSG
ARID1A	TSG
ARID1B	TSG
ARID2	TSG
ARID4A	ambiguous
ARID4B	TSG
ARID5B	TSG
ARNT	ambiguous
ARNTL	TSG
ASH1L	oncogene
ASPM	oncogene
ASPSCR1	ambiguous
ASXL1	TSG
ASXL2	TSG
ATF1	oncogene
ATF2	ambiguous
ATF7IP	TSG
ATG7	TSG
ATIC	oncogene
ATM	TSG
ATP1A1	ambiguous
ATP2B3	TSG
ATP6AP2	TSG
ATR	TSG
ATRX	TSG
AXIN1	TSG
AXIN2	TSG
B2M	TSG
BAP1	TSG
BARD1	TSG
BAX	TSG
BAZ2B	oncogene
BCL10	ambiguous
BCL11A	oncogene
BCL11B	ambiguous
BCL2	oncogene
BCL2L12	ambiguous
BCL3	oncogene
BCL6	oncogene
BCL7A	oncogene
BCL9	oncogene
BCL9L	ambiguous
BCLAF1	oncogene
BCOR	TSG
BCORL1	ambiguous
BCR	oncogene
BIRC3	ambiguous
BIRC6	ambiguous
BLM	TSG
BMPR1A	ambiguous
BMPR2	TSG
BPTF	oncogene
BRAF	oncogene
BRCA1	TSG
BRCA2	TSG
BRD2	ambiguous
BRD3	oncogene
BRD4	oncogene
BRD7	TSG
BRIP1	TSG
BRPF1	ambiguous
BRWD1	oncogene
BTG1	ambiguous
BTK	ambiguous
BUB1B	TSG
CACNA1D	ambiguous
CAD	oncogene
CALR	ambiguous
CAMK1	ambiguous
CAMTA1	TSG
CANT1	ambiguous
CAPN7	ambiguous
CARD11	oncogene
CARM1	oncogene
CARS	ambiguous
CASP1	TSG
CASP10	TSG
CASP8	TSG
CASZ1	TSG
CAT	oncogene
CBFA2T3	ambiguous
CBFB	ambiguous
CBL	ambiguous
CBLB	TSG
CBLC	ambiguous
CCAR1	TSG
CCDC6	TSG
CCNB1IP1	TSG
CCND1	oncogene
CCND2	oncogene
CCND3	oncogene
CCNE1	oncogene
CCR7	TSG
CCT5	oncogene
CD274	TSG
CD36	ambiguous
CD58	TSG
CD70	ambiguous
CD74	oncogene
CD79A	oncogene
CD79B	oncogene
CD99	ambiguous
CDC27	TSG
CDC73	TSG
CDH1	TSG
CDH10	oncogene
CDH11	ambiguous
CDK12	TSG
CDK4	oncogene
CDK6	oncogene
CDKN1A	TSG
CDKN1B	TSG
CDKN2A	TSG
CDKN2B	TSG
CDKN2C	TSG
CDX2	ambiguous
CEBPA	ambiguous
CEP290	TSG
CHCHD7	ambiguous
CHD1L	ambiguous
CHD2	TSG
CHD3	TSG
CHD4	oncogene
CHD6	oncogene
CHD8	TSG
CHD9	oncogene
CHEK2	TSG
CIC	ambiguous
CIITA	ambiguous
CLASP2	TSG
CLCC1	oncogene
CLCN2	ambiguous
CLIP1	TSG
CLOCK	TSG
CLSPN	TSG
CLTC	ambiguous
CLTCL1	ambiguous
CMTR2	TSG
CNBP	TSG
CNOT1	TSG
CNOT3	ambiguous
CNOT4	ambiguous
CNOT9	ambiguous
CNTNAP1	ambiguous
CNTRL	ambiguous
COL1A1	oncogene
COL2A1	ambiguous
COPS2	TSG
COPS3	ambiguous
COPS4	ambiguous
COPS5	ambiguous
COPS6	ambiguous
CPEB3	oncogene
CR1	ambiguous
CRBN	TSG
CREB1	oncogene
CREB3L1	TSG
CREB3L2	oncogene
CREBBP	ambiguous
CRLF2	oncogene
CRNKL1	oncogene
CRTC1	ambiguous
CRTC3	oncogene
CSDE1	TSG
CSF1R	oncogene
CSF3R	oncogene
CSNK1A1	ambiguous
CSNK1G3	TSG
CSNK2A1	TSG
CTC-512J12.6	ambiguous
CTCF	TSG
CTDNEP1	ambiguous
CTNNB1	oncogene
CTNND1	TSG
CTTN	oncogene
CUL1	TSG
CUL2	TSG
CUL3	TSG
CUL4A	TSG
CUX1	ambiguous
CXCR4	oncogene
CYLD	TSG
CYP2C8	TSG
CYSLTR2	oncogene
CYTH4	ambiguous
DAXX	ambiguous
DAZAP1	TSG
DCAF12L2	oncogene
DCC	TSG
DCSTAMP	oncogene
DCTN1	ambiguous
DDB1	ambiguous
DDB2	ambiguous
DDIT3	oncogene
DDR2	oncogene
DDX10	TSG
DDX3X	TSG
DDX5	oncogene
DDX6	ambiguous
DEK	oncogene
DEPDC1B	TSG
DGCR8	TSG
DHX15	TSG
DHX35	oncogene
DHX9	oncogene
DICER1	TSG
DIS3	TSG
DLC1	TSG
DLG1	oncogene
DNAJB1	TSG
DNM2	TSG
DNMT3A	TSG
DOT1L	TSG
DPYD	ambiguous
DROSHA	TSG
DSG3	ambiguous
DTL	ambiguous
DTX1	ambiguous
DUSP16	TSG
DYNC1I1	ambiguous
DYRK1A	ambiguous
EBF1	ambiguous
ECT2L	TSG
EEF1A1	TSG
EEF1B2	oncogene
EFTUD2	ambiguous
EGFR	oncogene
EGR2	ambiguous
EHD2	ambiguous
EIF1AX	TSG
EIF2AK3	TSG
EIF3E	ambiguous
EIF4A2	oncogene
EIF4G1	oncogene
EIF4G3	oncogene
ELF1	TSG
ELF3	TSG
ELF4	ambiguous
ELK4	oncogene
ELL	ambiguous
ELN	ambiguous
EML4	ambiguous
ENPEP	ambiguous
EP300	TSG
EPAS1	ambiguous
EPHA1	oncogene
EPHA2	TSG
EPHA3	ambiguous
EPHA4	ambiguous
EPHA7	ambiguous
EPHB2	oncogene
EPS15	ambiguous
ERBB2	oncogene
ERBB2IP	TSG
ERBB3	oncogene
ERBB4	ambiguous
ERC1	ambiguous
ERCC1	ambiguous
ERCC2	TSG
ERCC3	TSG
ERCC4	TSG
ERCC5	TSG
ERCC6	ambiguous
ERG	oncogene
ESR1	ambiguous
ESRRA	oncogene
ETNK1	ambiguous
ETV1	oncogene
ETV4	ambiguous
ETV5	oncogene
ETV6	ambiguous
EWSR1	oncogene
EXT1	TSG
EXT2	TSG
EZH2	ambiguous
EZR	ambiguous
FAF1	TSG
FAM135B	oncogene
FAM174B	ambiguous
FAM175A	ambiguous
FAM186A	ambiguous
FAM46C	TSG
FANCA	TSG
FANCC	TSG
FANCD2	TSG
FANCE	TSG
FANCF	TSG
FANCG	TSG
FANCI	ambiguous
FAS	TSG
FAT1	TSG
FAT2	oncogene
FAT3	ambiguous
FAT4	TSG
FBLN1	oncogene
FBN2	ambiguous
FBXO11	TSG
FBXW7	TSG
FCGR2B	oncogene
FCRL4	oncogene
FES	ambiguous
FEV	oncogene
FGD5	oncogene
FGFR1	oncogene
FGFR1OP	ambiguous
FGFR2	oncogene
FGFR3	oncogene
FGFR4	oncogene
FH	TSG
FHIT	ambiguous
FIP1L1	oncogene
FKBP5	oncogene
FLCN	TSG
FLI1	oncogene
FLT1	ambiguous
FLT3	oncogene
FLT4	ambiguous
FMR1	TSG
FN1	TSG
FOXA1	ambiguous
FOXA2	TSG
FOXD4L1	TSG
FOXL2	ambiguous
FOXO1	ambiguous
FOXO3	ambiguous
FOXO4	ambiguous
FOXP1	oncogene
FRG1	TSG
FSTL3	oncogene
FUBP1	ambiguous
FUS	ambiguous
FXR1	TSG
G3BP1	ambiguous
G3BP2	oncogene
G6PD	ambiguous
GAS7	ambiguous
GATA1	ambiguous
GATA2	oncogene
GATA3	ambiguous
GJB2	TSG
GLI1	oncogene
GMPS	TSG
GNA11	oncogene
GNA13	TSG
GNAI1	TSG
GNAI2	ambiguous
GNAQ	oncogene
GNAS	oncogene
GNG2	TSG
GOLGA5	oncogene
GOPC	ambiguous
GPC3	ambiguous
GPHN	ambiguous
GPS2	TSG
GPSM2	TSG
GRB2	ambiguous
GRIN2A	ambiguous
GTF2F2	ambiguous
GTF2I	oncogene
H3F3A	oncogene
H3F3B	ambiguous
HCFC1	oncogene
HDAC2	TSG
HDAC3	TSG
HDAC9	oncogene
HERC2	ambiguous
HERPUD1	ambiguous
HES1	ambiguous
HEY1	oncogene
HGF	oncogene
HIC2	ambiguous
HIF1A	oncogene
HIP1	oncogene
HIST1H2AG	ambiguous
HIST1H3A	ambiguous
HIST1H3B	oncogene
HIST1H3C	ambiguous
HIST1H3D	ambiguous
HIST1H3E	ambiguous
HIST1H3F	ambiguous
HIST1H3G	ambiguous
HIST1H3H	ambiguous
HIST1H3I	ambiguous
HIST1H3J	ambiguous
HIST1H4I	oncogene
HLA-A	ambiguous
HLA-B	ambiguous
HLF	oncogene
HMGA1	oncogene
HMGA2	oncogene
HNF1A	TSG
HNF4A	ambiguous
HNRNPA2B1	oncogene
HOOK3	ambiguous
HOXA11	ambiguous
HOXA13	oncogene
HOXA9	ambiguous
HOXC11	oncogene
HOXC13	oncogene
HOXD11	oncogene
HOXD13	ambiguous
HRAS	oncogene
hsa-mir-142	ambiguous
HSP90AA1	oncogene
HSP90AB1	oncogene
HSPA8	oncogene
HSPG2	ambiguous
HTRA2	TSG
ID3	TSG
IDH1	oncogene
IDH2	oncogene
IFNAR1	TSG
IFNGR1	TSG
IGF2R	TSG
IGH	ambiguous
IGK	ambiguous
IGL	ambiguous
IKBKB	ambiguous
IKZF1	ambiguous
IKZF3	ambiguous
IL2	ambiguous
IL21R	ambiguous
IL6ST	oncogene
IL7R	oncogene
ING1	TSG
ING2	TSG
INHBA	ambiguous
INO80	ambiguous
INPP4A	TSG
INPP4B	TSG
INPPL1	TSG
IRAK1	TSG
IREB2	oncogene
IRF1	TSG
IRF2	TSG
IRF4	ambiguous
IRF6	ambiguous
IRF7	oncogene
IRF8	ambiguous
IRS2	TSG
IRS4	ambiguous
ITGA9	oncogene
ITK	ambiguous
ITSN1	TSG
JAGN1	ambiguous
JAK1	ambiguous
JAK2	ambiguous
JAK3	oncogene
JMY	ambiguous
JUN	oncogene
KANSL1	TSG
KAT6A	ambiguous
KAT6B	ambiguous
KAT8	ambiguous
KBTBD4	ambiguous
KCNJ5	ambiguous
KDM1A	ambiguous
KDM3B	ambiguous
KDM5A	oncogene
KDM5C	TSG
KDM6A	ambiguous
KDR	oncogene
KDSR	ambiguous
KEAP1	ambiguous
KEL	oncogene
KIF5B	oncogene
KIFC1	oncogene
KIT	oncogene
KLF4	ambiguous
KLF5	ambiguous
KLF6	TSG
KLHL36	ambiguous
KLHL6	TSG
KLK2	ambiguous
KMT2A	ambiguous
KMT2B	TSG
KMT2C	TSG
KMT2D	ambiguous
KNL1	TSG
KRAS	oncogene
KTN1	ambiguous
LASP1	ambiguous
LATS1	TSG
LATS2	TSG
LCK	oncogene
LCP1	oncogene
LDB1	oncogene
LDHA	TSG
LEF1	ambiguous
LEP	ambiguous
LIFR	oncogene
LIMA1	TSG
LMNA	ambiguous
LMO1	oncogene
LMO2	oncogene
LNPEP	ambiguous
LOX	TSG
LPAR4	TSG
LPP	oncogene
LRIG3	ambiguous
LRP1B	TSG
LRP6	oncogene
LRPPRC	TSG
LTB	oncogene
LY75-CD302	oncogene
LYL1	oncogene
LZTR1	TSG
LZTS1	TSG
MACF1	oncogene
MAD1L1	TSG
MAF	ambiguous
MAFB	oncogene
MAGI2	oncogene
MALT1	ambiguous
MAML2	ambiguous
MAP2	ambiguous
MAP2K1	oncogene
MAP2K2	oncogene
MAP2K4	ambiguous
MAP2K7	TSG
MAP3K1	ambiguous
MAP3K11	ambiguous
MAP3K13	ambiguous
MAP3K4	oncogene
MAP4K1	oncogene
MAP4K3	TSG
MAPK1	oncogene
MARK2	ambiguous
MAT2A	ambiguous
MAX	ambiguous
MB21D2	TSG
MCC	TSG
MCL1	ambiguous
MCM3	oncogene
MCM3AP	ambiguous
MCM8	oncogene
MDM2	oncogene
MDM4	oncogene
MECOM	oncogene
MED12	ambiguous
MED17	oncogene
MED23	TSG
MED24	ambiguous
MEF2B	TSG
MEF2C	oncogene
MEN1	TSG
MET	oncogene
MFNG	oncogene
MGA	TSG
MGMT	oncogene
MITF	oncogene
MKL1	oncogene
MLF1	TSG
MLH1	TSG
MLH3	TSG
MLLT1	oncogene
MLLT10	oncogene
MLLT11	ambiguous
MLLT3	oncogene
MLLT4	oncogene
MLLT6	ambiguous
MMP2	oncogene
MN1	oncogene
MNDA	ambiguous
MPL	oncogene
MRE11A	ambiguous
MRTFA	ambiguous
MSH2	TSG
MSH3	TSG
MSH6	TSG
MSI2	ambiguous
MSN	ambiguous
MSR1	TSG
MTCP1	oncogene
MTG2	ambiguous
MTOR	oncogene
MUC1	ambiguous
MUC20	TSG
MUC4	ambiguous
MUTYH	TSG
MYB	oncogene
MYC	oncogene
MYCL	oncogene
MYCN	oncogene
MYD88	oncogene
MYH10	oncogene
MYH11	oncogene
MYH14	oncogene
MYH9	ambiguous
MYO5A	ambiguous
MYOD1	ambiguous
NAB2	TSG
NAP1L1	TSG
NBEA	ambiguous
NBN	TSG
NCF2	ambiguous
NCK1	oncogene
NCKAP1	TSG
NCOA1	ambiguous
NCOA2	oncogene
NCOA4	TSG
NCOR1	TSG
NCOR2	ambiguous
NDRG1	ambiguous
NEDD4L	oncogene
NEFH	ambiguous
NF1	TSG
NF2	TSG
NFATC2	ambiguous
NFATC4	TSG
NFE2L2	ambiguous
NFIB	ambiguous
NFKB2	ambiguous
NFKBIA	TSG
NFKBIE	ambiguous
NFKBIZ	ambiguous
NIN	TSG
NIPBL	TSG
NKTR	oncogene
NKX2-1	ambiguous
NKX3-1	ambiguous
NONO	TSG
NOTCH1	ambiguous
NOTCH2	ambiguous
NOTCH4	ambiguous
NPEPPS	TSG
NPM1	ambiguous
NPRL2	TSG
NR2F2	oncogene
NR4A2	TSG
NR4A3	oncogene
NRAS	oncogene
NRG1	ambiguous
NRK	oncogene
NRP1	TSG
NSD1	oncogene
NSD2	oncogene
NSD3	oncogene
NT5C2	ambiguous
NT5C3A	TSG
NTRK1	ambiguous
NTRK2	oncogene
NTRK3	oncogene
NUMA1	oncogene
NUP107	oncogene
NUP214	oncogene
NUP93	TSG
NUP98	oncogene
NUTM1	oncogene
NUTM2B	ambiguous
NUTM2D	ambiguous
NXF1	ambiguous
OGG1	ambiguous
OLIG2	oncogene
OPCML	TSG
P2RY8	oncogene
PA2G4	ambiguous
PABPC1	ambiguous
PABPC3	ambiguous
PAFAH1B2	ambiguous
PAK2	oncogene
PALB2	TSG
PARP4	ambiguous
PATZ1	TSG
PAX3	oncogene
PAX5	ambiguous
PAX7	ambiguous
PAX8	ambiguous
PBRM1	TSG
PBX1	oncogene
PCBP1	oncogene
PCDH17	TSG
PCM1	ambiguous
PCMTD1	TSG
PCSK6	oncogene
PDCD1LG2	oncogene
PDE4DIP	oncogene
PDGFB	oncogene
PDGFRA	oncogene
PDGFRB	oncogene
PDGFRL	TSG
PDPR	ambiguous
PEG3	oncogene
PER1	ambiguous
PGR	oncogene
PHF6	TSG
PHOX2B	TSG
PICALM	ambiguous
PIK3C2B	oncogene
PIK3CA	oncogene
PIK3CB	oncogene
PIK3CD	oncogene
PIK3R1	TSG
PIK3R2	TSG
PIK3R3	oncogene
PIK3R4	ambiguous
PIM1	ambiguous
PIP5K1A	ambiguous
PLAG1	oncogene
PLCB4	oncogene
PLCG1	oncogene
PLCG2	ambiguous
PLK1	ambiguous
PLXNA1	oncogene
PLXNB2	oncogene
PML	TSG
PMS1	TSG
PMS2	TSG
POLD1	ambiguous
POLE	ambiguous
POLQ	ambiguous
POLR2B	oncogene
POLR3E	ambiguous
POM121	oncogene
POT1	ambiguous
POU2AF1	oncogene
POU2F2	ambiguous
POU5F1	oncogene
PPARG	ambiguous
PPFIBP1	ambiguous
PPM1D	ambiguous
PPP2R1A	ambiguous
PPP2R5A	TSG
PPP2R5C	oncogene
PPP3CA	TSG
PPP6C	TSG
PPT2	oncogene
PRCC	ambiguous
PRDM1	TSG
PRDM16	oncogene
PRDM2	ambiguous
PREX2	oncogene
PRF1	TSG
PRKAA1	ambiguous
PRKACA	oncogene
PRKAR1A	ambiguous
PRKCB	oncogene
PRKCD	TSG
PRKCZ	ambiguous
PRKD2	ambiguous
PRPF8	oncogene
PRR14	TSG
PRRX1	oncogene
PSIP1	oncogene
PSMA2	ambiguous
PSMA6	ambiguous
PSMB4	ambiguous
PSMB5	ambiguous
PSMD11	TSG
PSME3	TSG
PSMG1	ambiguous
PSMG2	ambiguous
PTCH1	TSG
PTDSS1	ambiguous
PTEN	TSG
PTGS1	TSG
PTK6	ambiguous
PTMA	TSG
PTPN11	oncogene
PTPN12	TSG
PTPN13	TSG
PTPN14	TSG
PTPN6	TSG
PTPRB	ambiguous
PTPRC	ambiguous
PTPRD	oncogene
PTPRF	oncogene
PTPRJ	TSG
PTPRK	TSG
PTPRT	TSG
PTPRU	oncogene
QKI	ambiguous
RAB35	ambiguous
RABEP1	TSG
RAC1	oncogene
RAD21	ambiguous
RAD23B	TSG
RAD50	ambiguous
RAD51B	TSG
RAD51C	TSG
RAD51D	ambiguous
RAD51L3-RFFL	ambiguous
RAD54B	ambiguous
RAD54L	ambiguous
RAF1	oncogene
RALGDS	oncogene
RANBP2	TSG
RAP1GDS1	oncogene
RARA	oncogene
RASA1	TSG
RASA2	TSG
RASGRP1	ambiguous
RB1	TSG
RBBP7	oncogene
RBBP8	TSG
RBFOX1	oncogene
RBFOX2	oncogene
RBM10	TSG
RBM15	TSG
RBM38	ambiguous
RBM39	oncogene
RBM5	TSG
RBX1	TSG
RECQL4	ambiguous
REL	oncogene
RELA	oncogene
RET	oncogene
RFC4	oncogene
RFTN1	ambiguous
RGL3	oncogene
RGPD3	ambiguous
RGS3	ambiguous
RGS7	TSG
RHEB	oncogene
RHOA	ambiguous
RHOH	TSG
RHOT1	ambiguous
RHPN2	ambiguous
RIPK1	ambiguous
RIPK4	ambiguous
RMI2	TSG
RMRP	ambiguous
RNF213	oncogene
RNF34	ambiguous
RNF43	TSG
RNF6	TSG
ROCK2	ambiguous
ROS1	oncogene
RP11-286N22.8	ambiguous
RP11-440L14.1	ambiguous
RPGR	TSG
RPL10	TSG
RPL22	ambiguous
RPL5	TSG
RPN1	ambiguous
RPPH1	ambiguous
RPS3A	ambiguous
RPS6KA3	TSG
RPSAP58	oncogene
RQCD1	ambiguous
RRAGC	oncogene
RRAS2	oncogene
RSPH10B2	ambiguous
RSPO2	TSG
RSPO3	oncogene
RTN4	TSG
RUNX1	ambiguous
RUNX1T1	ambiguous
RUNX3	TSG
RXRA	TSG
SALL4	oncogene
SATB1	oncogene
SBDS	TSG
SCAI	oncogene
SDC4	TSG
SDHA	TSG
SDHAF2	TSG
SDHB	TSG
SDHC	TSG
SDHD	TSG
SEC24D	TSG
SEC31A	TSG
2023-09-09	oncogene
SET	oncogene
SETBP1	oncogene
SETD1B	TSG
SETD2	TSG
SETDB1	oncogene
SF3A3	TSG
SF3B1	oncogene
SF3B3	ambiguous
SFMBT2	oncogene
SFPQ	ambiguous
SFRP4	TSG
SGK1	ambiguous
SH2B3	ambiguous
SH3GL1	oncogene
SHMT1	ambiguous
SIN3A	oncogene
SIRPA	TSG
SIX1	ambiguous
SLC22A18	TSG
SLC34A2	TSG
SLC45A3	TSG
SMAD2	TSG
SMAD3	TSG
SMAD4	TSG
SMARCA1	TSG
SMARCA4	TSG
SMARCB1	TSG
SMARCD1	ambiguous
SMARCE1	ambiguous
SMC1A	oncogene
SMO	oncogene
SMURF2	ambiguous
SND1	oncogene
SOCS1	TSG
SOHLH2	oncogene
SOS1	oncogene
SOS2	oncogene
SOX17	oncogene
SOX2	oncogene
SOX21	TSG
SOX9	TSG
SP140	ambiguous
SPEN	ambiguous
SPOP	ambiguous
SPRR3	oncogene
SPTAN1	TSG
SRC	oncogene
SRGAP1	oncogene
SRGAP3	oncogene
SRSF2	oncogene
SRSF3	oncogene
SRSF7	ambiguous
SS18	ambiguous
SS18L1	ambiguous
SSX1	oncogene
SSX2	oncogene
SSX4	oncogene
STAG1	oncogene
STAG2	TSG
STARD13	oncogene
STAT3	ambiguous
STAT5B	ambiguous
STAT6	oncogene
STIL	ambiguous
STIP1	TSG
STK11	TSG
STK4	ambiguous
STRN	ambiguous
SUFU	TSG
SUSD2	oncogene
SUV39H1	ambiguous
SUZ12	ambiguous
SVEP1	ambiguous
SYK	oncogene
SYNCRIP	ambiguous
TAF1	oncogene
TAF15	ambiguous
TAL1	oncogene
TAL2	oncogene
TAOK1	ambiguous
TAOK2	oncogene
TBL1XR1	ambiguous
TBR1	ambiguous
TBX3	ambiguous
TCEA1	ambiguous
TCF12	oncogene
TCF3	ambiguous
TCF4	oncogene
TCF7L2	oncogene
TCIRG1	TSG
TCL1A	oncogene
TEC	TSG
TENT5C	TSG
TERT	ambiguous
TET1	ambiguous
TET2	TSG
TFAP4	TSG
TFDP1	oncogene
TFDP2	TSG
TFE3	oncogene
TFEB	oncogene
TFG	TSG
TGFBR1	ambiguous
TGFBR2	TSG
TGIF1	TSG
THRAP3	oncogene
TJP1	TSG
TJP2	oncogene
TLL1	oncogene
TLX1	oncogene
TLX3	oncogene
TMEM107	ambiguous
TMEM127	TSG
TMEM30A	TSG
TMPRSS2	ambiguous
TMSB4X	TSG
TNC	ambiguous
TNFAIP3	TSG
TNFRSF14	TSG
TNFRSF17	oncogene
TNFSF10	ambiguous
TNIK	ambiguous
TNPO1	ambiguous
TNPO2	ambiguous
TOB1	ambiguous
TOM1	TSG
TOP1	TSG
TOP2A	oncogene
TP53	ambiguous
TP53BP1	TSG
TP63	ambiguous
TPM3	TSG
TPM4	ambiguous
TPMT	ambiguous
TPR	ambiguous
TRA	ambiguous
TRAF3	TSG
TRAF5	TSG
TRAF7	TSG
TRAM2-AS1	ambiguous
TRB	ambiguous
TRD	ambiguous
TRERF1	oncogene
TRIM24	ambiguous
TRIM27	oncogene
TRIM33	ambiguous
TRIM49C	oncogene
TRIO	oncogene
TRIP10	oncogene
TRIP11	oncogene
TRIP12	ambiguous
TRRAP	ambiguous
TSC1	TSG
TSC2	TSG
TSHR	oncogene
TXNIP	oncogene
U2AF1	oncogene
U2AF2	oncogene
UBC	ambiguous
UBE2A	TSG
UBE2D2	oncogene
UBR5	ambiguous
UGT1A1	ambiguous
UGT2B17	oncogene
UPF3B	TSG
USP44	TSG
USP6	oncogene
USP8	ambiguous
USP9X	TSG
VAV1	oncogene
VHL	TSG
VIM	ambiguous
WAS	ambiguous
WASF3	ambiguous
WDCP	ambiguous
WDR45	TSG
WHSC1	oncogene
WHSC1L1	oncogene
WIF1	TSG
WIPF1	oncogene
WNK1	ambiguous
WNK2	ambiguous
WNK4	ambiguous
WNT5A	oncogene
WRAP53	ambiguous
WRN	TSG
WT1	ambiguous
WWOX	TSG
WWTR1	oncogene
XPA	TSG
XPC	TSG
XPO1	oncogene
XRCC2	ambiguous
XRN1	TSG
YBX1	oncogene
YWHAE	TSG
ZBTB16	ambiguous
ZBTB20	oncogene
ZBTB7B	oncogene
ZC3H11A	ambiguous
ZCRB1	TSG
ZEB1	TSG
ZFHX3	TSG
ZFP36L1	TSG
ZFP36L2	TSG
ZFX	TSG
ZMYM2	oncogene
ZNF148	oncogene
ZNF165	TSG
ZNF208	ambiguous
ZNF292	TSG
ZNF331	TSG
ZNF384	ambiguous
ZNF429	TSG
ZNF521	oncogene
ZNF626	ambiguous
ZNF638	ambiguous
ZNF680	ambiguous
ZNF721	ambiguous
ZNF750	TSG
ZNF780A	oncogene
ZNF814	oncogene
ZNF93	TSG
ZNRF3	TSG
ZRSR2	TSG
ZXDB	TSG
