# Supplementary material for: Massively parallel screen uncovers many rare 3′ UTR variants regulating mRNA abundance of cancer driver genes
Source: Nat Commun. 2024 Apr 18;15:3335. doi: 10.1038/s41467-024-46795-7 (PMC11026479; doi:10.1038/s41467-024-46795-7)
Supplement: Supplementary file 6 — Supplementary Data 3 [file 41467_2024_46795_MOESM6_ESM.xlsx]

## Sheet: outline
Supplementary Data 3. Functional variants found in TCGA.
Sheet 1. 508 functional variants associated with gene expression outliers in TCGA.
Sheet 2. All functional variants found in TCGA

## Sheet: Sheet 1
Sheet 1. 508 functional variants associated with gene expression outliers in TCGA.
label (hg19, 1-based)	cancer_outliers	total_outlier_count	group
chr8:145737636_RECQL4_A>G	brca:6,lihc:3,lusc:3,sarc:3,thca:3,ucec:3,blca:2,coad:2,hnsc:2,kich:2,kirc:2,kirp:2,lgg:2,luad:2,prad:2,stad:2,cesc:1,dlbc:1,gbm:1,ov:1,read:1	46	functional COSMIC variants
chr8:145742514_RECQL4_A>G	brca:6,lihc:3,lusc:3,sarc:3,thca:3,ucec:3,blca:2,coad:2,hnsc:2,kich:2,kirc:2,kirp:2,lgg:2,luad:2,prad:2,stad:2,cesc:1,dlbc:1,gbm:1,ov:1,read:1	46	functional COSMIC variants
chr10:43624317_RET_A>T	brca:6,thca:5,ov:3,blca:2,coad:2,kirc:2,lgg:2,lihc:2,luad:2,ucec:2,cesc:1,gbm:1,hnsc:1,kich:1,kirp:1,lusc:1,prad:1,read:1,sarc:1,stad:1	38	functional COSMIC variants
chr10:43613843_RET_G>T	brca:6,thca:5,ov:3,blca:2,coad:2,kirc:2,lgg:2,lihc:2,luad:2,ucec:2,cesc:1,gbm:1,hnsc:1,kich:1,kirp:1,lusc:1,prad:1,stad:1	36	functional COSMIC variants
chr4:1807894_FGFR3_G>A	brca:6,lihc:4,coad:3,blca:2,gbm:2,stad:2,thca:2,ucec:2,cesc:1,dlbc:1,hnsc:1,kich:1,kirc:1,kirp:1,lgg:1,luad:1,lusc:1,ov:1,prad:1,sarc:1	35	functional COSMIC variants
chr5:176517461_FGFR4_T>G	lusc:4,brca:3,ucec:3,coad:2,gbm:2,hnsc:2,kirp:2,lihc:2,luad:2,sarc:2,stad:2,blca:1,cesc:1,kich:1,kirc:1,lgg:1,ov:1,prad:1,read:1,thca:1	35	functional COSMIC variants
chr1:156785617_NTRK1_G>A	brca:4,lihc:3,coad:2,hnsc:2,kich:2,kirp:2,lusc:2,thca:2,blca:1,cesc:1,dlbc:1,gbm:1,kirc:1,lgg:1,luad:1,ov:1,prad:1,read:1,sarc:1,stad:1,ucec:1	32	functional COSMIC variants
chr7:101916647_CUX1_A>G	luad:4,ucec:4,brca:3,coad:3,thca:3,hnsc:2,lihc:2,ov:2,stad:2,gbm:1,kirp:1,lgg:1,lusc:1,prad:1,sarc:1	31	functional COSMIC variants
chr6:33054381_HLA-DPB1_T>C	brca:3,coad:3,blca:2,cesc:2,kirp:2,lihc:2,luad:2,ov:2,thca:2,gbm:1,hnsc:1,kich:1,kirc:1,lgg:1,lusc:1,sarc:1,stad:1,ucec:1,read:1	30	functional rare variants
chr6:33054386_HLA-DPB1_C>T	brca:3,coad:3,blca:2,cesc:2,kirp:2,lihc:2,luad:2,ov:2,thca:2,gbm:1,hnsc:1,kich:1,kirc:1,lgg:1,lusc:1,sarc:1,stad:1,ucec:1,read:1	30	functional rare variants
chr6:33054325_HLA-DPB1_G>C	brca:3,coad:3,blca:2,cesc:2,kirp:2,lihc:2,luad:2,ov:2,thca:2,gbm:1,hnsc:1,kich:1,kirc:1,lgg:1,lusc:1,sarc:1,stad:1,ucec:1,read:1	30	functional rare variants
chr17:62006497_CD79B_A>G	brca:4,blca:2,coad:2,gbm:2,hnsc:2,kirp:2,thca:2,ucec:2,cesc:1,kich:1,kirc:1,lgg:1,lihc:1,luad:1,ov:1,prad:1,read:1,sarc:1,stad:1	29	functional COSMIC variants
chr5:67587994_PIK3R1_C>T	ucec:4,brca:3,lusc:3,cesc:2,kirc:2,lihc:2,ov:2,prad:2,stad:2,coad:1,gbm:1,hnsc:1,kich:1,luad:1,read:1,thca:1	29	functional COSMIC variants
chr11:108093833_ATM_G>A	brca:3,hnsc:2,kirc:2,kirp:2,lusc:2,ucec:2,blca:1,cesc:1,coad:1,kich:1,lgg:1,lihc:1,ov:1,prad:1,read:1,sarc:1,stad:1,thca:1	25	functional COSMIC variants
chr17:37884037_ERBB2_C>G	brca:3,blca:2,hnsc:2,kich:2,lihc:2,luad:2,sarc:2,thca:2,ucec:2,cesc:1,coad:1,dlbc:1,kirc:1,lusc:1,read:1	25	functional COSMIC variants
chr20:57478807_GNAS_C>T	thca:3,ucec:3,hnsc:2,kirp:2,luad:2,lusc:2,blca:1,brca:1,cesc:1,coad:1,gbm:1,kich:1,kirc:1,lihc:1,prad:1,sarc:1,stad:1	25	functional COSMIC variants
chr5:67569746_PIK3R1_G>A	brca:3,hnsc:2,lihc:2,luad:2,stad:2,blca:1,cesc:1,coad:1,kich:1,kirc:1,kirp:1,lgg:1,lusc:1,ov:1,prad:1,sarc:1,thca:1,ucec:1	24	functional COSMIC variants
chr12:49427652_KMT2D_C>T	lihc:3,brca:2,coad:2,kirp:2,lusc:2,sarc:2,thca:2,blca:1,cesc:1,hnsc:1,luad:1,ov:1,prad:1,read:1,stad:1,ucec:1	24	functional COSMIC variants
chr11:69462910_CCND1_G>A	brca:5,ucec:3,kich:2,kirp:2,ov:2,cesc:1,coad:1,hnsc:1,lgg:1,lusc:1,prad:1,read:1,sarc:1,stad:1	23	functional COSMIC variants
chr17:41234470_BRCA1_A>G	brca:4,lihc:3,coad:2,kich:2,lusc:2,thca:2,blca:1,cesc:1,dlbc:1,gbm:1,hnsc:1,read:1,sarc:1,ucec:1	23	functional COSMIC variants
chr19:54657877_CNOT3_T>C	brca:3,coad:2,hnsc:2,lusc:2,sarc:2,thca:2,blca:1,cesc:1,gbm:1,kirc:1,kirp:1,lihc:1,prad:1,read:1,stad:1,ucec:1	23	functional COSMIC variants
chr18:48577782_SMAD4_G>C	brca:3,hnsc:3,cesc:2,kirc:2,kirp:2,prad:2,thca:2,blca:1,coad:1,gbm:1,kich:1,lusc:1,sarc:1,ucec:1	23	functional COSMIC variants
chr16:11000848_CIITA_G>C	kich:2,kirp:2,lihc:2,lusc:2,thca:2,blca:1,brca:1,cesc:1,gbm:1,hnsc:1,kirc:1,luad:1,prad:1,read:1,sarc:1,stad:1,ucec:1	22	functional COSMIC variants
chr14:65542607_MAX_C>T	brca:5,coad:2,kirc:2,ucec:2,cesc:1,kich:1,kirp:1,lihc:1,luad:1,lusc:1,prad:1,read:1,stad:1,thca:1	21	functional COSMIC variants
chr10:43610119_RET_G>A	brca:3,coad:2,luad:2,thca:2,ucec:2,cesc:1,hnsc:1,kich:1,kirp:1,lgg:1,lihc:1,lusc:1,ov:1,prad:1,stad:1	21	functional COSMIC variants
chr3:10142949_FANCD2_C>T	coad:3,hnsc:2,lusc:2,thca:2,ucec:2,brca:1,cesc:1,gbm:1,kich:1,kirc:1,kirp:1,lihc:1,ov:1,prad:1,read:1	21	functional COSMIC variants
chr7:101837149_CUX1_G>A	coad:3,luad:3,brca:2,stad:2,ucec:2,gbm:1,hnsc:1,kirp:1,lihc:1,ov:1,prad:1,sarc:1,thca:1	20	functional COSMIC variants
chr5:170819887_NPM1_G>A	ucec:3,coad:2,hnsc:2,lihc:2,luad:2,brca:1,dlbc:1,gbm:1,kirc:1,lgg:1,lusc:1,prad:1,sarc:1,stad:1	20	functional COSMIC variants
chr5:176520243_FGFR4_G>A	coad:2,kirp:2,luad:2,sarc:2,ucec:2,blca:1,cesc:1,gbm:1,hnsc:1,kirc:1,lusc:1,ov:1,prad:1,stad:1	19	functional COSMIC variants
chr5:180043388_FLT4_G>A	kich:2,lihc:2,luad:2,sarc:2,thca:2,blca:1,coad:1,dlbc:1,hnsc:1,lgg:1,lusc:1,ov:1,prad:1,ucec:1	19	functional COSMIC variants
chr1:11190646_MTOR_G>A	kich:3,brca:2,coad:2,kirp:2,luad:2,kirc:1,lusc:1,prad:1,sarc:1,thca:1,ucec:1	17	functional COSMIC variants
chr12:121435475_HNF1A_G>A	brca:2,kich:2,luad:2,ucec:2,blca:1,cesc:1,gbm:1,kirc:1,lihc:1,lusc:1,sarc:1,stad:1	16	functional COSMIC variants
chr1:65310489_JAK1_T>C	brca:2,hnsc:2,thca:2,ucec:2,blca:1,cesc:1,coad:1,gbm:1,lgg:1,luad:1,lusc:1,stad:1	16	functional COSMIC variants
chr3:142277536_ATR_A>G	lusc:2,thca:2,blca:1,brca:1,coad:1,gbm:1,hnsc:1,kich:1,kirp:1,luad:1,prad:1,read:1,stad:1,ucec:1	16	functional COSMIC variants
chr2:148657117_ACVR2A_G>A	gbm:2,hnsc:2,lihc:2,thca:2,ucec:2,blca:1,lgg:1,lusc:1,ov:1,stad:1	15	functional COSMIC variants
chr7:55238464_EGFR_T>G	hnsc:2,kich:2,lihc:2,blca:1,brca:1,gbm:1,kirc:1,kirp:1,lusc:1,ov:1,stad:1	14	functional COSMIC variants
chr16:11016045_CIITA_C>T	brca:2,hnsc:2,kich:2,blca:1,kirc:1,lihc:1,stad:1,thca:1,ucec:1	12	functional COSMIC variants
chr4:55130078_PDGFRA_T>C	brca:2,ucec:2,cesc:1,hnsc:1,kich:1,lgg:1,lihc:1,luad:1,prad:1,stad:1	12	functional COSMIC variants
chr2:46609572_EPAS1_A>C	brca:3,coad:2,kirp:2,hnsc:1,kirc:1,ucec:1	10	functional COSMIC variants
chr8:92971642_RUNX1T1_G>C	brca:2,kirp:2,ucec:2,kirc:1,lihc:1,sarc:1,thca:1	10	functional COSMIC variants
chr20:57431165_GNAS_T>C	brca:2,blca:1,cesc:1,gbm:1,hnsc:1,kich:1,prad:1,ucec:1	9	functional COSMIC variants
chr6:32485467_HLA-DRB5_A>C	sarc:2,ucec:2,brca:1,kirc:1,lgg:1,lusc:1	8	functional rare variants
chr4:1806519_FGFR3_C>T	brca:2,coad:1,kich:1,lihc:1,prad:1,stad:1	7	functional COSMIC variants
chr1:27097515_ARID1A_A>G	brca:2,kich:2,lihc:1,luad:1,lusc:1	7	functional COSMIC variants
chrX:41198456_DDX3X_T>C	cesc:1,hnsc:1,luad:1,sarc:1,stad:1,thca:1,ucec:1	7	functional COSMIC variants
chr5:180051003_FLT4_T>C	cesc:1,dlbc:1,kich:1,lgg:1,lihc:1,luad:1,thca:1	7	functional COSMIC variants
chr6:32485481_HLA-DRB5_C>A	sarc:2,brca:1,kirc:1,ov:1,ucec:1	6	functional rare variants
chr16:89299690_ZNF778_A>T	thca:2,blca:1,luad:1,sarc:1,ucec:1	6	functional rare variants
chr11:69469030_CCND1_A>G	brca:3,kich:1,ov:1,ucec:1	6	functional COSMIC variants
chr2:202149696_CASP8_G>A	brca:2,cesc:1,coad:1,lgg:1,ucec:1	6	functional COSMIC variants
chr6:152423905_ESR1_T>A	sarc:2,kich:1,prad:1,thca:1	5	functional COSMIC variants
chr6:138196066_TNFAIP3_T>G	ucec:2,brca:1,gbm:1,ov:1	5	functional COSMIC variants
chr20:57484934_GNAS_C>T	brca:1,gbm:1,kirp:1,lusc:1,sarc:1	5	functional COSMIC variants
chr2:29416615_ALK_G>A	brca:1,gbm:1,kich:1,read:1,ucec:1	5	functional COSMIC variants
chr7:55268916_EGFR_C>T	brca:1,coad:1,kirc:1,lihc:1	4	functional COSMIC variants
chr5:180039606_FLT4_C>T	brca:1,cesc:1,luad:1,sarc:1	4	functional COSMIC variants
chr4:55593464_KIT_A>C	brca:1,coad:1,kirc:1,lihc:1	4	functional COSMIC variants
chr10:8100647_GATA3_C>T	kich:1,lihc:1,prad:1,thca:1	4	functional COSMIC variants
chr12:6679743_CHD4_G>A	kirc:1,kirp:1,sarc:1,stad:1	4	functional COSMIC variants
chr7:101758564_CUX1_C>T	lihc:1,ov:1,prad:1,thca:1	4	functional COSMIC variants
chr2:189898750_COL5A2_G>T	brca:2,hnsc:1	3	functional rare variants
chr16:89712379_CHMP1A_C>T	kirp:2,ucec:1	3	functional rare variants
chr17:39210952_KRTAP2-2_C>T	luad:2,lihc:1	3	functional rare variants
chr1:1152843_SDF4_A>G	blca:1,lgg:1,lusc:1	3	functional rare variants
chr17:38512480_RARA_C>T	brca:1,kich:1,lusc:1	3	functional rare variants
chr19:55877372_IL11_G>C	brca:1,kirp:1,ucec:1	3	functional rare variants
chr19:12868894_BEST2_T>C	brca:1,thca:1,ucec:1	3	functional rare variants
chr5:60170406_ERCC8_G>A	brca:1,cesc:1,kirp:1	3	functional rare variants
chr8:22432390_SORBS3_C>G	brca:1,coad:1,kirp:1	3	functional rare variants
chrX:119760031_C1GALT1C1_T>C	coad:1,hnsc:1,kich:1	3	functional rare variants
chr8:75278249_GDAP1_C>T	coad:1,hnsc:1,luad:1	3	functional rare variants
chr12:120534673_RAB35_G>A	hnsc:1,lihc:1,thca:1	3	functional rare variants
chr4:1809173_FGFR3_C>T	kirp:1,prad:1,sarc:1	3	functional rare variants
chr19:6426396_SLC25A41_C>T	lihc:1,luad:1,prad:1	3	functional rare variants
chr12:56494998_ERBB3_A>T	gbm:2,ucec:1	3	functional COSMIC variants
chr1:65321250_JAK1_G>A	thca:2,luad:1	3	functional COSMIC variants
chr14:65544450_MAX_C>T	brca:1,lihc:1,ucec:1	3	functional COSMIC variants
chr20:31023821_ASXL1_G>T	brca:1,luad:1,thca:1	3	functional COSMIC variants
chr5:67589188_PIK3R1_C>T	gbm:1,thca:1,ucec:1	3	functional COSMIC variants
chr8:128753254_MYC_A>G	gbm:1,hnsc:1,lihc:1	3	functional COSMIC variants
chr20:31022469_ASXL1_G>A	kirc:1,lihc:1,ov:1	3	functional COSMIC variants
chr12:49427919_KMT2D_T>C	kirp:1,lihc:1,luad:1	3	functional COSMIC variants
chr10:133981726_JAKMIP3_G>T	brca:2	2	functional rare variants
chr16:89299467_ZNF778_A>G	brca:2	2	functional rare variants
chr3:127292362_TPRA1_C>T	brca:2	2	functional rare variants
chr2:189876543_COL3A1_A>G	brca:2	2	functional rare variants
chr1:12091900_MIIP_G>T	brca:2	2	functional rare variants
chr12:106460555_NUAK1_G>A	blca:1,ucec:1	2	functional rare variants
chr16:2203825_RAB26_G>A	blca:1,ov:1	2	functional rare variants
chr14:100795994_SLC25A47_G>C	blca:1,ucec:1	2	functional rare variants
chr3:42265471_TRAK1_C>G	blca:1,kirp:1	2	functional rare variants
chr3:129817118_ALG1L2_C>A	blca:1,coad:1	2	functional rare variants
chr2:27530355_UCN_G>A	blca:1,coad:1	2	functional rare variants
chr13:43181102_TNFSF11_T>C	brca:1,coad:1	2	functional rare variants
chr11:67804100_NDUFS8_A>G	brca:1,kirp:1	2	functional rare variants
chr11:45671235_CHST1_G>A	brca:1,kirp:1	2	functional rare variants
chr11:46700548_ARHGAP1_G>A	brca:1,luad:1	2	functional rare variants
chr10:43623746_RET_C>A	brca:1,sarc:1	2	functional COSMIC variants
chr16:89299784_ZNF778_A>G	brca:1,coad:1	2	functional rare variants
chr14:35180166_CFL2_T>C	brca:1,luad:1	2	functional rare variants
chr19:11660926_CNN1_G>A	brca:1,lusc:1	2	functional rare variants
chr22:21354158_THAP7_C>G	brca:1,stad:1	2	functional rare variants
chr7:27222409_HOXA11_G>A	brca:1,kich:1	2	functional rare variants
chr7:108112834_PNPLA8_G>A	brca:1,kich:1	2	functional rare variants
chr5:77298685_AP3B1_T>C	brca:1,thca:1	2	functional rare variants
chr3:14106033_TPRXL_T>C	brca:1,kirc:1	2	functional rare variants
chr2:27715294_FNDC4_G>C	brca:1,lusc:1	2	functional rare variants
chr1:44443709_ATP6V0B_C>A	brca:1,prad:1	2	functional rare variants
chr12:15774202_EPS8_A>G	coad:1,ov:1	2	functional rare variants
chr10:69971435_MYPN_C>T	coad:1,thca:1	2	functional rare variants
chr17:66864191_ABCA8_C>A	coad:1,coad:1	2	functional rare variants
chr19:15562591_RASAL3_G>A	coad:1,kich:1	2	functional rare variants
chr20:23545559_CST9L_T>G	coad:1,lusc:1	2	functional rare variants
chr7:150217970_GIMAP7_C>T	coad:1,thca:1	2	functional rare variants
chr7:157333396_PTPRN2_T>C	coad:1,hnsc:1	2	functional rare variants
chr8:70571381_SULF1_C>G	coad:1,lgg:1	2	functional rare variants
chr19:46522481_PGLYRP1_C>T	gbm:1,kich:1	2	functional rare variants
chr22:42456271_NAGA_T>G	gbm:1,kirp:1	2	functional rare variants
chr1:210335644_SYT14_G>A	gbm:1,kirp:1	2	functional rare variants
chr12:120534826_RAB35_C>T	hnsc:1,lihc:1	2	functional rare variants
chr11:111934854_DLAT_G>A	hnsc:1,luad:1	2	functional rare variants
chr11:11985999_DKK3_C>T	hnsc:1,lusc:1	2	functional rare variants
chr10:124909640_HMX2_C>T	hnsc:1,ucec:1	2	functional rare variants
chr20:44277354_WFDC11_G>A	hnsc:1,thca:1	2	functional rare variants
chrX:153631045_DNASE1L1_C>T	kich:1,prad:1	2	functional rare variants
chr11:118006853_SCN4B_C>T	kich:1,kirp:1	2	functional rare variants
chr4:106603861_INTS12_A>G	kich:1,lihc:1	2	functional rare variants
chr17:80615648_RAB40B_G>A	kirc:1,luad:1	2	functional rare variants
chr20:61974664_CHRNA4_G>A	kirc:1,lgg:1	2	functional rare variants
chr3:28566218_ZCWPW2_G>A	kirc:1,thca:1	2	functional rare variants
chr1:110251232_GSTM2_A>C	kirp:1,ucec:1	2	functional rare variants
chr14:24707987_GMPR2_C>T	lihc:1,lusc:1	2	functional rare variants
chr18:29178659_TTR_C>A	lihc:1,ucec:1	2	functional rare variants
chr21:43792056_TMPRSS3_T>C	lihc:1,stad:1	2	functional rare variants
chr16:72146642_DHX38_T>G	luad:1,lusc:1	2	functional rare variants
chr2:196602628_DNAH7_G>A	lusc:1,stad:1	2	functional rare variants
chr19:30191793_C19orf12_C>A	sarc:1,thca:1	2	functional rare variants
chr3:157815788_SHOX2_A>G	stad:1,read:1	2	functional rare variants
chr8:19262612_CSGALNACT1_C>T	stad:1,ucec:1	2	functional rare variants
chr11:62533985_POLR2G_G>A	thca:1,ucec:1	2	functional rare variants
chr22:19956276_COMT_C>G	thca:1,ucec:1	2	functional rare variants
chr9:139401233_NOTCH1_C>T	lusc:2	2	functional COSMIC variants
chr5:112179909_APC_C>A	prad:2	2	functional COSMIC variants
chr19:42795554_CIC_T>C	blca:1,cesc:1	2	functional COSMIC variants
chrX:41203676_DDX3X_T>G	brca:1,thca:1	2	functional COSMIC variants
chr15:67457698_SMAD3_A>G	brca:1,lihc:1	2	functional COSMIC variants
chr7:151874498_KMT2C_C>T	brca:1,prad:1	2	functional COSMIC variants
chr17:37865659_ERBB2_C>T	cesc:1,read:1	2	functional COSMIC variants
chr3:41274815_CTNNB1_C>G	cesc:1,ucec:1	2	functional COSMIC variants
chr8:128750540_MYC_A>G	cesc:1,lusc:1	2	functional COSMIC variants
chr8:128748498_MYC_C>T	hnsc:1,lihc:1	2	functional COSMIC variants
chr16:72820328_ZFHX3_T>C	kirc:1,lihc:1	2	functional COSMIC variants
chr17:29527248_NF1_G>T	kirp:1,luad:1	2	functional COSMIC variants
chr9:21970979_CDKN2A_C>A	kirp:1,luad:1	2	functional COSMIC variants
chr20:39802814_PLCG1_G>T	lihc:1,ov:1	2	functional COSMIC variants
chr19:42791994_CIC_T>C	lusc:1,sarc:1	2	functional COSMIC variants
chr18:48610384_SMAD4_A>G	prad:1,thca:1	2	functional COSMIC variants
chrX:70444443_GJB1_C>A	blca:1	1	functional rare variants
chr12:120897772_GATC_T>G	blca:1	1	functional rare variants
chr12:58020525_B4GALNT1_C>T	blca:1	1	functional rare variants
chr10:73856586_ASCC1_A>T	blca:1	1	functional rare variants
chr10:133981768_JAKMIP3_C>T	blca:1	1	functional rare variants
chr15:52011725_SCG3_A>G	blca:1	1	functional rare variants
chr19:36229477_KMT2B_C>T	blca:1	1	functional rare variants
chr20:37005457_LBP_C>T	blca:1	1	functional rare variants
chr3:124466062_UMPS_G>A	blca:1	1	functional rare variants
chr1:210337197_SYT14_T>C	blca:1	1	functional rare variants
chr1:100488044_SLC35A3_C>T	blca:1	1	functional rare variants
chr8:22108052_POLR3D_C>T	blca:1	1	functional rare variants
chr8:30623937_UBXN8_A>G	blca:1	1	functional rare variants
chrX:24229509_ZFX_A>C	brca:1	1	functional rare variants
chrX:120183251_GLUD2_C>T	brca:1	1	functional rare variants
chrX:619603_SHOX_G>A	brca:1	1	functional rare variants
chr13:46701677_LCP1_C>T	brca:1	1	functional rare variants
chr12:121622641_P2RX7_G>A	brca:1	1	functional rare variants
chr12:54625134_CBX5_C>G	brca:1	1	functional rare variants
chr12:46298877_ARID2_A>C	brca:1	1	functional rare variants
chr12:32793489_FGD4_G>A	brca:1	1	functional rare variants
chr11:118007534_SCN4B_T>G	brca:1	1	functional rare variants
chr11:116619178_BUD13_C>T	brca:1	1	functional rare variants
chr10:27827367_RAB18_C>A	brca:1	1	functional rare variants
chr10:27827737_RAB18_G>T	brca:1	1	functional rare variants
chr10:135233675_MTG1_T>A	brca:1	1	functional rare variants
chr10:3819798_KLF6_T>G	brca:1	1	functional rare variants
chr10:27829724_RAB18_C>T	brca:1	1	functional rare variants
chr10:27830109_RAB18_C>T	brca:1	1	functional rare variants
chr10:135076584_ADAM8_T>C	brca:1	1	functional rare variants
chr17:80615614_RAB40B_G>A	brca:1	1	functional rare variants
chr16:88875928_APRT_T>G	brca:1	1	functional rare variants
chr16:88875924_APRT_T>C	brca:1	1	functional rare variants
chr14:23242547_SLC7A7_G>A	brca:1	1	functional rare variants
chr19:30191433_C19orf12_G>A	brca:1	1	functional rare variants
chr19:22936788_ZNF99_G>A	brca:1	1	functional rare variants
chr19:22938990_ZNF99_A>C	brca:1	1	functional rare variants
chr19:5917257_RANBP3_G>A	brca:1	1	functional rare variants
chr19:52364167_ZNF577_G>A	brca:1	1	functional rare variants
chr19:2813307_THOP1_C>T	brca:1	1	functional rare variants
chr18:909669_ADCYAP1_C>T	brca:1	1	functional rare variants
chr22:32081508_PRR14L_G>A	brca:1	1	functional rare variants
chr20:50007825_NFATC2_G>A	brca:1	1	functional rare variants
chr21:48084304_PRMT2_A>G	brca:1	1	functional rare variants
chr21:46191280_UBE2G2_C>T	brca:1	1	functional rare variants
chr7:95750328_SLC25A13_T>C	brca:1	1	functional rare variants
chr7:150642438_KCNH2_C>T	brca:1	1	functional rare variants
chr6:116599679_TSPYL1_G>C	brca:1	1	functional rare variants
chr6:15521086_JARID2_G>A	brca:1	1	functional rare variants
chr6:168445696_KIF25_T>C	brca:1	1	functional rare variants
chr6:121401581_TBC1D32_C>T	brca:1	1	functional rare variants
chr6:34212903_HMGA1_G>A	brca:1	1	functional rare variants
chr5:1052387_SLC12A7_G>A	brca:1	1	functional rare variants
chr5:138666566_MATR3_A>T	brca:1	1	functional rare variants
chr5:6600022_NSUN2_C>T	brca:1	1	functional rare variants
chr5:5319267_ADAMTS16_C>T	brca:1	1	functional rare variants
chr5:78384431_BHMT2_C>G	brca:1	1	functional rare variants
chr3:14106042_TPRXL_C>T	brca:1	1	functional rare variants
chr2:113346508_CHCHD5_C>T	brca:1	1	functional rare variants
chr2:238820428_RAMP1_G>C	brca:1	1	functional rare variants
chr1:64644549_ROR1_T>A	brca:1	1	functional rare variants
chr1:1227042_SCNN1D_G>A	brca:1	1	functional rare variants
chr1:27182761_ZDHHC18_C>G	brca:1	1	functional rare variants
chr1:151263695_ZNF687_C>G	brca:1	1	functional rare variants
chr1:11114871_SRM_G>A	brca:1	1	functional rare variants
chr9:35045878_C9orf131_G>A	brca:1	1	functional rare variants
chr9:34254334_KIF24_C>G	brca:1	1	functional rare variants
chr9:136324379_ADAMTS13_C>T	brca:1	1	functional rare variants
chr9:139390517_NOTCH1_C>T	brca:1	1	functional rare variants
chr8:70571463_SULF1_C>T	brca:1	1	functional rare variants
chr8:145998642_ZNF34_G>A	brca:1	1	functional rare variants
chr12:93969299_SOCS2_T>C	cesc:1	1	functional rare variants
chr17:28791877_CPD_T>C	cesc:1	1	functional rare variants
chr20:61598863_SLC17A9_C>T	cesc:1	1	functional rare variants
chr5:138666509_MATR3_C>G	cesc:1	1	functional rare variants
chr4:188924940_ZFP42_A>G	cesc:1	1	functional rare variants
chr2:11054040_KCNF1_G>A	cesc:1	1	functional rare variants
chr11:405890_SIGIRR_T>C	coad:1	1	functional rare variants
chr17:58740950_PPM1D_A>G	coad:1	1	functional rare variants
chr17:6358624_PITPNM3_C>A	coad:1	1	functional rare variants
chr16:90110223_GAS8_A>G	coad:1	1	functional rare variants
chr16:88928128_TRAPPC2L_C>T	coad:1	1	functional rare variants
chr16:3340574_ZNF263_T>C	coad:1	1	functional rare variants
chr14:77336524_LRRC74A_G>A	coad:1	1	functional rare variants
chr19:3805925_ZFR2_G>A	coad:1	1	functional rare variants
chr19:34264003_CHST8_G>C	coad:1	1	functional rare variants
chr7:150711263_NOS3_G>A	coad:1	1	functional rare variants
chr7:22771229_IL6_C>T	coad:1	1	functional rare variants
chr6:30668226_MDC1_A>G	coad:1	1	functional rare variants
chr6:28212786_ZKSCAN4_A>G	coad:1	1	functional rare variants
chr5:140041962_IK_T>A	coad:1	1	functional rare variants
chr4:121957407_NDNF_A>G	coad:1	1	functional rare variants
chr3:38025713_CTDSPL_T>C	coad:1	1	functional rare variants
chr3:46062389_XCR1_A>G	coad:1	1	functional rare variants
chr3:15292802_CAPN7_C>T	coad:1	1	functional rare variants
chr3:183209690_KLHL6_G>T	coad:1	1	functional rare variants
chr1:110251201_GSTM1_C>T	coad:1	1	functional rare variants
chr9:36171314_CCIN_A>G	coad:1	1	functional rare variants
chr8:87587981_CNGB3_G>A	coad:1	1	functional rare variants
chr11:87034196_TMEM135_G>A	coad:1	1	functional rare variants
chr3:124465643_UMPS_T>C	coad:1	1	functional rare variants
chr11:111156792_C11orf53_A>T	dlbc:1	1	functional rare variants
chr3:195925152_ZDHHC19_G>A	dlbc:1	1	functional rare variants
chr1:20005864_HTR6_C>T	dlbc:1	1	functional rare variants
chr17:79477055_ACTG1_G>A	gbm:1	1	functional rare variants
chr16:1399345_BAIAP3_C>T	gbm:1	1	functional rare variants
chr15:74244198_LOXL1_G>A	gbm:1	1	functional rare variants
chr4:780288_CPLX1_G>T	gbm:1	1	functional rare variants
chr2:169721485_NOSTRIN_A>G	gbm:1	1	functional rare variants
chr1:92146328_TGFBR3_G>A	gbm:1	1	functional rare variants
chr9:35869455_OR13J1_C>A	gbm:1	1	functional rare variants
chr10:7604961_ITIH5_C>T	hnsc:1	1	functional rare variants
chr17:39775799_KRT17_C>T	hnsc:1	1	functional rare variants
chr16:58079376_MMP15_C>T	hnsc:1	1	functional rare variants
chr19:1397347_GAMT_G>A	hnsc:1	1	functional rare variants
chr19:41601852_CYP2A13_G>T	hnsc:1	1	functional rare variants
chr19:5456833_ZNRF4_T>C	hnsc:1	1	functional rare variants
chr7:6063638_EIF2AK1_G>A	hnsc:1	1	functional rare variants
chr6:29454532_MAS1L_G>C	hnsc:1	1	functional rare variants
chr6:109765380_MICAL1_C>T	hnsc:1	1	functional rare variants
chr5:126793014_MEGF10_C>G	hnsc:1	1	functional rare variants
chr5:26881236_CDH9_A>G	hnsc:1	1	functional rare variants
chr17:5084980_ZNF594_G>A	kich:1	1	functional rare variants
chr17:36891457_PCGF2_A>T	kich:1	1	functional rare variants
chr16:90124689_PRDM7_C>T	kich:1	1	functional rare variants
chr16:31204757_FUS_T>C	kich:1	1	functional rare variants
chr14:33299237_AKAP6_C>T	kich:1	1	functional rare variants
chr14:81938896_SEL1L_G>A	kich:1	1	functional rare variants
chr19:1497607_REEP6_C>T	kich:1	1	functional rare variants
chr19:53926522_ZNF765_G>A	kich:1	1	functional rare variants
chr20:44445434_UBE2C_C>T	kich:1	1	functional rare variants
chr6:137234702_PEX7_G>A	kich:1	1	functional rare variants
chr5:156900000_NIPAL4_C>T	kich:1	1	functional rare variants
chr4:90168881_GPRIN3_C>T	kich:1	1	functional rare variants
chr4:89628142_HERC3_G>T	kich:1	1	functional rare variants
chr4:103174536_SLC39A8_A>G	kich:1	1	functional rare variants
chr4:154702556_SFRP2_C>G	kich:1	1	functional rare variants
chr3:172538040_ECT2_A>T	kich:1	1	functional rare variants
chr2:85925738_GNLY_T>C	kich:1	1	functional rare variants
chr2:171573959_SP5_T>G	kich:1	1	functional rare variants
chr1:153333351_S100A9_G>A	kich:1	1	functional rare variants
chr8:48648102_SPIDR_A>G	kich:1	1	functional rare variants
chr8:143763581_PSCA_G>T	kich:1	1	functional rare variants
chr11:118006312_SCN4B_C>T	kirc:1	1	functional rare variants
chr19:47933218_SLC8A2_G>A	kirc:1	1	functional rare variants
chr1:22966045_C1QA_G>A	kirc:1	1	functional rare variants
chr1:216679960_ESRRG_G>T	kirc:1	1	functional rare variants
chr9:139252720_GPSM1_C>T	kirc:1	1	functional rare variants
chr9:133779325_FIBCD1_C>T	kirc:1	1	functional rare variants
chrX:53117146_TSPYL2_C>T	kirp:1	1	functional rare variants
chr12:120118143_PRKAB1_G>T	kirp:1	1	functional rare variants
chr12:29659772_TMTC1_G>T	kirp:1	1	functional rare variants
chr16:1820604_NME3_G>A	kirp:1	1	functional rare variants
chr16:67961569_PSKH1_A>G	kirp:1	1	functional rare variants
chr15:34649743_NUTM1_C>T	kirp:1	1	functional rare variants
chr15:90328558_ANPEP_G>C	kirp:1	1	functional rare variants
chr14:102965434_TECPR2_C>T	kirp:1	1	functional rare variants
chr14:67648165_GPHN_C>T	kirp:1	1	functional rare variants
chr14:23315257_MMP14_G>A	kirp:1	1	functional rare variants
chr19:45666440_TRAPPC6A_C>T	kirp:1	1	functional rare variants
chr19:19466628_MAU2_G>A	kirp:1	1	functional rare variants
chr22:26776311_SEZ6L_C>T	kirp:1	1	functional rare variants
chr20:853602_ANGPT4_G>A	kirp:1	1	functional rare variants
chr20:57024243_VAPB_C>T	kirp:1	1	functional rare variants
chr6:118028196_NUS1_A>G	kirp:1	1	functional rare variants
chr5:32789472_NPR3_G>T	kirp:1	1	functional rare variants
chr4:174309457_SCRG1_T>C	kirp:1	1	functional rare variants
chr3:125725242_SLC41A3_A>G	kirp:1	1	functional rare variants
chr2:234115359_INPP5D_C>T	kirp:1	1	functional rare variants
chr1:40539730_PPT1_G>T	kirp:1	1	functional rare variants
chr1:228247922_WNT3A_G>A	kirp:1	1	functional rare variants
chr1:1469472_ATAD3A_G>C	kirp:1	1	functional rare variants
chr9:134400393_UCK1_G>A	kirp:1	1	functional rare variants
chr9:136333856_CACFD1_G>T	kirp:1	1	functional rare variants
chr8:146279590_C8orf33_G>A	kirp:1	1	functional rare variants
chr8:22879680_TNFRSF10B_G>A	kirp:1	1	functional rare variants
chr12:101018682_GAS2L3_A>T	lgg:1	1	functional rare variants
chr12:14939960_WBP11_A>G	lgg:1	1	functional rare variants
chr11:7531423_OLFML1_A>G	lgg:1	1	functional rare variants
chr10:111893425_ADD3_T>C	lgg:1	1	functional rare variants
chr1:25688883_RHCE_T>A	lgg:1	1	functional rare variants
chr1:153633803_SNAPIN_A>C	lgg:1	1	functional rare variants
chrX:154065843_F8_G>A	lihc:1	1	functional rare variants
chr13:20716073_GJA3_T>C	lihc:1	1	functional rare variants
chr11:298499_IFITM5_T>G	lihc:1	1	functional rare variants
chr10:3819507_KLF6_C>G	lihc:1	1	functional rare variants
chr17:40931130_VPS25_G>T	lihc:1	1	functional rare variants
chr16:2949184_FLYWCH2_A>T	lihc:1	1	functional rare variants
chr19:54515460_CACNG6_T>C	lihc:1	1	functional rare variants
chr19:33167885_RGS9BP_C>A	lihc:1	1	functional rare variants
chr21:43792625_TMPRSS3_C>T	lihc:1	1	functional rare variants
chr6:6654899_LY86_G>A	lihc:1	1	functional rare variants
chr4:52961084_SPATA18_C>T	lihc:1	1	functional rare variants
chr1:212792903_ATF3_C>T	lihc:1	1	functional rare variants
chr1:40717299_TMCO2_C>T	lihc:1	1	functional rare variants
chrX:78616546_ITM2A_T>G	luad:1	1	functional rare variants
chr11:65809967_GAL3ST3_G>A	luad:1	1	functional rare variants
chr11:61213555_SDHAF2_C>T	luad:1	1	functional rare variants
chr11:1298075_TOLLIP_C>A	luad:1	1	functional rare variants
chr10:55566290_PCDH15_T>G	luad:1	1	functional rare variants
chr17:79618098_PDE6G_C>G	luad:1	1	functional rare variants
chr16:83999649_OSGIN1_G>C	luad:1	1	functional rare variants
chr14:104001526_TRMT61A_A>T	luad:1	1	functional rare variants
chr20:2797739_TMEM239_T>C	luad:1	1	functional rare variants
chr3:93773812_ARL13B_T>C	luad:1	1	functional rare variants
chr2:43451412_ZFP36L2_C>T	luad:1	1	functional rare variants
chr1:232534836_SIPA1L2_G>A	luad:1	1	functional rare variants
chr9:95847034_SUSD3_G>A	luad:1	1	functional rare variants
chrX:47273026_ZNF157_G>A	lusc:1	1	functional rare variants
chr10:124909654_HMX2_C>T	lusc:1	1	functional rare variants
chr10:8116012_GATA3_C>G	lusc:1	1	functional rare variants
chr16:88943349_CBFA2T3_C>T	lusc:1	1	functional rare variants
chr14:106090774_IGHG4_C>G	lusc:1	1	functional rare variants
chr14:36339714_BRMS1L_T>C	lusc:1	1	functional rare variants
chr19:47933328_SLC8A2_G>A	lusc:1	1	functional rare variants
chr19:4523519_PLIN5_C>A	lusc:1	1	functional rare variants
chr7:76134923_DTX2_G>A	lusc:1	1	functional rare variants
chr6:35056413_ANKS1A_G>A	lusc:1	1	functional rare variants
chr5:167896045_WWC1_G>A	lusc:1	1	functional rare variants
chr5:138667138_MATR3_T>A	lusc:1	1	functional rare variants
chr3:196658810_SENP5_A>T	lusc:1	1	functional rare variants
chr3:15602364_HACL1_G>A	lusc:1	1	functional rare variants
chr3:124465832_UMPS_G>C	lusc:1	1	functional rare variants
chr1:27217325_GPATCH3_G>A	lusc:1	1	functional rare variants
chr1:200522495_KIF14_A>G	lusc:1	1	functional rare variants
chr8:11421955_BLK_T>G	lusc:1	1	functional rare variants
chr15:41165233_RHOV_A>G	ov:1	1	functional rare variants
chr15:34157446_RYR3_C>T	ov:1	1	functional rare variants
chr15:40580911_PLCB2_G>T	ov:1	1	functional rare variants
chr19:30190928_C19orf12_T>C	ov:1	1	functional rare variants
chr19:30191739_C19orf12_A>G	ov:1	1	functional rare variants
chr19:51835843_VSIG10L_C>T	ov:1	1	functional rare variants
chr19:30192027_C19orf12_T>C	ov:1	1	functional rare variants
chr19:30192257_C19orf12_C>T	ov:1	1	functional rare variants
chr19:30193572_C19orf12_A>G	ov:1	1	functional rare variants
chr19:49448197_DHDH_C>T	ov:1	1	functional rare variants
chr5:1816054_NDUFS6_C>T	ov:1	1	functional rare variants
chr3:14106367_TPRXL_T>A	ov:1	1	functional rare variants
chr1:153591346_S100A13_C>A	ov:1	1	functional rare variants
chr1:192548487_RGS1_T>C	ov:1	1	functional rare variants
chr9:125582361_PDCL_A>G	ov:1	1	functional rare variants
chrX:295080_PPP2R3B_G>A	prad:1	1	functional rare variants
chrX:8759332_FAM9A_G>A	prad:1	1	functional rare variants
chr12:122692566_B3GNT4_A>G	prad:1	1	functional rare variants
chr11:8246155_LMO1_G>A	prad:1	1	functional rare variants
chr16:66955910_RRAD_G>A	prad:1	1	functional rare variants
chr19:50885898_NR1H2_C>T	prad:1	1	functional rare variants
chr19:49471704_GYS1_T>C	prad:1	1	functional rare variants
chr19:50373142_AKT1S1_G>C	prad:1	1	functional rare variants
chr19:1575400_MBD3_A>T	prad:1	1	functional rare variants
chr19:45496435_CLPTM1_C>T	prad:1	1	functional rare variants
chr20:57019666_VAPB_C>G	prad:1	1	functional rare variants
chr7:45115662_CCM2_A>G	prad:1	1	functional rare variants
chr1:151554725_TUFT1_C>T	prad:1	1	functional rare variants
chr1:113666747_LRIG2_G>A	prad:1	1	functional rare variants
chr1:228363245_IBA57_G>A	prad:1	1	functional rare variants
chr9:36171288_CCIN_G>A	prad:1	1	functional rare variants
chr9:96326824_FAM120A_C>G	prad:1	1	functional rare variants
chr9:97863947_FANCC_C>T	prad:1	1	functional rare variants
chr10:65380675_REEP3_C>T	sarc:1	1	functional rare variants
chr17:56499672_HSF5_C>T	sarc:1	1	functional rare variants
chr19:52328111_FPR3_G>A	sarc:1	1	functional rare variants
chr21:43792094_TMPRSS3_C>A	sarc:1	1	functional rare variants
chr7:114331950_FOXP2_T>A	sarc:1	1	functional rare variants
chr2:44999281_CAMKMT_C>T	sarc:1	1	functional rare variants
chr11:55579924_OR5L1_C>T	stad:1	1	functional rare variants
chr10:88722776_SNCG_C>T	stad:1	1	functional rare variants
chr16:1413119_GNPTG_C>T	stad:1	1	functional rare variants
chr15:42433511_PLA2G4F_C>T	stad:1	1	functional rare variants
chr19:41634036_CYP2F1_C>T	stad:1	1	functional rare variants
chr18:44635040_HDHD2_T>C	stad:1	1	functional rare variants
chr22:43529024_MCAT_G>T	stad:1	1	functional rare variants
chr20:61472093_COL9A3_G>A	stad:1	1	functional rare variants
chr7:130038077_CEP41_G>A	stad:1	1	functional rare variants
chr7:130035836_CEP41_C>T	stad:1	1	functional rare variants
chr6:52359258_EFHC1_G>A	stad:1	1	functional rare variants
chr3:148460037_AGTR1_C>T	stad:1	1	functional rare variants
chr2:182402635_CERKL_C>A	stad:1	1	functional rare variants
chr1:226334290_ACBD3_C>T	stad:1	1	functional rare variants
chr1:45481173_UROD_G>A	stad:1	1	functional rare variants
chr17:49042105_SPAG9_T>C	thca:1	1	functional rare variants
chr16:58546032_NDRG4_G>A	thca:1	1	functional rare variants
chr16:23400211_COG7_G>C	thca:1	1	functional rare variants
chr15:63901243_HERC1_T>C	thca:1	1	functional rare variants
chr22:50280856_ZBED4_C>T	thca:1	1	functional rare variants
chr22:31829981_DRG1_C>T	thca:1	1	functional rare variants
chr6:39872709_MOCS1_G>C	thca:1	1	functional rare variants
chr6:165693544_C6orf118_C>T	thca:1	1	functional rare variants
chr4:103941539_SLC9B2_C>T	thca:1	1	functional rare variants
chr1:102269783_OLFM3_G>A	thca:1	1	functional rare variants
chr12:109991790_MMAB_A>C	ucec:1	1	functional rare variants
chr11:117772937_TMPRSS13_A>G	ucec:1	1	functional rare variants
chr10:135352520_CYP2E1_T>C	ucec:1	1	functional rare variants
chr17:78410034_ENDOV_G>A	ucec:1	1	functional rare variants
chr17:4461266_GGT6_T>G	ucec:1	1	functional rare variants
chr17:65052396_CACNG1_C>A	ucec:1	1	functional rare variants
chr16:90111034_GAS8_G>T	ucec:1	1	functional rare variants
chr16:88928152_TRAPPC2L_C>T	ucec:1	1	functional rare variants
chr16:89735941_SPATA33_G>A	ucec:1	1	functional rare variants
chr16:3292166_MEFV_C>T	ucec:1	1	functional rare variants
chr14:53513470_DDHD1_T>C	ucec:1	1	functional rare variants
chr18:72021767_C18orf63_G>A	ucec:1	1	functional rare variants
chr22:19167728_CLTCL1_G>C	ucec:1	1	functional rare variants
chr22:43594636_SCUBE1_G>C	ucec:1	1	functional rare variants
chr22:38689284_CSNK1E_G>A	ucec:1	1	functional rare variants
chr20:3847737_MAVS_C>A	ucec:1	1	functional rare variants
chr20:37005501_LBP_G>A	ucec:1	1	functional rare variants
chr6:30038591_RNF39_G>C	ucec:1	1	functional rare variants
chr5:134870640_NEUROG1_G>A	ucec:1	1	functional rare variants
chr3:124482444_ITGB5_G>A	ucec:1	1	functional rare variants
chr1:120165304_ZNF697_G>A	ucec:1	1	functional rare variants
chr1:246930648_SCCPDH_C>G	ucec:1	1	functional rare variants
chr8:42229291_POLB_C>T	ucec:1	1	functional rare variants
chr2:133430849_NCKAP5_G>A	ucec:1	1	functional rare variants
chr21:43792818_TMPRSS3_C>T	ucec:1	1	functional rare variants
chr17:18682632_FBXW10_A>G	read:1	1	functional rare variants
chr2:62052461_FAM161A_T>G	read:1	1	functional rare variants
chr3:10088239_FANCD2_G>A	blca:1	1	functional COSMIC variants
chr7:124503594_POT1_G>A	blca:1	1	functional COSMIC variants
chr15:45007713_B2M_G>A	blca:1	1	functional COSMIC variants
chr11:108138045_ATM_C>T	brca:1	1	functional COSMIC variants
chr20:57428820_GNAS_A>G	brca:1	1	functional COSMIC variants
chr3:128199848_GATA2_C>T	brca:1	1	functional COSMIC variants
chrX:44965957_KDM6A_T>C	coad:1	1	functional COSMIC variants
chr7:151878529_KMT2C_C>T	coad:1	1	functional COSMIC variants
chr3:178952018_PIK3CA_A>G	coad:1	1	functional COSMIC variants
chr12:49425230_KMT2D_G>A	coad:1	1	functional COSMIC variants
chr11:108206648_ATM_C>T	coad:1	1	functional COSMIC variants
chr17:37881332_ERBB2_G>A	coad:1	1	functional COSMIC variants
chr17:30325752_SUZ12_G>T	coad:1	1	functional COSMIC variants
chr4:1807478_FGFR3_G>T	gbm:1	1	functional COSMIC variants
chr11:108163487_ATM_C>T	hnsc:1	1	functional COSMIC variants
chr19:17945471_JAK3_G>A	kirc:1	1	functional COSMIC variants
chr12:56491740_ERBB3_G>C	lihc:1	1	functional COSMIC variants
chr7:55238316_EGFR_G>C	lihc:1	1	functional COSMIC variants
chr3:41266110_CTNNB1_A>C	lihc:1	1	functional COSMIC variants
chr20:39801128_PLCG1_C>T	luad:1	1	functional COSMIC variants
chr9:139410467_NOTCH1_G>A	luad:1	1	functional COSMIC variants
chr7:50467941_IKZF1_C>T	ov:1	1	functional COSMIC variants
chr8:145736832_RECQL4_G>A	prad:1	1	functional COSMIC variants
chr12:49418435_KMT2D_A>C	read:1	1	functional COSMIC variants
chr2:61715367_XPO1_C>T	read:1	1	functional COSMIC variants
chr12:46245974_ARID2_G>A	read:1	1	functional COSMIC variants
chr12:49418670_KMT2D_G>A	read:1	1	functional COSMIC variants
chr20:57429775_GNAS_C>A	sarc:1	1	functional COSMIC variants
chr16:68853297_CDH1_G>C	stad:1	1	functional COSMIC variants
chr3:10088299_FANCD2_C>T	thca:1	1	functional COSMIC variants
chr11:108188136_ATM_G>A	ucec:1	1	functional COSMIC variants
chr17:41245090_BRCA1_T>C	ucec:1	1	functional COSMIC variants
chr5:55250727_IL6ST_A>G	ucec:1	1	functional COSMIC variants
chr5:67591097_PIK3R1_A>G	ucec:1	1	functional COSMIC variants

## Sheet: Sheet2
Sheet 2. All functional variants found in TCGA
label (hg19, 1-based)	ref_count	mut_count	cancer	group
chr10:43624317_RET_A>T	1	91	brca	functional COSMIC variants
chr4:1807894_FGFR3_G>A	2	90	brca	functional COSMIC variants
chr8:145737636_RECQL4_A>G	2	90	brca	functional COSMIC variants
chr10:43613843_RET_G>T	3	89	brca	functional COSMIC variants
chr7:101916647_CUX1_A>G	3	89	brca	functional COSMIC variants
chr8:145742514_RECQL4_A>G	4	88	brca	functional COSMIC variants
chr1:156785617_NTRK1_G>A	5	87	brca	functional COSMIC variants
chr5:176517461_FGFR4_T>G	11	81	brca	functional COSMIC variants
chr20:57478807_GNAS_C>T	13	79	brca	functional COSMIC variants
chr17:62006497_CD79B_A>G	15	77	brca	functional COSMIC variants
chr5:67587994_PIK3R1_C>T	17	75	brca	functional COSMIC variants
chr14:65542607_MAX_C>T	23	69	brca	functional COSMIC variants
chr19:54657877_CNOT3_T>C	29	63	brca	functional COSMIC variants
chr1:65310489_JAK1_T>C	30	62	brca	functional COSMIC variants
chr5:170819887_NPM1_G>A	30	62	brca	functional COSMIC variants
chr6:33054381_HLA-DPB1_T>C	35	57	brca	functional rare variants
chr6:33054386_HLA-DPB1_C>T	36	56	brca	functional rare variants
chr6:33054325_HLA-DPB1_G>C	37	55	brca	functional rare variants
chr4:1807894_FGFR3_G>A	0	54	lihc	functional COSMIC variants
chr8:145742514_RECQL4_A>G	0	54	lihc	functional COSMIC variants
chr7:101837149_CUX1_G>A	38	54	brca	functional COSMIC variants
chr18:48577782_SMAD4_G>C	39	53	brca	functional COSMIC variants
chr8:145737636_RECQL4_A>G	1	53	lihc	functional COSMIC variants
chr11:69462910_CCND1_G>A	40	52	brca	functional COSMIC variants
chr11:108093833_ATM_G>A	40	52	brca	functional COSMIC variants
chr1:156785617_NTRK1_G>A	3	51	lihc	functional COSMIC variants
chr7:55238464_EGFR_T>G	41	51	brca	functional COSMIC variants
chr2:148657117_ACVR2A_G>A	41	51	brca	functional COSMIC variants
chr8:145742514_RECQL4_A>G	0	50	thca	functional COSMIC variants
chr8:145737636_RECQL4_A>G	0	50	thca	functional COSMIC variants
chr12:49427652_KMT2D_C>T	42	50	brca	functional COSMIC variants
chr5:176517461_FGFR4_T>G	4	50	lihc	functional COSMIC variants
chr4:1807894_FGFR3_G>A	0	50	thca	functional COSMIC variants
chr10:43624317_RET_A>T	1	49	thca	functional COSMIC variants
chr17:37884037_ERBB2_C>G	43	49	brca	functional COSMIC variants
chr8:145737636_RECQL4_A>G	2	49	ucec	functional COSMIC variants
chr8:145737636_RECQL4_A>G	0	49	kich	functional COSMIC variants
chr8:145742514_RECQL4_A>G	0	49	kich	functional COSMIC variants
chr7:101916647_CUX1_A>G	5	49	lihc	functional COSMIC variants
chr4:1807894_FGFR3_G>A	2	49	ucec	functional COSMIC variants
chr4:1807894_FGFR3_G>A	0	49	kich	functional COSMIC variants
chr10:43613843_RET_G>T	2	48	thca	functional COSMIC variants
chr17:41234470_BRCA1_A>G	44	48	brca	functional COSMIC variants
chr8:145742514_RECQL4_A>G	0	48	lusc	functional COSMIC variants
chr8:145737636_RECQL4_A>G	0	48	lusc	functional COSMIC variants
chr10:43624317_RET_A>T	6	48	lihc	functional COSMIC variants
chr10:43613843_RET_G>T	6	48	lihc	functional COSMIC variants
chr10:43624317_RET_A>T	3	48	ucec	functional COSMIC variants
chr3:10142949_FANCD2_C>T	44	48	brca	functional COSMIC variants
chr3:142277536_ATR_A>G	44	48	brca	functional COSMIC variants
chr4:1807894_FGFR3_G>A	0	48	lusc	functional COSMIC variants
chr7:101916647_CUX1_A>G	4	47	ucec	functional COSMIC variants
chr7:101916647_CUX1_A>G	3	47	thca	functional COSMIC variants
chr1:156785617_NTRK1_G>A	2	47	thca	functional COSMIC variants
chr10:43624317_RET_A>T	2	47	kich	functional COSMIC variants
chr10:43624317_RET_A>T	1	47	lusc	functional COSMIC variants
chr7:101916647_CUX1_A>G	2	47	kich	functional COSMIC variants
chr5:67587994_PIK3R1_C>T	5	46	ucec	functional COSMIC variants
chr8:145742514_RECQL4_A>G	5	46	ucec	functional COSMIC variants
chr12:121435475_HNF1A_G>A	46	46	brca	functional COSMIC variants
chr10:43613843_RET_G>T	5	46	ucec	functional COSMIC variants
chr5:176517461_FGFR4_T>G	4	46	thca	functional COSMIC variants
chr5:67587994_PIK3R1_C>T	9	45	lihc	functional COSMIC variants
chr10:43613843_RET_G>T	3	45	lusc	functional COSMIC variants
chr4:1807894_FGFR3_G>A	0	45	ov	functional COSMIC variants
chr8:145737636_RECQL4_A>G	0	45	ov	functional COSMIC variants
chr11:108093833_ATM_G>A	5	45	thca	functional COSMIC variants
chr8:145742514_RECQL4_A>G	0	44	hnsc	functional COSMIC variants
chr8:145737636_RECQL4_A>G	0	44	hnsc	functional COSMIC variants
chr17:37884037_ERBB2_C>G	10	44	lihc	functional COSMIC variants
chr10:43624317_RET_A>T	0	44	hnsc	functional COSMIC variants
chr10:43613843_RET_G>T	0	44	hnsc	functional COSMIC variants
chr4:1807894_FGFR3_G>A	0	44	hnsc	functional COSMIC variants
chr7:101916647_CUX1_A>G	4	44	lusc	functional COSMIC variants
chr8:145742514_RECQL4_A>G	1	44	ov	functional COSMIC variants
chr1:156785617_NTRK1_G>A	7	44	ucec	functional COSMIC variants
chr5:67569746_PIK3R1_G>A	49	43	brca	functional COSMIC variants
chr1:11190646_MTOR_G>A	49	43	brca	functional COSMIC variants
chr10:43624317_RET_A>T	3	43	coad	functional COSMIC variants
chr17:62006497_CD79B_A>G	6	43	thca	functional COSMIC variants
chr10:43613843_RET_G>T	6	43	kich	functional COSMIC variants
chr5:176517461_FGFR4_T>G	6	43	kich	functional COSMIC variants
chr5:176517461_FGFR4_T>G	6	42	lusc	functional COSMIC variants
chr7:101916647_CUX1_A>G	2	42	hnsc	functional COSMIC variants
chr5:176517461_FGFR4_T>G	2	42	hnsc	functional COSMIC variants
chr1:156785617_NTRK1_G>A	2	42	hnsc	functional COSMIC variants
chr1:156785617_NTRK1_G>A	7	42	kich	functional COSMIC variants
chr5:170819887_NPM1_G>A	10	42	lihc	functional COSMIC variants
chr8:145742514_RECQL4_A>G	0	42	luad	functional COSMIC variants
chr8:145737636_RECQL4_A>G	0	42	luad	functional COSMIC variants
chr7:101916647_CUX1_A>G	2	42	ov	functional COSMIC variants
chr5:67587994_PIK3R1_C>T	4	42	coad	functional COSMIC variants
chr4:1807894_FGFR3_G>A	0	42	luad	functional COSMIC variants
chr20:57478807_GNAS_C>T	10	41	ucec	functional COSMIC variants
chr1:156785617_NTRK1_G>A	5	41	coad	functional COSMIC variants
chr8:145737636_RECQL4_A>G	5	41	coad	functional COSMIC variants
chr4:1807894_FGFR3_G>A	0	41	gbm	functional COSMIC variants
chr17:37884037_ERBB2_C>G	1	41	luad	functional COSMIC variants
chr20:57478807_GNAS_C>T	7	41	lusc	functional COSMIC variants
chr1:156785617_NTRK1_G>A	7	41	lusc	functional COSMIC variants
chr17:37884037_ERBB2_C>G	9	41	thca	functional COSMIC variants
chr17:62006497_CD79B_A>G	10	41	ucec	functional COSMIC variants
chr8:145742514_RECQL4_A>G	0	41	gbm	functional COSMIC variants
chr8:145737636_RECQL4_A>G	0	41	gbm	functional COSMIC variants
chr11:108093833_ATM_G>A	13	41	lihc	functional COSMIC variants
chr17:62006497_CD79B_A>G	11	41	lihc	functional COSMIC variants
chr17:37884037_ERBB2_C>G	7	41	lusc	functional COSMIC variants
chr5:176517461_FGFR4_T>G	0	41	ov	functional COSMIC variants
chr5:67587994_PIK3R1_C>T	9	41	thca	functional COSMIC variants
chr7:101916647_CUX1_A>G	6	40	coad	functional COSMIC variants
chr12:49427652_KMT2D_C>T	14	40	lihc	functional COSMIC variants
chr20:57478807_GNAS_C>T	10	40	thca	functional COSMIC variants
chr8:145737636_RECQL4_A>G	0	40	kirc	functional COSMIC variants
chr8:145742514_RECQL4_A>G	0	40	kirc	functional COSMIC variants
chr10:43624317_RET_A>T	2	40	luad	functional COSMIC variants
chr5:176517461_FGFR4_T>G	2	40	luad	functional COSMIC variants
chr4:1807894_FGFR3_G>A	0	40	kirc	functional COSMIC variants
chr14:65542607_MAX_C>T	10	40	thca	functional COSMIC variants
chr7:101916647_CUX1_A>G	3	39	luad	functional COSMIC variants
chr4:1807894_FGFR3_G>A	7	39	coad	functional COSMIC variants
chr10:43624317_RET_A>T	3	39	ov	functional COSMIC variants
chr10:43613843_RET_G>T	7	39	coad	functional COSMIC variants
chr8:145742514_RECQL4_A>G	7	39	coad	functional COSMIC variants
chr17:62006497_CD79B_A>G	0	39	gbm	functional COSMIC variants
chr3:142277536_ATR_A>G	9	39	lusc	functional COSMIC variants
chr4:1807894_FGFR3_G>A	0	39	stad	functional COSMIC variants
chr8:145742514_RECQL4_A>G	0	39	stad	functional COSMIC variants
chr8:145737636_RECQL4_A>G	0	39	stad	functional COSMIC variants
chr16:11000848_CIITA_G>C	53	39	brca	functional COSMIC variants
chr10:43624317_RET_A>T	0	39	gbm	functional COSMIC variants
chr10:43613843_RET_G>T	0	39	gbm	functional COSMIC variants
chr5:176517461_FGFR4_T>G	1	39	kirc	functional COSMIC variants
chr1:156785617_NTRK1_G>A	3	39	ov	functional COSMIC variants
chr10:43613843_RET_G>T	3	38	ov	functional COSMIC variants
chr17:37884037_ERBB2_C>G	5	38	hnsc	functional COSMIC variants
chr17:62006497_CD79B_A>G	6	38	hnsc	functional COSMIC variants
chr10:43613843_RET_G>T	4	38	luad	functional COSMIC variants
chr20:57478807_GNAS_C>T	8	38	coad	functional COSMIC variants
chr7:101916647_CUX1_A>G	2	38	gbm	functional COSMIC variants
chr20:57478807_GNAS_C>T	10	38	kich	functional COSMIC variants
chr5:67587994_PIK3R1_C>T	10	38	kich	functional COSMIC variants
chr20:57478807_GNAS_C>T	16	38	lihc	functional COSMIC variants
chr17:62006497_CD79B_A>G	4	38	luad	functional COSMIC variants
chr4:1807894_FGFR3_G>A	0	38	skcm	functional COSMIC variants
chr8:145742514_RECQL4_A>G	0	38	skcm	functional COSMIC variants
chr8:145737636_RECQL4_A>G	0	38	skcm	functional COSMIC variants
chr5:176517461_FGFR4_T>G	14	37	ucec	functional COSMIC variants
chr5:176517461_FGFR4_T>G	9	37	coad	functional COSMIC variants
chr10:43624317_RET_A>T	3	37	kirc	functional COSMIC variants
chr10:43613843_RET_G>T	3	37	kirc	functional COSMIC variants
chr11:108093833_ATM_G>A	12	37	kich	functional COSMIC variants
chr17:62006497_CD79B_A>G	11	37	kich	functional COSMIC variants
chr17:37884037_ERBB2_C>G	3	37	kirc	functional COSMIC variants
chr1:156785617_NTRK1_G>A	5	37	luad	functional COSMIC variants
chr17:37884037_ERBB2_C>G	3	37	gbm	functional COSMIC variants
chr7:101837149_CUX1_G>A	11	37	kich	functional COSMIC variants
chr7:101916647_CUX1_A>G	3	37	kirc	functional COSMIC variants
chr11:69462910_CCND1_G>A	16	37	lihc	functional COSMIC variants
chr20:57478807_GNAS_C>T	8	36	hnsc	functional COSMIC variants
chr5:176517461_FGFR4_T>G	3	36	stad	functional COSMIC variants
chr1:156785617_NTRK1_G>A	4	36	gbm	functional COSMIC variants
chr1:156785617_NTRK1_G>A	4	36	kirc	functional COSMIC variants
chr10:43624317_RET_A>T	3	36	stad	functional COSMIC variants
chr10:43613843_RET_G>T	3	36	stad	functional COSMIC variants
chr1:156785617_NTRK1_G>A	2	36	stad	functional COSMIC variants
chr5:180043388_FLT4_G>A	56	36	brca	functional COSMIC variants
chr10:43624317_RET_A>T	0	36	skcm	functional COSMIC variants
chr17:62006497_CD79B_A>G	1	36	skcm	functional COSMIC variants
chr5:176517461_FGFR4_T>G	5	35	gbm	functional COSMIC variants
chr20:57478807_GNAS_C>T	7	35	luad	functional COSMIC variants
chr7:101916647_CUX1_A>G	2	35	stad	functional COSMIC variants
chr14:65542607_MAX_C>T	16	35	ucec	functional COSMIC variants
chr14:65542607_MAX_C>T	14	35	kich	functional COSMIC variants
chr20:57478807_GNAS_C>T	5	35	kirc	functional COSMIC variants
chr17:62006497_CD79B_A>G	13	35	lusc	functional COSMIC variants
chr20:57478807_GNAS_C>T	6	35	ov	functional COSMIC variants
chr7:101916647_CUX1_A>G	1	35	skcm	functional COSMIC variants
chr6:33054325_HLA-DPB1_G>C	19	34	lihc	functional rare variants
chr6:33054381_HLA-DPB1_T>C	19	34	lihc	functional rare variants
chr6:33054386_HLA-DPB1_C>T	19	34	lihc	functional rare variants
chr8:145742514_RECQL4_A>G	0	34	sarc	functional COSMIC variants
chr8:145737636_RECQL4_A>G	0	34	sarc	functional COSMIC variants
chr17:62006497_CD79B_A>G	12	34	coad	functional COSMIC variants
chr14:65542607_MAX_C>T	12	34	coad	functional COSMIC variants
chr11:108093833_ATM_G>A	10	34	hnsc	functional COSMIC variants
chr11:69462910_CCND1_G>A	15	34	kich	functional COSMIC variants
chr8:145742514_RECQL4_A>G	0	34	kirp	functional COSMIC variants
chr8:145737636_RECQL4_A>G	0	34	kirp	functional COSMIC variants
chr11:108093833_ATM_G>A	14	34	lusc	functional COSMIC variants
chr11:69462910_CCND1_G>A	7	34	ov	functional COSMIC variants
chr11:108093833_ATM_G>A	17	34	ucec	functional COSMIC variants
chr20:57478807_GNAS_C>T	4	34	gbm	functional COSMIC variants
chr19:54657877_CNOT3_T>C	18	34	lihc	functional COSMIC variants
chr5:67569746_PIK3R1_G>A	14	34	lusc	functional COSMIC variants
chr5:170819887_NPM1_G>A	14	34	lusc	functional COSMIC variants
chr4:1807894_FGFR3_G>A	0	34	sarc	functional COSMIC variants
chr10:43613843_RET_G>T	0	34	skcm	functional COSMIC variants
chr5:67587994_PIK3R1_C>T	0	34	skcm	functional COSMIC variants
chr5:176517461_FGFR4_T>G	2	34	skcm	functional COSMIC variants
chr11:69462910_CCND1_G>A	16	34	thca	functional COSMIC variants
chr6:33054325_HLA-DPB1_G>C	13	33	coad	functional rare variants
chr8:92971642_RUNX1T1_G>C	59	33	brca	functional COSMIC variants
chr5:170819887_NPM1_G>A	13	33	coad	functional COSMIC variants
chr19:54657877_CNOT3_T>C	11	33	hnsc	functional COSMIC variants
chr5:67587994_PIK3R1_C>T	7	33	ov	functional COSMIC variants
chr5:176517461_FGFR4_T>G	1	33	sarc	functional COSMIC variants
chr19:54657877_CNOT3_T>C	17	33	thca	functional COSMIC variants
chr5:67587994_PIK3R1_C>T	6	33	gbm	functional COSMIC variants
chr3:142277536_ATR_A>G	16	33	kich	functional COSMIC variants
chr4:1807894_FGFR3_G>A	1	33	kirp	functional COSMIC variants
chr7:101837149_CUX1_G>A	20	33	lihc	functional COSMIC variants
chr11:69462910_CCND1_G>A	15	33	lusc	functional COSMIC variants
chr17:62006497_CD79B_A>G	3	33	stad	functional COSMIC variants
chrX:41198456_DDX3X_T>C	59	33	brca	functional COSMIC variants
chr11:108093833_ATM_G>A	1	33	skcm	functional COSMIC variants
chr6:33054381_HLA-DPB1_T>C	14	32	coad	functional rare variants
chr6:33054386_HLA-DPB1_C>T	14	32	coad	functional rare variants
chr12:49427652_KMT2D_C>T	14	32	coad	functional COSMIC variants
chr5:170819887_NPM1_G>A	11	32	hnsc	functional COSMIC variants
chr17:37884037_ERBB2_C>G	17	32	kich	functional COSMIC variants
chr7:55238464_EGFR_T>G	17	32	kich	functional COSMIC variants
chr11:108093833_ATM_G>A	8	32	kirc	functional COSMIC variants
chr5:67587994_PIK3R1_C>T	8	32	kirc	functional COSMIC variants
chr17:62006497_CD79B_A>G	2	32	kirp	functional COSMIC variants
chr5:176517461_FGFR4_T>G	2	32	kirp	functional COSMIC variants
chr3:142277536_ATR_A>G	16	32	thca	functional COSMIC variants
chr17:62006497_CD79B_A>G	8	32	kirc	functional COSMIC variants
chr12:121435475_HNF1A_G>A	21	32	lihc	functional COSMIC variants
chr7:101916647_CUX1_A>G	2	32	sarc	functional COSMIC variants
chr20:57478807_GNAS_C>T	7	32	stad	functional COSMIC variants
chr7:101837149_CUX1_G>A	16	32	thca	functional COSMIC variants
chr19:54657877_CNOT3_T>C	19	32	ucec	functional COSMIC variants
chr18:48577782_SMAD4_G>C	19	32	ucec	functional COSMIC variants
chr17:37884037_ERBB2_C>G	1	32	skcm	functional COSMIC variants
chr5:67587994_PIK3R1_C>T	17	31	lusc	functional COSMIC variants
chr11:69462910_CCND1_G>A	20	31	ucec	functional COSMIC variants
chr5:170819887_NPM1_G>A	20	31	ucec	functional COSMIC variants
chr7:55238464_EGFR_T>G	23	31	lihc	functional COSMIC variants
chr12:49427652_KMT2D_C>T	17	31	lusc	functional COSMIC variants
chr18:48577782_SMAD4_G>C	18	31	thca	functional COSMIC variants
chr17:37884037_ERBB2_C>G	20	31	ucec	functional COSMIC variants
chr1:65310489_JAK1_T>C	15	31	coad	functional COSMIC variants
chr5:67587994_PIK3R1_C>T	12	31	hnsc	functional COSMIC variants
chr5:67569746_PIK3R1_G>A	18	31	kich	functional COSMIC variants
chr10:43624317_RET_A>T	3	31	kirp	functional COSMIC variants
chr7:101916647_CUX1_A>G	3	31	kirp	functional COSMIC variants
chr14:65542607_MAX_C>T	23	31	lihc	functional COSMIC variants
chr3:10142949_FANCD2_C>T	23	31	lihc	functional COSMIC variants
chr14:65542607_MAX_C>T	17	31	lusc	functional COSMIC variants
chr10:43624317_RET_A>T	3	31	sarc	functional COSMIC variants
chr12:49427652_KMT2D_C>T	7	31	stad	functional COSMIC variants
chr5:67587994_PIK3R1_C>T	3	31	kirp	functional COSMIC variants
chr18:48577782_SMAD4_G>C	11	31	luad	functional COSMIC variants
chr11:69462910_CCND1_G>A	1	31	skcm	functional COSMIC variants
chr7:101837149_CUX1_G>A	16	30	coad	functional COSMIC variants
chr17:41234470_BRCA1_A>G	23	30	lihc	functional COSMIC variants
chr7:55238464_EGFR_T>G	14	30	hnsc	functional COSMIC variants
chr1:156785617_NTRK1_G>A	4	30	kirp	functional COSMIC variants
chr17:41234470_BRCA1_A>G	18	30	lusc	functional COSMIC variants
chr17:41234470_BRCA1_A>G	19	30	thca	functional COSMIC variants
chr12:121435475_HNF1A_G>A	21	30	ucec	functional COSMIC variants
chr7:55238464_EGFR_T>G	10	30	kirc	functional COSMIC variants
chr10:43613843_RET_G>T	4	30	kirp	functional COSMIC variants
chr5:67587994_PIK3R1_C>T	12	30	luad	functional COSMIC variants
chr3:10142949_FANCD2_C>T	9	30	ov	functional COSMIC variants
chr12:49427652_KMT2D_C>T	21	30	ucec	functional COSMIC variants
chr5:176520243_FGFR4_G>A	62	30	brca	functional COSMIC variants
chr14:65542607_MAX_C>T	14	30	hnsc	functional COSMIC variants
chr12:49427652_KMT2D_C>T	19	30	kich	functional COSMIC variants
chr11:108093833_ATM_G>A	12	30	luad	functional COSMIC variants
chr10:43613843_RET_G>T	4	30	sarc	functional COSMIC variants
chr1:156785617_NTRK1_G>A	0	30	skcm	functional COSMIC variants
chr17:37884037_ERBB2_C>G	8	30	stad	functional COSMIC variants
chr7:55238464_EGFR_T>G	20	30	thca	functional COSMIC variants
chr6:32485467_HLA-DRB5_A>C	63	29	brca	functional rare variants
chr6:33054381_HLA-DPB1_T>C	22	29	ucec	functional rare variants
chr6:33054386_HLA-DPB1_C>T	22	29	ucec	functional rare variants
chr6:33054325_HLA-DPB1_G>C	22	29	ucec	functional rare variants
chr20:57431165_GNAS_T>C	63	29	brca	functional COSMIC variants
chr3:10142949_FANCD2_C>T	14	29	hnsc	functional COSMIC variants
chr20:57478807_GNAS_C>T	5	29	kirp	functional COSMIC variants
chr5:67569746_PIK3R1_G>A	25	29	lihc	functional COSMIC variants
chr19:54657877_CNOT3_T>C	19	29	lusc	functional COSMIC variants
chr17:37884037_ERBB2_C>G	5	29	sarc	functional COSMIC variants
chr2:148657117_ACVR2A_G>A	20	29	thca	functional COSMIC variants
chr11:108093833_ATM_G>A	17	29	coad	functional COSMIC variants
chr17:37884037_ERBB2_C>G	17	29	coad	functional COSMIC variants
chr5:170819887_NPM1_G>A	11	29	kirc	functional COSMIC variants
chr18:48577782_SMAD4_G>C	19	29	lusc	functional COSMIC variants
chr11:108093833_ATM_G>A	9	29	ov	functional COSMIC variants
chr17:62006497_CD79B_A>G	8	29	ov	functional COSMIC variants
chr17:62006497_CD79B_A>G	5	29	sarc	functional COSMIC variants
chr1:156785617_NTRK1_G>A	5	29	sarc	functional COSMIC variants
chr11:108093833_ATM_G>A	9	29	gbm	functional COSMIC variants
chr19:54657877_CNOT3_T>C	20	29	kich	functional COSMIC variants
chr20:57478807_GNAS_C>T	0	29	skcm	functional COSMIC variants
chr4:55130078_PDGFRA_T>C	64	28	brca	functional COSMIC variants
chr12:121435475_HNF1A_G>A	20	28	kich	functional COSMIC variants
chr12:49427652_KMT2D_C>T	21	28	thca	functional COSMIC variants
chr16:11000848_CIITA_G>C	22	28	thca	functional COSMIC variants
chr7:101837149_CUX1_G>A	23	28	ucec	functional COSMIC variants
chr18:48577782_SMAD4_G>C	18	28	coad	functional COSMIC variants
chr3:142277536_ATR_A>G	9	28	gbm	functional COSMIC variants
chr18:48577782_SMAD4_G>C	20	28	kich	functional COSMIC variants
chr14:65542607_MAX_C>T	14	28	luad	functional COSMIC variants
chr20:57478807_GNAS_C>T	6	28	sarc	functional COSMIC variants
chr7:55238464_EGFR_T>G	9	28	stad	functional COSMIC variants
chr3:142277536_ATR_A>G	25	28	lihc	functional COSMIC variants
chr11:69462910_CCND1_G>A	14	28	luad	functional COSMIC variants
chr14:65542607_MAX_C>T	10	28	ov	functional COSMIC variants
chr19:54657877_CNOT3_T>C	10	28	ov	functional COSMIC variants
chr3:142277536_ATR_A>G	7	28	ov	functional COSMIC variants
chr12:121435475_HNF1A_G>A	22	28	thca	functional COSMIC variants
chr6:33054325_HLA-DPB1_G>C	21	27	thca	functional rare variants
chr6:33054381_HLA-DPB1_T>C	21	27	thca	functional rare variants
chr6:33054386_HLA-DPB1_C>T	21	27	thca	functional rare variants
chr7:101837149_CUX1_G>A	15	27	luad	functional COSMIC variants
chr16:11000848_CIITA_G>C	25	27	lihc	functional COSMIC variants
chr2:148657117_ACVR2A_G>A	26	27	lihc	functional COSMIC variants
chr3:10142949_FANCD2_C>T	21	27	lusc	functional COSMIC variants
chr5:67587994_PIK3R1_C>T	7	27	stad	functional COSMIC variants
chr3:10142949_FANCD2_C>T	22	27	thca	functional COSMIC variants
chr1:65310489_JAK1_T>C	22	27	thca	functional COSMIC variants
chr1:65310489_JAK1_T>C	24	27	ucec	functional COSMIC variants
chr11:69462910_CCND1_G>A	17	27	hnsc	functional COSMIC variants
chr3:10142949_FANCD2_C>T	22	27	kich	functional COSMIC variants
chr12:121435475_HNF1A_G>A	13	27	kirc	functional COSMIC variants
chr7:55238464_EGFR_T>G	21	27	lusc	functional COSMIC variants
chr11:69462910_CCND1_G>A	8	27	stad	functional COSMIC variants
chr12:49427652_KMT2D_C>T	8	27	gbm	functional COSMIC variants
chr5:67569746_PIK3R1_G>A	9	27	gbm	functional COSMIC variants
chr18:48577782_SMAD4_G>C	26	27	lihc	functional COSMIC variants
chr17:37884037_ERBB2_C>G	12	27	ov	functional COSMIC variants
chr7:101837149_CUX1_G>A	3	27	skcm	functional COSMIC variants
chr3:10142949_FANCD2_C>T	2	27	skcm	functional COSMIC variants
chr18:48577782_SMAD4_G>C	14	26	kirc	functional COSMIC variants
chr5:170819887_NPM1_G>A	16	26	luad	functional COSMIC variants
chr5:170819887_NPM1_G>A	13	26	gbm	functional COSMIC variants
chr12:49427652_KMT2D_C>T	18	26	hnsc	functional COSMIC variants
chrX:41198456_DDX3X_T>C	24	26	thca	functional COSMIC variants
chr11:69462910_CCND1_G>A	9	26	gbm	functional COSMIC variants
chr12:121435475_HNF1A_G>A	17	26	hnsc	functional COSMIC variants
chr5:170819887_NPM1_G>A	23	26	kich	functional COSMIC variants
chr12:49427652_KMT2D_C>T	14	26	kirc	functional COSMIC variants
chr11:69462910_CCND1_G>A	14	26	kirc	functional COSMIC variants
chr7:101837149_CUX1_G>A	22	26	lusc	functional COSMIC variants
chr12:121435475_HNF1A_G>A	2	26	skcm	functional COSMIC variants
chr5:170819887_NPM1_G>A	23	26	thca	functional COSMIC variants
chr7:55238464_EGFR_T>G	25	26	ucec	functional COSMIC variants
chr10:43610119_RET_G>A	67	25	brca	functional COSMIC variants
chr18:48577782_SMAD4_G>C	19	25	hnsc	functional COSMIC variants
chr19:54657877_CNOT3_T>C	21	25	coad	functional COSMIC variants
chr17:41234470_BRCA1_A>G	23	25	kich	functional COSMIC variants
chr5:180043388_FLT4_G>A	28	25	lihc	functional COSMIC variants
chr16:11000848_CIITA_G>C	23	25	lusc	functional COSMIC variants
chr2:148657117_ACVR2A_G>A	26	25	ucec	functional COSMIC variants
chr20:57484934_GNAS_C>T	67	25	brca	functional COSMIC variants
chr5:176520243_FGFR4_G>A	19	25	hnsc	functional COSMIC variants
chr3:142277536_ATR_A>G	19	25	hnsc	functional COSMIC variants
chr3:10142949_FANCD2_C>T	15	25	kirc	functional COSMIC variants
chr12:49427652_KMT2D_C>T	13	25	ov	functional COSMIC variants
chr11:108093833_ATM_G>A	9	25	sarc	functional COSMIC variants
chr12:121435475_HNF1A_G>A	13	25	stad	functional COSMIC variants
chr19:54657877_CNOT3_T>C	9	25	stad	functional COSMIC variants
chr5:67569746_PIK3R1_G>A	24	25	thca	functional COSMIC variants
chr3:142277536_ATR_A>G	26	25	ucec	functional COSMIC variants
chr7:55238464_EGFR_T>G	21	25	coad	functional COSMIC variants
chr5:170819887_NPM1_G>A	14	25	ov	functional COSMIC variants
chr5:67587994_PIK3R1_C>T	9	25	sarc	functional COSMIC variants
chr14:65542607_MAX_C>T	1	25	skcm	functional COSMIC variants
chr6:33054325_HLA-DPB1_G>C	19	24	hnsc	functional rare variants
chr12:49427652_KMT2D_C>T	9	24	kirp	functional COSMIC variants
chr12:121435475_HNF1A_G>A	18	24	luad	functional COSMIC variants
chr5:176520243_FGFR4_G>A	18	24	luad	functional COSMIC variants
chr3:10142949_FANCD2_C>T	27	24	ucec	functional COSMIC variants
chr3:142277536_ATR_A>G	22	24	coad	functional COSMIC variants
chr7:55238464_EGFR_T>G	13	24	gbm	functional COSMIC variants
chr7:101837149_CUX1_G>A	12	24	gbm	functional COSMIC variants
chr14:65542607_MAX_C>T	10	24	kirp	functional COSMIC variants
chr19:54657877_CNOT3_T>C	10	24	kirp	functional COSMIC variants
chr12:49427652_KMT2D_C>T	18	24	luad	functional COSMIC variants
chr7:55238464_EGFR_T>G	14	24	ov	functional COSMIC variants
chr12:121435475_HNF1A_G>A	10	24	sarc	functional COSMIC variants
chr18:48577782_SMAD4_G>C	10	24	sarc	functional COSMIC variants
chr11:108093833_ATM_G>A	13	24	stad	functional COSMIC variants
chr14:65542607_MAX_C>T	11	24	stad	functional COSMIC variants
chr5:170819887_NPM1_G>A	11	24	stad	functional COSMIC variants
chr2:148657117_ACVR2A_G>A	12	24	stad	functional COSMIC variants
chr1:65310489_JAK1_T>C	13	24	stad	functional COSMIC variants
chr2:148657117_ACVR2A_G>A	22	24	coad	functional COSMIC variants
chr5:180043388_FLT4_G>A	14	24	gbm	functional COSMIC variants
chr7:55238464_EGFR_T>G	18	24	luad	functional COSMIC variants
chr3:10142949_FANCD2_C>T	18	24	luad	functional COSMIC variants
chr12:121435475_HNF1A_G>A	12	24	ov	functional COSMIC variants
chr12:49427652_KMT2D_C>T	1	24	skcm	functional COSMIC variants
chr5:170819887_NPM1_G>A	0	24	skcm	functional COSMIC variants
chr6:33054381_HLA-DPB1_T>C	20	23	hnsc	functional rare variants
chr6:33054386_HLA-DPB1_C>T	20	23	hnsc	functional rare variants
chr6:33054325_HLA-DPB1_G>C	25	23	lusc	functional rare variants
chr6:33054381_HLA-DPB1_T>C	25	23	lusc	functional rare variants
chr6:33054386_HLA-DPB1_C>T	25	23	lusc	functional rare variants
chr2:46609572_EPAS1_A>C	69	23	brca	functional COSMIC variants
chr10:43624317_RET_A>T	0	23	blca	functional COSMIC variants
chr10:43613843_RET_G>T	0	23	blca	functional COSMIC variants
chr4:1807894_FGFR3_G>A	0	23	blca	functional COSMIC variants
chr8:145742514_RECQL4_A>G	0	23	blca	functional COSMIC variants
chr8:145737636_RECQL4_A>G	0	23	blca	functional COSMIC variants
chr5:67569746_PIK3R1_G>A	21	23	hnsc	functional COSMIC variants
chr2:148657117_ACVR2A_G>A	20	23	hnsc	functional COSMIC variants
chr5:180043388_FLT4_G>A	26	23	kich	functional COSMIC variants
chr11:108093833_ATM_G>A	10	23	kirp	functional COSMIC variants
chr18:48577782_SMAD4_G>C	11	23	kirp	functional COSMIC variants
chr19:54657877_CNOT3_T>C	11	23	sarc	functional COSMIC variants
chr7:151874498_KMT2C_C>T	69	23	brca	functional COSMIC variants
chr6:138196066_TNFAIP3_T>G	69	23	brca	functional COSMIC variants
chr19:54657877_CNOT3_T>C	10	23	gbm	functional COSMIC variants
chr3:10142949_FANCD2_C>T	13	23	gbm	functional COSMIC variants
chr5:180043388_FLT4_G>A	20	23	hnsc	functional COSMIC variants
chr2:148657117_ACVR2A_G>A	25	23	lusc	functional COSMIC variants
chr3:142277536_ATR_A>G	12	23	stad	functional COSMIC variants
chr14:65542607_MAX_C>T	17	23	gbm	functional COSMIC variants
chr5:180043388_FLT4_G>A	17	23	kirc	functional COSMIC variants
chr3:142277536_ATR_A>G	17	23	kirc	functional COSMIC variants
chr1:65310489_JAK1_T>C	11	23	kirp	functional COSMIC variants
chr6:33054325_HLA-DPB1_G>C	18	22	kirc	functional rare variants
chr6:33054381_HLA-DPB1_T>C	18	22	kirc	functional rare variants
chr6:33054386_HLA-DPB1_C>T	18	22	kirc	functional rare variants
chr3:10142949_FANCD2_C>T	24	22	coad	functional COSMIC variants
chr1:11190646_MTOR_G>A	24	22	coad	functional COSMIC variants
chr16:11000848_CIITA_G>C	26	22	kich	functional COSMIC variants
chr5:180043388_FLT4_G>A	26	22	thca	functional COSMIC variants
chr8:92971642_RUNX1T1_G>C	29	22	ucec	functional COSMIC variants
chr5:176517461_FGFR4_T>G	1	22	blca	functional COSMIC variants
chr11:69462910_CCND1_G>A	24	22	coad	functional COSMIC variants
chr12:121435475_HNF1A_G>A	11	22	gbm	functional COSMIC variants
chr16:11000848_CIITA_G>C	12	22	gbm	functional COSMIC variants
chr7:101837149_CUX1_G>A	21	22	hnsc	functional COSMIC variants
chr19:54657877_CNOT3_T>C	18	22	kirc	functional COSMIC variants
chr16:11000848_CIITA_G>C	20	22	luad	functional COSMIC variants
chr1:65310489_JAK1_T>C	26	22	lusc	functional COSMIC variants
chr5:67569746_PIK3R1_G>A	12	22	ov	functional COSMIC variants
chr5:176520243_FGFR4_G>A	10	22	ov	functional COSMIC variants
chr2:148657117_ACVR2A_G>A	17	22	ov	functional COSMIC variants
chr17:41234470_BRCA1_A>G	29	22	ucec	functional COSMIC variants
chr7:101916647_CUX1_A>G	1	22	blca	functional COSMIC variants
chr1:65310489_JAK1_T>C	26	22	kich	functional COSMIC variants
chr1:65310489_JAK1_T>C	31	22	lihc	functional COSMIC variants
chr19:54657877_CNOT3_T>C	20	22	luad	functional COSMIC variants
chr1:65310489_JAK1_T>C	16	22	ov	functional COSMIC variants
chr14:65542607_MAX_C>T	12	22	sarc	functional COSMIC variants
chr3:10142949_FANCD2_C>T	12	22	sarc	functional COSMIC variants
chr19:54657877_CNOT3_T>C	3	22	skcm	functional COSMIC variants
chr18:48577782_SMAD4_G>C	1	22	skcm	functional COSMIC variants
chr6:33054381_HLA-DPB1_T>C	13	21	ov	functional rare variants
chr6:33054325_HLA-DPB1_G>C	13	21	ov	functional rare variants
chr6:33054386_HLA-DPB1_C>T	13	21	ov	functional rare variants
chr1:11190646_MTOR_G>A	27	21	kich	functional COSMIC variants
chr14:65542607_MAX_C>T	19	21	kirc	functional COSMIC variants
chr5:67569746_PIK3R1_G>A	21	21	luad	functional COSMIC variants
chr12:49427652_KMT2D_C>T	13	21	sarc	functional COSMIC variants
chr5:67569746_PIK3R1_G>A	13	21	stad	functional COSMIC variants
chr1:156785617_NTRK1_G>A	2	21	blca	functional COSMIC variants
chr18:48577782_SMAD4_G>C	11	21	gbm	functional COSMIC variants
chr17:41234470_BRCA1_A>G	23	21	hnsc	functional COSMIC variants
chr5:67569746_PIK3R1_G>A	19	21	kirc	functional COSMIC variants
chr7:101837149_CUX1_G>A	12	21	kirp	functional COSMIC variants
chr12:121435475_HNF1A_G>A	27	21	lusc	functional COSMIC variants
chr7:101837149_CUX1_G>A	15	21	ov	functional COSMIC variants
chr11:69462910_CCND1_G>A	13	21	sarc	functional COSMIC variants
chr5:176520243_FGFR4_G>A	15	21	stad	functional COSMIC variants
chr12:121435475_HNF1A_G>A	12	21	kirp	functional COSMIC variants
chr2:148657117_ACVR2A_G>A	0	21	skcm	functional COSMIC variants
chr18:48577782_SMAD4_G>C	12	21	stad	functional COSMIC variants
chr11:69462910_CCND1_G>A	14	20	kirp	functional COSMIC variants
chr8:145742514_RECQL4_A>G	0	20	prad	functional COSMIC variants
chr8:145737636_RECQL4_A>G	0	20	prad	functional COSMIC variants
chr2:29416615_ALK_G>A	72	20	brca	functional COSMIC variants
chr4:1807894_FGFR3_G>A	0	20	cesc	functional COSMIC variants
chr8:145742514_RECQL4_A>G	0	20	cesc	functional COSMIC variants
chr5:67569746_PIK3R1_G>A	26	20	coad	functional COSMIC variants
chr5:176520243_FGFR4_G>A	20	20	kirc	functional COSMIC variants
chr5:180043388_FLT4_G>A	28	20	lusc	functional COSMIC variants
chr10:43624317_RET_A>T	0	20	prad	functional COSMIC variants
chr10:43613843_RET_G>T	0	20	prad	functional COSMIC variants
chr17:62006497_CD79B_A>G	0	20	prad	functional COSMIC variants
chr7:101916647_CUX1_A>G	0	20	prad	functional COSMIC variants
chr5:176517461_FGFR4_T>G	0	20	prad	functional COSMIC variants
chr4:1807894_FGFR3_G>A	0	20	prad	functional COSMIC variants
chr7:101837149_CUX1_G>A	14	20	sarc	functional COSMIC variants
chr5:170819887_NPM1_G>A	14	20	sarc	functional COSMIC variants
chr5:180043388_FLT4_G>A	31	20	ucec	functional COSMIC variants
chr5:176520243_FGFR4_G>A	29	20	kich	functional COSMIC variants
chr2:148657117_ACVR2A_G>A	29	20	kich	functional COSMIC variants
chr7:101837149_CUX1_G>A	20	20	kirc	functional COSMIC variants
chr17:37884037_ERBB2_C>G	13	20	kirp	functional COSMIC variants
chr3:142277536_ATR_A>G	14	20	sarc	functional COSMIC variants
chr17:41234470_BRCA1_A>G	1	20	skcm	functional COSMIC variants
chr3:142277536_ATR_A>G	3	20	skcm	functional COSMIC variants
chr5:176520243_FGFR4_G>A	30	20	thca	functional COSMIC variants
chr6:33054381_HLA-DPB1_T>C	15	19	kirp	functional rare variants
chr6:33054325_HLA-DPB1_G>C	15	19	kirp	functional rare variants
chr6:33054386_HLA-DPB1_C>T	15	19	kirp	functional rare variants
chr6:33054325_HLA-DPB1_G>C	23	19	luad	functional rare variants
chr6:33054381_HLA-DPB1_T>C	23	19	luad	functional rare variants
chr6:33054386_HLA-DPB1_C>T	23	19	luad	functional rare variants
chr16:89299690_ZNF778_A>T	29	19	thca	functional rare variants
chr6:32485467_HLA-DRB5_A>C	23	19	luad	functional rare variants
chr17:37884037_ERBB2_C>G	4	19	blca	functional COSMIC variants
chr17:62006497_CD79B_A>G	4	19	blca	functional COSMIC variants
chr2:148657117_ACVR2A_G>A	12	19	gbm	functional COSMIC variants
chr1:11190646_MTOR_G>A	15	19	kirp	functional COSMIC variants
chr8:145742514_RECQL4_A>G	0	19	lgg	functional COSMIC variants
chr8:145737636_RECQL4_A>G	0	19	lgg	functional COSMIC variants
chr5:180043388_FLT4_G>A	23	19	luad	functional COSMIC variants
chr4:55593464_KIT_A>C	73	19	brca	functional COSMIC variants
chr17:62006497_CD79B_A>G	1	19	cesc	functional COSMIC variants
chr1:156785617_NTRK1_G>A	1	19	cesc	functional COSMIC variants
chr8:145737636_RECQL4_A>G	1	19	cesc	functional COSMIC variants
chr7:55238464_EGFR_T>G	15	19	kirp	functional COSMIC variants
chr5:176517461_FGFR4_T>G	0	19	lgg	functional COSMIC variants
chr4:1807894_FGFR3_G>A	0	19	lgg	functional COSMIC variants
chr5:180043388_FLT4_G>A	15	19	ov	functional COSMIC variants
chr16:11000848_CIITA_G>C	14	19	stad	functional COSMIC variants
chr7:101916647_CUX1_A>G	1	19	cesc	functional COSMIC variants
chr16:11000848_CIITA_G>C	27	19	coad	functional COSMIC variants
chr10:43610119_RET_G>A	14	19	gbm	functional COSMIC variants
chr17:41234470_BRCA1_A>G	21	19	kirc	functional COSMIC variants
chr2:148657117_ACVR2A_G>A	14	19	kirp	functional COSMIC variants
chr5:176520243_FGFR4_G>A	33	19	lihc	functional COSMIC variants
chr17:41234470_BRCA1_A>G	16	19	ov	functional COSMIC variants
chr2:148657117_ACVR2A_G>A	15	19	sarc	functional COSMIC variants
chr6:32485467_HLA-DRB5_A>C	16	18	sarc	functional rare variants
chr6:32485467_HLA-DRB5_A>C	33	18	ucec	functional rare variants
chr6:33054325_HLA-DPB1_G>C	17	18	stad	functional rare variants
chr6:33054381_HLA-DPB1_T>C	17	18	stad	functional rare variants
chr6:33054386_HLA-DPB1_C>T	17	18	stad	functional rare variants
chr6:32485467_HLA-DRB5_A>C	30	18	thca	functional rare variants
chr17:41234470_BRCA1_A>G	28	18	coad	functional COSMIC variants
chr5:176520243_FGFR4_G>A	28	18	coad	functional COSMIC variants
chr1:65310489_JAK1_T>C	26	18	hnsc	functional COSMIC variants
chr7:101837149_CUX1_G>A	16	18	stad	functional COSMIC variants
chr11:108093833_ATM_G>A	5	18	blca	functional COSMIC variants
chr10:43624317_RET_A>T	2	18	cesc	functional COSMIC variants
chr5:176517461_FGFR4_T>G	2	18	cesc	functional COSMIC variants
chr17:41234470_BRCA1_A>G	15	18	gbm	functional COSMIC variants
chr5:176520243_FGFR4_G>A	17	18	gbm	functional COSMIC variants
chr1:65310489_JAK1_T>C	16	18	gbm	functional COSMIC variants
chr3:142277536_ATR_A>G	15	18	kirp	functional COSMIC variants
chr17:62006497_CD79B_A>G	1	18	lgg	functional COSMIC variants
chr10:43610119_RET_G>A	30	18	lusc	functional COSMIC variants
chr5:176520243_FGFR4_G>A	30	18	lusc	functional COSMIC variants
chr1:11190646_MTOR_G>A	16	18	sarc	functional COSMIC variants
chr1:11190646_MTOR_G>A	30	18	thca	functional COSMIC variants
chr16:11000848_CIITA_G>C	33	18	ucec	functional COSMIC variants
chr1:11190646_MTOR_G>A	33	18	ucec	functional COSMIC variants
chr1:11190646_MTOR_G>A	25	18	hnsc	functional COSMIC variants
chr1:11190646_MTOR_G>A	35	18	lihc	functional COSMIC variants
chr16:11000848_CIITA_G>C	18	18	ov	functional COSMIC variants
chr17:37884037_ERBB2_C>G	2	18	prad	functional COSMIC variants
chr7:55238464_EGFR_T>G	16	18	sarc	functional COSMIC variants
chr16:11000848_CIITA_G>C	2	18	skcm	functional COSMIC variants
chr6:33054325_HLA-DPB1_G>C	15	17	gbm	functional rare variants
chr6:33054386_HLA-DPB1_C>T	15	17	gbm	functional rare variants
chr6:33054325_HLA-DPB1_G>C	4	17	skcm	functional rare variants
chr6:33054381_HLA-DPB1_T>C	4	17	skcm	functional rare variants
chr6:33054386_HLA-DPB1_C>T	4	17	skcm	functional rare variants
chr5:67587994_PIK3R1_C>T	3	17	cesc	functional COSMIC variants
chr10:43610119_RET_G>A	29	17	coad	functional COSMIC variants
chr10:43624317_RET_A>T	2	17	lgg	functional COSMIC variants
chr10:43613843_RET_G>T	2	17	lgg	functional COSMIC variants
chr5:67587994_PIK3R1_C>T	3	17	prad	functional COSMIC variants
chr5:176520243_FGFR4_G>A	17	17	sarc	functional COSMIC variants
chr10:43610119_RET_G>A	31	17	thca	functional COSMIC variants
chr7:55268916_EGFR_C>T	75	17	brca	functional COSMIC variants
chr20:57478807_GNAS_C>T	3	17	cesc	functional COSMIC variants
chr16:11000848_CIITA_G>C	26	17	hnsc	functional COSMIC variants
chr4:1806519_FGFR3_C>T	31	17	kich	functional COSMIC variants
chr7:101916647_CUX1_A>G	2	17	lgg	functional COSMIC variants
chr1:156785617_NTRK1_G>A	2	17	lgg	functional COSMIC variants
chr3:142277536_ATR_A>G	25	17	luad	functional COSMIC variants
chr1:65310489_JAK1_T>C	25	17	luad	functional COSMIC variants
chr1:11190646_MTOR_G>A	31	17	lusc	functional COSMIC variants
chr1:156785617_NTRK1_G>A	3	17	prad	functional COSMIC variants
chrX:41198456_DDX3X_T>C	34	17	ucec	functional COSMIC variants
chr6:152423905_ESR1_T>A	75	17	brca	functional COSMIC variants
chr5:112179909_APC_C>A	75	17	brca	functional COSMIC variants
chr5:55250727_IL6ST_A>G	75	17	brca	functional COSMIC variants
chr20:57431165_GNAS_T>C	35	17	lihc	functional COSMIC variants
chr17:41234470_BRCA1_A>G	25	17	luad	functional COSMIC variants
chr18:48577782_SMAD4_G>C	18	17	ov	functional COSMIC variants
chr5:176520243_FGFR4_G>A	4	17	skcm	functional COSMIC variants
chr17:41234470_BRCA1_A>G	18	17	stad	functional COSMIC variants
chr3:10142949_FANCD2_C>T	15	17	stad	functional COSMIC variants
chr6:33054381_HLA-DPB1_T>C	15	16	gbm	functional rare variants
chr6:33054325_HLA-DPB1_G>C	32	16	kich	functional rare variants
chr6:33054381_HLA-DPB1_T>C	32	16	kich	functional rare variants
chr6:33054386_HLA-DPB1_C>T	32	16	kich	functional rare variants
chr6:32485467_HLA-DRB5_A>C	1	16	skcm	functional rare variants
chr16:11016045_CIITA_C>T	76	16	brca	functional COSMIC variants
chr2:202149696_CASP8_G>A	76	16	brca	functional COSMIC variants
chr20:57478807_GNAS_C>T	6	16	blca	functional COSMIC variants
chr7:55238464_EGFR_T>G	6	16	blca	functional COSMIC variants
chr10:43613843_RET_G>T	4	16	cesc	functional COSMIC variants
chr17:37884037_ERBB2_C>G	4	16	cesc	functional COSMIC variants
chr10:43610119_RET_G>A	27	16	hnsc	functional COSMIC variants
chr16:11000848_CIITA_G>C	24	16	kirc	functional COSMIC variants
chr5:67569746_PIK3R1_G>A	17	16	kirp	functional COSMIC variants
chr19:54657877_CNOT3_T>C	4	16	prad	functional COSMIC variants
chr17:41234470_BRCA1_A>G	18	16	sarc	functional COSMIC variants
chr5:67569746_PIK3R1_G>A	18	16	sarc	functional COSMIC variants
chrX:41198456_DDX3X_T>C	18	16	stad	functional COSMIC variants
chr14:65542607_MAX_C>T	6	16	blca	functional COSMIC variants
chr7:101837149_CUX1_G>A	7	16	blca	functional COSMIC variants
chr12:121435475_HNF1A_G>A	30	16	coad	functional COSMIC variants
chr1:11190646_MTOR_G>A	17	16	gbm	functional COSMIC variants
chr2:148657117_ACVR2A_G>A	24	16	kirc	functional COSMIC variants
chr5:170819887_NPM1_G>A	18	16	kirp	functional COSMIC variants
chr17:37884037_ERBB2_C>G	3	16	lgg	functional COSMIC variants
chrX:41198456_DDX3X_T>C	16	16	ov	functional COSMIC variants
chr8:92971642_RUNX1T1_G>C	19	16	ov	functional COSMIC variants
chr5:67569746_PIK3R1_G>A	4	16	skcm	functional COSMIC variants
chr1:65310489_JAK1_T>C	2	16	skcm	functional COSMIC variants
chr1:11190646_MTOR_G>A	2	16	skcm	functional COSMIC variants
chr6:33054325_HLA-DPB1_G>C	8	15	blca	functional rare variants
chr6:33054381_HLA-DPB1_T>C	8	15	blca	functional rare variants
chr6:33054386_HLA-DPB1_C>T	8	15	blca	functional rare variants
chr6:32485467_HLA-DRB5_A>C	33	15	lusc	functional rare variants
chr6:33054325_HLA-DPB1_G>C	19	15	sarc	functional rare variants
chr6:33054381_HLA-DPB1_T>C	19	15	sarc	functional rare variants
chr6:33054386_HLA-DPB1_C>T	19	15	sarc	functional rare variants
chr4:1806519_FGFR3_C>T	77	15	brca	functional COSMIC variants
chr10:43610119_RET_G>A	27	15	luad	functional COSMIC variants
chr5:180043388_FLT4_G>A	19	15	sarc	functional COSMIC variants
chr5:176520243_FGFR4_G>A	36	15	ucec	functional COSMIC variants
chr12:49427652_KMT2D_C>T	8	15	blca	functional COSMIC variants
chr12:121435475_HNF1A_G>A	8	15	blca	functional COSMIC variants
chr3:142277536_ATR_A>G	8	15	blca	functional COSMIC variants
chr2:148657117_ACVR2A_G>A	7	15	blca	functional COSMIC variants
chr1:65310489_JAK1_T>C	8	15	blca	functional COSMIC variants
chr4:55130078_PDGFRA_T>C	34	15	kich	functional COSMIC variants
chr11:108093833_ATM_G>A	4	15	lgg	functional COSMIC variants
chrX:41198456_DDX3X_T>C	27	15	luad	functional COSMIC variants
chr5:170819887_NPM1_G>A	5	15	prad	functional COSMIC variants
chr3:10142949_FANCD2_C>T	5	15	prad	functional COSMIC variants
chr10:43624317_RET_A>T	1	15	read	functional COSMIC variants
chr2:29416615_ALK_G>A	36	15	ucec	functional COSMIC variants
chr12:56494998_ERBB3_A>T	77	15	brca	functional COSMIC variants
chr5:180051003_FLT4_T>C	77	15	brca	functional COSMIC variants
chr10:43610119_RET_G>A	25	15	kirc	functional COSMIC variants
chr1:65310489_JAK1_T>C	25	15	kirc	functional COSMIC variants
chr18:48577782_SMAD4_G>C	4	15	lgg	functional COSMIC variants
chrX:41198456_DDX3X_T>C	38	15	lihc	functional COSMIC variants
chr2:29416615_ALK_G>A	19	15	ov	functional COSMIC variants
chr1:11190646_MTOR_G>A	19	15	ov	functional COSMIC variants
chr7:55238464_EGFR_T>G	2	15	skcm	functional COSMIC variants
chr1:11190646_MTOR_G>A	17	15	stad	functional COSMIC variants
chr20:57431165_GNAS_T>C	33	15	thca	functional COSMIC variants
chr6:33054325_HLA-DPB1_G>C	6	14	cesc	functional rare variants
chr6:33054381_HLA-DPB1_T>C	6	14	cesc	functional rare variants
chr6:33054386_HLA-DPB1_C>T	6	14	cesc	functional rare variants
chr6:32485481_HLA-DRB5_C>A	20	14	sarc	functional rare variants
chr6:32485481_HLA-DRB5_C>A	16	14	ov	functional rare variants
chr16:11000848_CIITA_G>C	20	14	kirp	functional COSMIC variants
chr8:92971642_RUNX1T1_G>C	20	14	kirp	functional COSMIC variants
chr1:11190646_MTOR_G>A	28	14	luad	functional COSMIC variants
chr17:41234470_BRCA1_A>G	9	14	blca	functional COSMIC variants
chr19:54657877_CNOT3_T>C	8	14	blca	functional COSMIC variants
chr18:48577782_SMAD4_G>C	9	14	blca	functional COSMIC variants
chr14:65542607_MAX_C>T	6	14	cesc	functional COSMIC variants
chr5:180043388_FLT4_G>A	32	14	coad	functional COSMIC variants
chrX:41198456_DDX3X_T>C	29	14	hnsc	functional COSMIC variants
chr10:43610119_RET_G>A	34	14	kich	functional COSMIC variants
chr11:69462910_CCND1_G>A	5	14	lgg	functional COSMIC variants
chr5:170819887_NPM1_G>A	5	14	lgg	functional COSMIC variants
chr8:92971642_RUNX1T1_G>C	39	14	lihc	functional COSMIC variants
chr11:69462910_CCND1_G>A	6	14	prad	functional COSMIC variants
chr1:156785617_NTRK1_G>A	2	14	read	functional COSMIC variants
chr16:11000848_CIITA_G>C	20	14	sarc	functional COSMIC variants
chr20:57431165_GNAS_T>C	37	14	ucec	functional COSMIC variants
chr5:170819887_NPM1_G>A	9	14	blca	functional COSMIC variants
chr5:67587994_PIK3R1_C>T	9	14	blca	functional COSMIC variants
chr6:138196066_TNFAIP3_T>G	32	14	coad	functional COSMIC variants
chr8:92971642_RUNX1T1_G>C	32	14	coad	functional COSMIC variants
chr8:92971642_RUNX1T1_G>C	29	14	hnsc	functional COSMIC variants
chr17:41234470_BRCA1_A>G	20	14	kirp	functional COSMIC variants
chr20:57431165_GNAS_T>C	20	14	kirp	functional COSMIC variants
chr5:180043388_FLT4_G>A	19	14	kirp	functional COSMIC variants
chr20:57478807_GNAS_C>T	5	14	lgg	functional COSMIC variants
chr5:67587994_PIK3R1_C>T	5	14	lgg	functional COSMIC variants
chr16:11016045_CIITA_C>T	34	14	lusc	functional COSMIC variants
chr4:1806519_FGFR3_C>T	34	14	lusc	functional COSMIC variants
chr10:43613843_RET_G>T	2	14	read	functional COSMIC variants
chr20:57431165_GNAS_T>C	20	14	sarc	functional COSMIC variants
chr5:180043388_FLT4_G>A	3	14	skcm	functional COSMIC variants
chr12:56494998_ERBB3_A>T	34	14	thca	functional COSMIC variants
chr4:1806519_FGFR3_C>T	34	14	thca	functional COSMIC variants
chr14:106090774_IGHG4_C>G	35	13	lusc	functional rare variants
chr6:32485467_HLA-DRB5_A>C	30	13	hnsc	functional rare variants
chr6:32485467_HLA-DRB5_A>C	18	13	ov	functional rare variants
chr6:32485467_HLA-DRB5_A>C	20	13	stad	functional rare variants
chr4:55130078_PDGFRA_T>C	38	13	ucec	functional COSMIC variants
chr5:67569746_PIK3R1_G>A	9	13	blca	functional COSMIC variants
chr14:65544450_MAX_C>T	79	13	brca	functional COSMIC variants
chr12:121435475_HNF1A_G>A	7	13	cesc	functional COSMIC variants
chr11:108093833_ATM_G>A	7	13	cesc	functional COSMIC variants
chr20:57431165_GNAS_T>C	17	13	gbm	functional COSMIC variants
chr1:11190646_MTOR_G>A	27	13	kirc	functional COSMIC variants
chr4:55130078_PDGFRA_T>C	39	13	lihc	functional COSMIC variants
chr10:43610119_RET_G>A	18	13	ov	functional COSMIC variants
chr20:57478807_GNAS_C>T	7	13	prad	functional COSMIC variants
chr5:176520243_FGFR4_G>A	7	13	prad	functional COSMIC variants
chr8:145742514_RECQL4_A>G	3	13	read	functional COSMIC variants
chr8:145737636_RECQL4_A>G	3	13	read	functional COSMIC variants
chr16:11016045_CIITA_C>T	22	13	stad	functional COSMIC variants
chr8:92971642_RUNX1T1_G>C	35	13	thca	functional COSMIC variants
chr3:10142949_FANCD2_C>T	9	13	blca	functional COSMIC variants
chr1:11190646_MTOR_G>A	10	13	blca	functional COSMIC variants
chr20:57431165_GNAS_T>C	33	13	coad	functional COSMIC variants
chr4:1806519_FGFR3_C>T	16	13	gbm	functional COSMIC variants
chr20:57431165_GNAS_T>C	27	13	kirc	functional COSMIC variants
chr7:55238464_EGFR_T>G	6	13	lgg	functional COSMIC variants
chr4:55593464_KIT_A>C	35	13	lusc	functional COSMIC variants
chr2:29416615_ALK_G>A	35	13	lusc	functional COSMIC variants
chr12:56494998_ERBB3_A>T	19	13	ov	functional COSMIC variants
chr12:121435475_HNF1A_G>A	7	13	prad	functional COSMIC variants
chr4:1807894_FGFR3_G>A	3	13	read	functional COSMIC variants
chr10:43610119_RET_G>A	4	13	skcm	functional COSMIC variants
chr5:180043388_FLT4_G>A	20	13	stad	functional COSMIC variants
chr16:89299690_ZNF778_A>T	39	12	ucec	functional rare variants
chr10:69971435_MYPN_C>T	80	12	brca	functional rare variants
chr1:27097515_ARID1A_A>G	80	12	brca	functional COSMIC variants
chr18:48577782_SMAD4_G>C	8	12	cesc	functional COSMIC variants
chr5:176520243_FGFR4_G>A	10	12	blca	functional COSMIC variants
chr11:69462910_CCND1_G>A	8	12	cesc	functional COSMIC variants
chr7:55268916_EGFR_C>T	34	12	coad	functional COSMIC variants
chr2:29416615_ALK_G>A	19	12	gbm	functional COSMIC variants
chr11:69469030_CCND1_A>G	36	12	kich	functional COSMIC variants
chr5:67569746_PIK3R1_G>A	7	12	lgg	functional COSMIC variants
chr2:148657117_ACVR2A_G>A	7	12	lgg	functional COSMIC variants
chr10:43610119_RET_G>A	41	12	lihc	functional COSMIC variants
chr14:65544450_MAX_C>T	40	12	lihc	functional COSMIC variants
chr11:108093833_ATM_G>A	8	12	prad	functional COSMIC variants
chr14:65542607_MAX_C>T	8	12	prad	functional COSMIC variants
chr7:101837149_CUX1_G>A	8	12	prad	functional COSMIC variants
chr3:142277536_ATR_A>G	8	12	prad	functional COSMIC variants
chr1:11190646_MTOR_G>A	8	12	prad	functional COSMIC variants
chr17:37884037_ERBB2_C>G	4	12	read	functional COSMIC variants
chr5:67587994_PIK3R1_C>T	4	12	read	functional COSMIC variants
chr5:176517461_FGFR4_T>G	4	12	read	functional COSMIC variants
chr3:10142949_FANCD2_C>T	4	12	read	functional COSMIC variants
chr6:152423905_ESR1_T>A	36	12	thca	functional COSMIC variants
chr5:67569746_PIK3R1_G>A	39	12	ucec	functional COSMIC variants
chr11:69462910_CCND1_G>A	11	12	blca	functional COSMIC variants
chr12:56494998_ERBB3_A>T	36	12	kich	functional COSMIC variants
chr4:55593464_KIT_A>C	36	12	kich	functional COSMIC variants
chr4:55130078_PDGFRA_T>C	28	12	kirc	functional COSMIC variants
chr12:49427652_KMT2D_C>T	7	12	lgg	functional COSMIC variants
chr17:41234470_BRCA1_A>G	7	12	lgg	functional COSMIC variants
chr7:101837149_CUX1_G>A	7	12	lgg	functional COSMIC variants
chr4:55130078_PDGFRA_T>C	19	12	ov	functional COSMIC variants
chr1:65310489_JAK1_T>C	22	12	sarc	functional COSMIC variants
chr6:32485481_HLA-DRB5_C>A	81	11	brca	functional rare variants
chr6:32485481_HLA-DRB5_C>A	37	11	thca	functional rare variants
chr3:14106033_TPRXL_T>C	37	11	thca	functional rare variants
chr16:11016045_CIITA_C>T	37	11	kich	functional COSMIC variants
chr5:180039606_FLT4_C>T	81	11	brca	functional COSMIC variants
chr12:49427652_KMT2D_C>T	9	11	cesc	functional COSMIC variants
chr3:10142949_FANCD2_C>T	9	11	cesc	functional COSMIC variants
chr1:65310489_JAK1_T>C	9	11	cesc	functional COSMIC variants
chr20:57431165_GNAS_T>C	32	11	hnsc	functional COSMIC variants
chr16:11016045_CIITA_C>T	29	11	kirc	functional COSMIC variants
chr10:43610119_RET_G>A	22	11	kirp	functional COSMIC variants
chr3:10142949_FANCD2_C>T	22	11	kirp	functional COSMIC variants
chr1:27097515_ARID1A_A>G	37	11	lusc	functional COSMIC variants
chr11:108093833_ATM_G>A	4	11	read	functional COSMIC variants
chr17:62006497_CD79B_A>G	5	11	read	functional COSMIC variants
chr14:65542607_MAX_C>T	4	11	read	functional COSMIC variants
chr3:142277536_ATR_A>G	4	11	read	functional COSMIC variants
chrX:41198456_DDX3X_T>C	23	11	sarc	functional COSMIC variants
chr16:11016045_CIITA_C>T	37	11	thca	functional COSMIC variants
chr7:55238464_EGFR_T>G	9	11	cesc	functional COSMIC variants
chr1:11190646_MTOR_G>A	9	11	cesc	functional COSMIC variants
chr20:57484934_GNAS_C>T	35	11	coad	functional COSMIC variants
chr7:55268916_EGFR_C>T	32	11	hnsc	functional COSMIC variants
chr12:56494998_ERBB3_A>T	22	11	kirp	functional COSMIC variants
chr3:10142949_FANCD2_C>T	8	11	lgg	functional COSMIC variants
chr1:11190646_MTOR_G>A	8	11	lgg	functional COSMIC variants
chr5:180039606_FLT4_C>T	42	11	lihc	functional COSMIC variants
chr2:29416615_ALK_G>A	31	11	luad	functional COSMIC variants
chrX:41198456_DDX3X_T>C	37	11	lusc	functional COSMIC variants
chr7:55268916_EGFR_C>T	37	11	lusc	functional COSMIC variants
chr16:11016045_CIITA_C>T	23	11	ov	functional COSMIC variants
chr20:57431165_GNAS_T>C	19	11	ov	functional COSMIC variants
chr2:148657117_ACVR2A_G>A	9	11	prad	functional COSMIC variants
chr20:57478807_GNAS_C>T	4	11	read	functional COSMIC variants
chr7:101916647_CUX1_A>G	5	11	read	functional COSMIC variants
chr5:67569746_PIK3R1_G>A	5	11	read	functional COSMIC variants
chr5:170819887_NPM1_G>A	5	11	read	functional COSMIC variants
chr7:55268916_EGFR_C>T	23	11	sarc	functional COSMIC variants
chr5:180051003_FLT4_T>C	23	11	sarc	functional COSMIC variants
chrX:41198456_DDX3X_T>C	3	11	skcm	functional COSMIC variants
chr20:57431165_GNAS_T>C	3	11	skcm	functional COSMIC variants
chr4:1806519_FGFR3_C>T	2	11	skcm	functional COSMIC variants
chr2:29416615_ALK_G>A	38	11	thca	functional COSMIC variants
chr20:57484934_GNAS_C>T	40	11	ucec	functional COSMIC variants
chr16:89299467_ZNF778_A>G	82	10	brca	functional rare variants
chr6:32485467_HLA-DRB5_A>C	9	10	lgg	functional rare variants
chr6:33054325_HLA-DPB1_G>C	9	10	lgg	functional rare variants
chr6:33054386_HLA-DPB1_C>T	9	10	lgg	functional rare variants
chr6:33054381_HLA-DPB1_T>C	9	10	lgg	functional rare variants
chr6:33054325_HLA-DPB1_G>C	5	10	read	functional rare variants
chr6:33054386_HLA-DPB1_C>T	5	10	read	functional rare variants
chr6:33054381_HLA-DPB1_T>C	5	10	read	functional rare variants
chr16:11642677_LITAF_A>T	82	10	brca	functional rare variants
chr14:100610127_EVL_A>G	82	10	brca	functional rare variants
chr6:32485467_HLA-DRB5_A>C	21	10	gbm	functional rare variants
chr6:32485481_HLA-DRB5_C>A	32	10	luad	functional rare variants
chr14:106090774_IGHG4_C>G	23	10	stad	functional rare variants
chr11:69469030_CCND1_A>G	82	10	brca	functional COSMIC variants
chr2:46609572_EPAS1_A>C	36	10	coad	functional COSMIC variants
chr5:176520243_FGFR4_G>A	23	10	kirp	functional COSMIC variants
chr10:43610119_RET_G>A	41	10	ucec	functional COSMIC variants
chr17:41234470_BRCA1_A>G	10	10	cesc	functional COSMIC variants
chr5:67569746_PIK3R1_G>A	10	10	cesc	functional COSMIC variants
chr5:176520243_FGFR4_G>A	10	10	cesc	functional COSMIC variants
chr2:29416615_ALK_G>A	38	10	kich	functional COSMIC variants
chr7:55268916_EGFR_C>T	30	10	kirc	functional COSMIC variants
chr16:11016045_CIITA_C>T	43	10	lihc	functional COSMIC variants
chr5:180051003_FLT4_T>C	42	10	lihc	functional COSMIC variants
chr5:180051003_FLT4_T>C	32	10	luad	functional COSMIC variants
chr12:49427652_KMT2D_C>T	10	10	prad	functional COSMIC variants
chr5:67569746_PIK3R1_G>A	10	10	prad	functional COSMIC variants
chr12:49427652_KMT2D_C>T	6	10	read	functional COSMIC variants
chr11:69462910_CCND1_G>A	6	10	read	functional COSMIC variants
chr10:43610119_RET_G>A	21	10	stad	functional COSMIC variants
chr4:55130078_PDGFRA_T>C	22	10	stad	functional COSMIC variants
chr5:180051003_FLT4_T>C	38	10	thca	functional COSMIC variants
chr14:65544450_MAX_C>T	41	10	ucec	functional COSMIC variants
chr2:46609572_EPAS1_A>C	41	10	ucec	functional COSMIC variants
chrX:44965957_KDM6A_T>C	82	10	brca	functional COSMIC variants
chr5:170819887_NPM1_G>A	10	10	cesc	functional COSMIC variants
chr7:151874498_KMT2C_C>T	36	10	coad	functional COSMIC variants
chr2:29416615_ALK_G>A	33	10	hnsc	functional COSMIC variants
chrX:41198456_DDX3X_T>C	38	10	kich	functional COSMIC variants
chr7:55268916_EGFR_C>T	38	10	kich	functional COSMIC variants
chr4:1806519_FGFR3_C>T	30	10	kirc	functional COSMIC variants
chr14:65542607_MAX_C>T	9	10	lgg	functional COSMIC variants
chr19:54657877_CNOT3_T>C	9	10	lgg	functional COSMIC variants
chr6:152423905_ESR1_T>A	43	10	lihc	functional COSMIC variants
chr2:29416615_ALK_G>A	42	10	lihc	functional COSMIC variants
chr2:148657117_ACVR2A_G>A	32	10	luad	functional COSMIC variants
chr20:57431165_GNAS_T>C	38	10	lusc	functional COSMIC variants
chr4:55130078_PDGFRA_T>C	38	10	lusc	functional COSMIC variants
chrX:41203676_DDX3X_T>G	23	10	ov	functional COSMIC variants
chr5:180039606_FLT4_C>T	20	10	ov	functional COSMIC variants
chr17:41234470_BRCA1_A>G	10	10	prad	functional COSMIC variants
chr7:101837149_CUX1_G>A	6	10	read	functional COSMIC variants
chr12:56494998_ERBB3_A>T	24	10	sarc	functional COSMIC variants
chr7:55268916_EGFR_C>T	22	10	stad	functional COSMIC variants
chr8:92971642_RUNX1T1_G>C	22	10	stad	functional COSMIC variants
chr4:55130078_PDGFRA_T>C	38	10	thca	functional COSMIC variants
chr1:27097515_ARID1A_A>G	41	10	ucec	functional COSMIC variants
chr6:32485467_HLA-DRB5_A>C	31	9	kirc	functional rare variants
chr16:89299690_ZNF778_A>T	33	9	luad	functional rare variants
chr12:122692566_B3GNT4_A>G	83	9	brca	functional rare variants
chr4:1809173_FGFR3_C>T	37	9	coad	functional rare variants
chr6:32485481_HLA-DRB5_C>A	2	9	skcm	functional rare variants
chr10:69971435_MYPN_C>T	42	9	ucec	functional rare variants
chr16:11000848_CIITA_G>C	14	9	blca	functional COSMIC variants
chr5:180043388_FLT4_G>A	13	9	blca	functional COSMIC variants
chrX:41203676_DDX3X_T>G	83	9	brca	functional COSMIC variants
chr19:54657877_CNOT3_T>C	11	9	cesc	functional COSMIC variants
chr4:1806519_FGFR3_C>T	37	9	coad	functional COSMIC variants
chr2:202149696_CASP8_G>A	37	9	coad	functional COSMIC variants
chr4:55130078_PDGFRA_T>C	34	9	hnsc	functional COSMIC variants
chr4:55130078_PDGFRA_T>C	10	9	lgg	functional COSMIC variants
chr8:92971642_RUNX1T1_G>C	25	9	sarc	functional COSMIC variants
chr12:56494998_ERBB3_A>T	42	9	ucec	functional COSMIC variants
chr2:202149696_CASP8_G>A	42	9	ucec	functional COSMIC variants
chr19:42795554_CIC_T>C	83	9	brca	functional COSMIC variants
chr5:67589188_PIK3R1_C>T	83	9	brca	functional COSMIC variants
chr3:142277536_ATR_A>G	11	9	cesc	functional COSMIC variants
chr2:29416615_ALK_G>A	37	9	coad	functional COSMIC variants
chrX:41198456_DDX3X_T>C	20	9	gbm	functional COSMIC variants
chr4:55130078_PDGFRA_T>C	21	9	gbm	functional COSMIC variants
chr10:8100647_GATA3_C>T	31	9	kirc	functional COSMIC variants
chr5:180051003_FLT4_T>C	31	9	kirc	functional COSMIC variants
chr12:121435475_HNF1A_G>A	10	9	lgg	functional COSMIC variants
chr2:202149696_CASP8_G>A	43	9	lihc	functional COSMIC variants
chr16:11016045_CIITA_C>T	33	9	luad	functional COSMIC variants
chr2:202149696_CASP8_G>A	33	9	luad	functional COSMIC variants
chr5:180039606_FLT4_C>T	39	9	lusc	functional COSMIC variants
chr18:48577782_SMAD4_G>C	7	9	read	functional COSMIC variants
chr7:55238464_EGFR_T>G	6	9	read	functional COSMIC variants
chr5:180051003_FLT4_T>C	3	9	skcm	functional COSMIC variants
chr12:56494998_ERBB3_A>T	23	9	stad	functional COSMIC variants
chr5:180039606_FLT4_C>T	22	9	stad	functional COSMIC variants
chr2:202149696_CASP8_G>A	22	9	stad	functional COSMIC variants
chr19:42795554_CIC_T>C	39	9	thca	functional COSMIC variants
chr7:50467941_IKZF1_C>T	39	9	thca	functional COSMIC variants
chr4:55593464_KIT_A>C	42	9	ucec	functional COSMIC variants
chr2:189876543_COL3A1_A>G	84	8	brca	functional rare variants
chr16:89299784_ZNF778_A>G	84	8	brca	functional rare variants
chr22:32081508_PRR14L_G>A	84	8	brca	functional rare variants
chrX:153631045_DNASE1L1_C>T	84	8	brca	functional rare variants
chr12:109991655_MMAB_G>T	84	8	brca	functional rare variants
chr12:109992205_MMAB_G>A	84	8	brca	functional rare variants
chr1:1469472_ATAD3A_G>C	84	8	brca	functional rare variants
chr8:71025834_NCOA2_G>A	84	8	brca	functional rare variants
chr12:122692566_B3GNT4_A>G	38	8	coad	functional rare variants
chr14:106090774_IGHG4_C>G	21	8	gbm	functional rare variants
chr16:89299784_ZNF778_A>G	40	8	kich	functional rare variants
chr10:69971435_MYPN_C>T	26	8	kirp	functional rare variants
chr14:106090774_IGHG4_C>G	34	8	luad	functional rare variants
chr6:33054325_HLA-DPB1_G>C	12	8	prad	functional rare variants
chr6:33054381_HLA-DPB1_T>C	12	8	prad	functional rare variants
chr6:33054386_HLA-DPB1_C>T	12	8	prad	functional rare variants
chr14:106090774_IGHG4_C>G	41	8	thca	functional rare variants
chr16:11016045_CIITA_C>T	36	8	hnsc	functional COSMIC variants
chr1:27097515_ARID1A_A>G	40	8	kich	functional COSMIC variants
chr2:46609572_EPAS1_A>C	26	8	kirp	functional COSMIC variants
chr18:48577782_SMAD4_G>C	12	8	prad	functional COSMIC variants
chr6:138196066_TNFAIP3_T>G	43	8	ucec	functional COSMIC variants
chr20:57431165_GNAS_T>C	15	8	blca	functional COSMIC variants
chr10:43610119_RET_G>A	12	8	cesc	functional COSMIC variants
chr16:11000848_CIITA_G>C	12	8	cesc	functional COSMIC variants
chr20:57431165_GNAS_T>C	40	8	kich	functional COSMIC variants
chr6:152423905_ESR1_T>A	41	8	kich	functional COSMIC variants
chr5:180043388_FLT4_G>A	11	8	lgg	functional COSMIC variants
chr1:27097515_ARID1A_A>G	44	8	lihc	functional COSMIC variants
chr11:69469030_CCND1_A>G	21	8	ov	functional COSMIC variants
chr16:11000848_CIITA_G>C	12	8	prad	functional COSMIC variants
chr5:180043388_FLT4_G>A	12	8	prad	functional COSMIC variants
chr5:180039606_FLT4_C>T	26	8	sarc	functional COSMIC variants
chrX:41203676_DDX3X_T>G	40	8	thca	functional COSMIC variants
chr16:11016045_CIITA_C>T	43	8	ucec	functional COSMIC variants
chr11:108163487_ATM_C>T	84	8	brca	functional COSMIC variants
chr10:8100647_GATA3_C>T	84	8	brca	functional COSMIC variants
chr7:101837149_CUX1_G>A	12	8	cesc	functional COSMIC variants
chrX:41198456_DDX3X_T>C	38	8	coad	functional COSMIC variants
chr19:42795554_CIC_T>C	38	8	coad	functional COSMIC variants
chr6:152423905_ESR1_T>A	38	8	coad	functional COSMIC variants
chr5:55250727_IL6ST_A>G	38	8	coad	functional COSMIC variants
chr4:55130078_PDGFRA_T>C	38	8	coad	functional COSMIC variants
chr16:11016045_CIITA_C>T	21	8	gbm	functional COSMIC variants
chr18:48610384_SMAD4_A>G	22	8	gbm	functional COSMIC variants
chr5:180051003_FLT4_T>C	21	8	gbm	functional COSMIC variants
chr8:92971642_RUNX1T1_G>C	21	8	gbm	functional COSMIC variants
chr4:1806519_FGFR3_C>T	36	8	hnsc	functional COSMIC variants
chr20:57484934_GNAS_C>T	41	8	kich	functional COSMIC variants
chrX:41198456_DDX3X_T>C	32	8	kirc	functional COSMIC variants
chr7:151874498_KMT2C_C>T	26	8	kirp	functional COSMIC variants
chr5:180039606_FLT4_C>T	25	8	kirp	functional COSMIC variants
chr2:202149696_CASP8_G>A	26	8	kirp	functional COSMIC variants
chr16:11000848_CIITA_G>C	11	8	lgg	functional COSMIC variants
chr5:176520243_FGFR4_G>A	11	8	lgg	functional COSMIC variants
chr3:142277536_ATR_A>G	11	8	lgg	functional COSMIC variants
chr5:67589188_PIK3R1_C>T	44	8	lihc	functional COSMIC variants
chr7:55268916_EGFR_C>T	34	8	luad	functional COSMIC variants
chr4:1806519_FGFR3_C>T	22	8	ov	functional COSMIC variants
chr4:55593464_KIT_A>C	25	8	ov	functional COSMIC variants
chr1:65310489_JAK1_T>C	7	8	read	functional COSMIC variants
chr10:43610119_RET_G>A	26	8	sarc	functional COSMIC variants
chr4:55130078_PDGFRA_T>C	26	8	sarc	functional COSMIC variants
chr11:69469030_CCND1_A>G	4	8	skcm	functional COSMIC variants
chr4:55130078_PDGFRA_T>C	2	8	skcm	functional COSMIC variants
chr12:49418435_KMT2D_A>C	23	8	stad	functional COSMIC variants
chr7:55268916_EGFR_C>T	43	8	ucec	functional COSMIC variants
chr10:133981726_JAKMIP3_G>T	85	7	brca	functional rare variants
chr19:30191433_C19orf12_G>A	85	7	brca	functional rare variants
chr19:22938990_ZNF99_A>C	85	7	brca	functional rare variants
chr19:52364167_ZNF577_G>A	85	7	brca	functional rare variants
chr7:108112834_PNPLA8_G>A	85	7	brca	functional rare variants
chr10:69971435_MYPN_C>T	39	7	coad	functional rare variants
chr11:62533985_POLR2G_G>A	85	7	brca	functional rare variants
chr14:106090774_IGHG4_C>G	85	7	brca	functional rare variants
chr19:48245108_EHD2_C>T	85	7	brca	functional rare variants
chr22:43193579_ARFGAP3_A>G	85	7	brca	functional rare variants
chr7:157333396_PTPRN2_T>C	85	7	brca	functional rare variants
chr7:144077171_ARHGEF5_G>A	85	7	brca	functional rare variants
chr3:124482444_ITGB5_G>A	85	7	brca	functional rare variants
chr1:92145907_TGFBR3_C>T	85	7	brca	functional rare variants
chr6:32485467_HLA-DRB5_A>C	13	7	cesc	functional rare variants
chr19:22938990_ZNF99_A>C	27	7	kirp	functional rare variants
chr3:14106033_TPRXL_T>C	26	7	kirp	functional rare variants
chr16:89299690_ZNF778_A>T	45	7	lihc	functional rare variants
chr6:32485481_HLA-DRB5_C>A	45	7	lihc	functional rare variants
chr6:32485481_HLA-DRB5_C>A	41	7	lusc	functional rare variants
chr3:14106033_TPRXL_T>C	41	7	lusc	functional rare variants
chr14:106090774_IGHG4_C>G	22	7	ov	functional rare variants
chr6:32485481_HLA-DRB5_C>A	24	7	stad	functional rare variants
chr9:139401233_NOTCH1_C>T	41	7	lusc	functional COSMIC variants
chr19:42795554_CIC_T>C	16	7	blca	functional COSMIC variants
chr15:67457698_SMAD3_A>G	85	7	brca	functional COSMIC variants
chr4:55593464_KIT_A>C	39	7	coad	functional COSMIC variants
chr4:1807894_FGFR3_G>A	0	7	dlbc	functional COSMIC variants
chr1:156785617_NTRK1_G>A	0	7	dlbc	functional COSMIC variants
chr8:145742514_RECQL4_A>G	0	7	dlbc	functional COSMIC variants
chr8:145737636_RECQL4_A>G	0	7	dlbc	functional COSMIC variants
chr6:138196066_TNFAIP3_T>G	21	7	gbm	functional COSMIC variants
chr4:55593464_KIT_A>C	33	7	kirc	functional COSMIC variants
chr20:57484934_GNAS_C>T	26	7	kirp	functional COSMIC variants
chr1:65310489_JAK1_T>C	12	7	lgg	functional COSMIC variants
chr7:55268916_EGFR_C>T	45	7	lihc	functional COSMIC variants
chr4:1806519_FGFR3_C>T	45	7	lihc	functional COSMIC variants
chr4:55593464_KIT_A>C	45	7	lihc	functional COSMIC variants
chr10:43610119_RET_G>A	13	7	prad	functional COSMIC variants
chr20:57431165_GNAS_T>C	13	7	prad	functional COSMIC variants
chr17:41234470_BRCA1_A>G	9	7	read	functional COSMIC variants
chr19:54657877_CNOT3_T>C	9	7	read	functional COSMIC variants
chr5:55250727_IL6ST_A>G	44	7	ucec	functional COSMIC variants
chr10:43610119_RET_G>A	15	7	blca	functional COSMIC variants
chr2:202149696_CASP8_G>A	15	7	blca	functional COSMIC variants
chr5:180043388_FLT4_G>A	13	7	cesc	functional COSMIC variants
chr2:148657117_ACVR2A_G>A	13	7	cesc	functional COSMIC variants
chr5:180051003_FLT4_T>C	39	7	coad	functional COSMIC variants
chr11:108093833_ATM_G>A	0	7	dlbc	functional COSMIC variants
chr1:27097515_ARID1A_A>G	21	7	gbm	functional COSMIC variants
chr6:152423905_ESR1_T>A	37	7	hnsc	functional COSMIC variants
chr7:50467941_IKZF1_C>T	41	7	kich	functional COSMIC variants
chr5:180039606_FLT4_C>T	41	7	kich	functional COSMIC variants
chr12:56494998_ERBB3_A>T	33	7	kirc	functional COSMIC variants
chr5:180039606_FLT4_C>T	33	7	kirc	functional COSMIC variants
chr2:202149696_CASP8_G>A	33	7	kirc	functional COSMIC variants
chr6:138196066_TNFAIP3_T>G	26	7	kirp	functional COSMIC variants
chr4:55130078_PDGFRA_T>C	26	7	kirp	functional COSMIC variants
chr4:55593464_KIT_A>C	26	7	kirp	functional COSMIC variants
chr2:29416615_ALK_G>A	26	7	kirp	functional COSMIC variants
chr11:69469030_CCND1_A>G	35	7	luad	functional COSMIC variants
chr20:57431165_GNAS_T>C	35	7	luad	functional COSMIC variants
chr11:108163487_ATM_C>T	41	7	lusc	functional COSMIC variants
chr6:152423905_ESR1_T>A	41	7	lusc	functional COSMIC variants
chr18:48610384_SMAD4_A>G	23	7	ov	functional COSMIC variants
chr7:55268916_EGFR_C>T	25	7	ov	functional COSMIC variants
chr5:180051003_FLT4_T>C	22	7	ov	functional COSMIC variants
chr7:55238464_EGFR_T>G	13	7	prad	functional COSMIC variants
chr5:180039606_FLT4_C>T	13	7	prad	functional COSMIC variants
chr4:55130078_PDGFRA_T>C	9	7	read	functional COSMIC variants
chr1:27097515_ARID1A_A>G	27	7	sarc	functional COSMIC variants
chr19:42795554_CIC_T>C	3	7	skcm	functional COSMIC variants
chr7:101758564_CUX1_C>T	4	7	skcm	functional COSMIC variants
chr4:55593464_KIT_A>C	3	7	skcm	functional COSMIC variants
chr2:29416615_ALK_G>A	4	7	skcm	functional COSMIC variants
chr5:67589188_PIK3R1_C>T	24	7	stad	functional COSMIC variants
chr1:27097515_ARID1A_A>G	24	7	stad	functional COSMIC variants
chr5:112179909_APC_C>A	41	7	thca	functional COSMIC variants
chr5:180039606_FLT4_C>T	41	7	thca	functional COSMIC variants
chr2:202149696_CASP8_G>A	41	7	thca	functional COSMIC variants
chr12:49427919_KMT2D_T>C	44	7	ucec	functional COSMIC variants
chr7:50467941_IKZF1_C>T	44	7	ucec	functional COSMIC variants
chr7:151874498_KMT2C_C>T	44	7	ucec	functional COSMIC variants
chr6:152423905_ESR1_T>A	44	7	ucec	functional COSMIC variants
chr3:127292362_TPRA1_C>T	86	6	brca	functional rare variants
chr1:12091900_MIIP_G>T	86	6	brca	functional rare variants
chr16:89712379_CHMP1A_C>T	28	6	kirp	functional rare variants
chr16:89299690_ZNF778_A>T	16	6	blca	functional rare variants
chrX:120183251_GLUD2_C>T	86	6	brca	functional rare variants
chr13:43181102_TNFSF11_T>C	86	6	brca	functional rare variants
chr11:46700548_ARHGAP1_G>A	86	6	brca	functional rare variants
chr14:35180166_CFL2_T>C	86	6	brca	functional rare variants
chr20:50007825_NFATC2_G>A	86	6	brca	functional rare variants
chr5:60170406_ERCC8_G>A	86	6	brca	functional rare variants
chr5:5319267_ADAMTS16_C>T	86	6	brca	functional rare variants
chr16:89299784_ZNF778_A>G	40	6	coad	functional rare variants
chr19:53926522_ZNF765_G>A	42	6	kich	functional rare variants
chr6:118028196_NUS1_A>G	27	6	kirp	functional rare variants
chr16:89299690_ZNF778_A>T	28	6	sarc	functional rare variants
chr6:32485481_HLA-DRB5_C>A	45	6	ucec	functional rare variants
chr17:39959165_P3H4_G>A	86	6	brca	functional rare variants
chr14:77336524_LRRC74A_G>A	86	6	brca	functional rare variants
chr19:4657979_MYDGF_C>T	86	6	brca	functional rare variants
chr22:42456271_NAGA_T>G	86	6	brca	functional rare variants
chr20:57024243_VAPB_C>T	86	6	brca	functional rare variants
chr5:140041962_IK_T>A	86	6	brca	functional rare variants
chr2:182401996_CERKL_G>C	86	6	brca	functional rare variants
chr1:40363029_MYCL_A>G	86	6	brca	functional rare variants
chr6:32485481_HLA-DRB5_C>A	14	6	cesc	functional rare variants
chr10:27827367_RAB18_C>A	40	6	coad	functional rare variants
chr10:27829724_RAB18_C>T	40	6	coad	functional rare variants
chr1:92145907_TGFBR3_C>T	40	6	coad	functional rare variants
chr16:89299690_ZNF778_A>T	24	6	gbm	functional rare variants
chr19:22938990_ZNF99_A>C	42	6	kich	functional rare variants
chr16:89299690_ZNF778_A>T	42	6	lusc	functional rare variants
chr14:106090774_IGHG4_C>G	3	6	skcm	functional rare variants
chr19:22938990_ZNF99_A>C	45	6	ucec	functional rare variants
chr12:56494998_ERBB3_A>T	21	6	gbm	functional COSMIC variants
chr16:11016045_CIITA_C>T	16	6	blca	functional COSMIC variants
chr5:180039606_FLT4_C>T	14	6	cesc	functional COSMIC variants
chr20:57484934_GNAS_C>T	22	6	gbm	functional COSMIC variants
chr11:108163487_ATM_C>T	37	6	hnsc	functional COSMIC variants
chr12:49427919_KMT2D_T>C	47	6	lihc	functional COSMIC variants
chr10:8100647_GATA3_C>T	47	6	lihc	functional COSMIC variants
chr12:49427919_KMT2D_T>C	36	6	luad	functional COSMIC variants
chr5:180039606_FLT4_C>T	36	6	luad	functional COSMIC variants
chr4:55130078_PDGFRA_T>C	36	6	luad	functional COSMIC variants
chr20:57484934_GNAS_C>T	42	6	lusc	functional COSMIC variants
chr7:50467941_IKZF1_C>T	22	6	ov	functional COSMIC variants
chr4:1806519_FGFR3_C>T	14	6	prad	functional COSMIC variants
chr16:11000848_CIITA_G>C	9	6	read	functional COSMIC variants
chr12:6679743_CHD4_G>A	26	6	stad	functional COSMIC variants
chr4:1806519_FGFR3_C>T	24	6	stad	functional COSMIC variants
chr10:8100647_GATA3_C>T	42	6	thca	functional COSMIC variants
chr12:56494998_ERBB3_A>T	16	6	blca	functional COSMIC variants
chr7:50467941_IKZF1_C>T	86	6	brca	functional COSMIC variants
chr12:56494998_ERBB3_A>T	40	6	coad	functional COSMIC variants
chr14:65544450_MAX_C>T	40	6	coad	functional COSMIC variants
chr7:50467941_IKZF1_C>T	40	6	coad	functional COSMIC variants
chr11:69462910_CCND1_G>A	1	6	dlbc	functional COSMIC variants
chr10:43624317_RET_A>T	1	6	dlbc	functional COSMIC variants
chr10:43613843_RET_G>T	1	6	dlbc	functional COSMIC variants
chr7:55238464_EGFR_T>G	1	6	dlbc	functional COSMIC variants
chr5:67587994_PIK3R1_C>T	1	6	dlbc	functional COSMIC variants
chr5:176517461_FGFR4_T>G	1	6	dlbc	functional COSMIC variants
chr4:55593464_KIT_A>C	23	6	gbm	functional COSMIC variants
chr2:202149696_CASP8_G>A	23	6	gbm	functional COSMIC variants
chr10:8100647_GATA3_C>T	37	6	hnsc	functional COSMIC variants
chr20:57484934_GNAS_C>T	38	6	hnsc	functional COSMIC variants
chr12:49427919_KMT2D_T>C	42	6	kich	functional COSMIC variants
chr1:65321250_JAK1_G>A	34	6	kirc	functional COSMIC variants
chr1:27097515_ARID1A_A>G	34	6	kirc	functional COSMIC variants
chr5:55250727_IL6ST_A>G	27	6	kirp	functional COSMIC variants
chr20:57431165_GNAS_T>C	13	6	lgg	functional COSMIC variants
chr12:6679743_CHD4_G>A	46	6	lihc	functional COSMIC variants
chr12:56494998_ERBB3_A>T	47	6	lihc	functional COSMIC variants
chr11:69469030_CCND1_A>G	46	6	lihc	functional COSMIC variants
chr20:57484934_GNAS_C>T	47	6	lihc	functional COSMIC variants
chr7:50467941_IKZF1_C>T	46	6	lihc	functional COSMIC variants
chr1:65321250_JAK1_G>A	46	6	lihc	functional COSMIC variants
chrX:41203676_DDX3X_T>G	36	6	luad	functional COSMIC variants
chr10:8100647_GATA3_C>T	36	6	luad	functional COSMIC variants
chr19:42795554_CIC_T>C	36	6	luad	functional COSMIC variants
chr4:1806519_FGFR3_C>T	36	6	luad	functional COSMIC variants
chr11:69469030_CCND1_A>G	42	6	lusc	functional COSMIC variants
chr6:138196066_TNFAIP3_T>G	42	6	lusc	functional COSMIC variants
chr5:180051003_FLT4_T>C	42	6	lusc	functional COSMIC variants
chr2:202149696_CASP8_G>A	42	6	lusc	functional COSMIC variants
chr20:57484934_GNAS_C>T	24	6	ov	functional COSMIC variants
chr6:152423905_ESR1_T>A	24	6	ov	functional COSMIC variants
chr1:65321250_JAK1_G>A	24	6	ov	functional COSMIC variants
chr5:180051003_FLT4_T>C	14	6	prad	functional COSMIC variants
chr1:65310489_JAK1_T>C	14	6	prad	functional COSMIC variants
chrX:41198456_DDX3X_T>C	9	6	read	functional COSMIC variants
chr5:176520243_FGFR4_G>A	10	6	read	functional COSMIC variants
chr11:69469030_CCND1_A>G	28	6	sarc	functional COSMIC variants
chr7:50467941_IKZF1_C>T	28	6	sarc	functional COSMIC variants
chr6:138196066_TNFAIP3_T>G	4	6	skcm	functional COSMIC variants
chr1:65321250_JAK1_G>A	3	6	skcm	functional COSMIC variants
chrX:41203676_DDX3X_T>G	25	6	stad	functional COSMIC variants
chr2:46609572_EPAS1_A>C	25	6	stad	functional COSMIC variants
chr2:29416615_ALK_G>A	25	6	stad	functional COSMIC variants
chr12:49427919_KMT2D_T>C	42	6	thca	functional COSMIC variants
chr14:65544450_MAX_C>T	43	6	thca	functional COSMIC variants
chr7:151874498_KMT2C_C>T	42	6	thca	functional COSMIC variants
chr2:46609572_EPAS1_A>C	42	6	thca	functional COSMIC variants
chr10:8100647_GATA3_C>T	45	6	ucec	functional COSMIC variants
chr5:112179909_APC_C>A	45	6	ucec	functional COSMIC variants
chr5:180051003_FLT4_T>C	45	6	ucec	functional COSMIC variants
chr2:189898750_COL5A2_G>T	87	5	brca	functional rare variants
chr18:909669_ADCYAP1_C>T	87	5	brca	functional rare variants
chr22:21354158_THAP7_C>G	87	5	brca	functional rare variants
chr3:14106033_TPRXL_T>C	87	5	brca	functional rare variants
chr9:35045878_C9orf131_G>A	87	5	brca	functional rare variants
chr9:139390517_NOTCH1_C>T	87	5	brca	functional rare variants
chr8:75278249_GDAP1_C>T	41	5	coad	functional rare variants
chr6:32485481_HLA-DRB5_C>A	35	5	kirc	functional rare variants
chr19:19466628_MAU2_G>A	29	5	kirp	functional rare variants
chr1:1469472_ATAD3A_G>C	28	5	kirp	functional rare variants
chr17:38512480_RARA_C>T	43	5	lusc	functional rare variants
chrX:154065843_F8_G>A	87	5	brca	functional rare variants
chrX:44008011_EFHC2_A>C	87	5	brca	functional rare variants
chr11:126073308_RPUSD4_G>A	87	5	brca	functional rare variants
chr11:6007129_OR52L1_G>A	87	5	brca	functional rare variants
chr11:50003094_OR4C12_C>T	87	5	brca	functional rare variants
chr17:78410034_ENDOV_G>A	87	5	brca	functional rare variants
chr16:58546032_NDRG4_G>A	87	5	brca	functional rare variants
chr16:89299276_ZNF778_G>A	87	5	brca	functional rare variants
chr16:89299690_ZNF778_A>T	87	5	brca	functional rare variants
chr19:7626527_PNPLA6_C>G	87	5	brca	functional rare variants
chr19:4361582_SH3GL1_G>A	87	5	brca	functional rare variants
chr19:19466628_MAU2_G>A	87	5	brca	functional rare variants
chr20:25052517_VSX1_C>T	87	5	brca	functional rare variants
chr20:43922384_MATN4_C>T	87	5	brca	functional rare variants
chr7:75398975_CCL26_G>A	87	5	brca	functional rare variants
chr7:150324647_GIMAP6_C>T	87	5	brca	functional rare variants
chr6:150569987_PPP1R14C_C>T	87	5	brca	functional rare variants
chr4:121957407_NDNF_A>G	87	5	brca	functional rare variants
chr3:28566218_ZCWPW2_G>A	87	5	brca	functional rare variants
chr3:148459972_AGTR1_T>G	87	5	brca	functional rare variants
chr3:38565903_EXOG_T>A	87	5	brca	functional rare variants
chr2:234115359_INPP5D_C>T	87	5	brca	functional rare variants
chr2:128015143_ERCC3_G>A	87	5	brca	functional rare variants
chr1:210335644_SYT14_G>A	87	5	brca	functional rare variants
chr1:16342032_HSPB7_C>T	87	5	brca	functional rare variants
chr9:96209849_FAM120AOS_T>C	87	5	brca	functional rare variants
chr8:19262612_CSGALNACT1_C>T	87	5	brca	functional rare variants
chr11:62533985_POLR2G_G>A	41	5	coad	functional rare variants
chr14:35180166_CFL2_T>C	41	5	coad	functional rare variants
chr19:22938990_ZNF99_A>C	41	5	coad	functional rare variants
chr3:148459972_AGTR1_T>G	41	5	coad	functional rare variants
chr16:89299690_ZNF778_A>T	38	5	hnsc	functional rare variants
chr14:106090774_IGHG4_C>G	38	5	hnsc	functional rare variants
chr6:32485481_HLA-DRB5_C>A	38	5	hnsc	functional rare variants
chr6:32485467_HLA-DRB5_A>C	43	5	kich	functional rare variants
chr16:89299690_ZNF778_A>T	35	5	kirc	functional rare variants
chr13:43181102_TNFSF11_T>C	29	5	kirp	functional rare variants
chr12:120897772_GATC_T>G	28	5	kirp	functional rare variants
chr12:122692566_B3GNT4_A>G	29	5	kirp	functional rare variants
chr14:100610127_EVL_A>G	29	5	kirp	functional rare variants
chr19:6426396_SLC25A41_C>T	29	5	kirp	functional rare variants
chr20:4712992_PRNT_C>T	28	5	kirp	functional rare variants
chr3:148460037_AGTR1_C>T	28	5	kirp	functional rare variants
chr8:19262612_CSGALNACT1_C>T	29	5	kirp	functional rare variants
chr16:89299690_ZNF778_A>T	14	5	lgg	functional rare variants
chr14:106090774_IGHG4_C>G	14	5	lgg	functional rare variants
chr3:14106033_TPRXL_T>C	14	5	lgg	functional rare variants
chr17:18682632_FBXW10_A>G	48	5	lihc	functional rare variants
chr16:89299784_ZNF778_A>G	48	5	lihc	functional rare variants
chr6:32485467_HLA-DRB5_A>C	47	5	lihc	functional rare variants
chr3:14106033_TPRXL_T>C	48	5	lihc	functional rare variants
chr2:97749481_FAHD2B_T>G	25	5	ov	functional rare variants
chr14:106090774_IGHG4_C>G	15	5	prad	functional rare variants
chr6:32485467_HLA-DRB5_A>C	15	5	prad	functional rare variants
chr16:89299690_ZNF778_A>T	3	5	skcm	functional rare variants
chr16:89299784_ZNF778_A>G	3	5	skcm	functional rare variants
chr5:138666509_MATR3_C>G	3	5	skcm	functional rare variants
chr19:52364167_ZNF577_G>A	46	5	ucec	functional rare variants
chr3:14106033_TPRXL_T>C	46	5	ucec	functional rare variants
chr6:152423905_ESR1_T>A	29	5	sarc	functional COSMIC variants
chrX:41198456_DDX3X_T>C	15	5	cesc	functional COSMIC variants
chr4:55130078_PDGFRA_T>C	15	5	cesc	functional COSMIC variants
chr5:180043388_FLT4_G>A	2	5	dlbc	functional COSMIC variants
chr2:46609572_EPAS1_A>C	38	5	hnsc	functional COSMIC variants
chr8:128753254_MYC_A>G	38	5	hnsc	functional COSMIC variants
chr8:128748498_MYC_C>T	38	5	hnsc	functional COSMIC variants
chr5:180051003_FLT4_T>C	43	5	kich	functional COSMIC variants
chr8:92971642_RUNX1T1_G>C	35	5	kirc	functional COSMIC variants
chr10:43610119_RET_G>A	14	5	lgg	functional COSMIC variants
chr5:180051003_FLT4_T>C	14	5	lgg	functional COSMIC variants
chr16:72820328_ZFHX3_T>C	47	5	lihc	functional COSMIC variants
chr8:128753254_MYC_A>G	47	5	lihc	functional COSMIC variants
chr8:128748498_MYC_C>T	47	5	lihc	functional COSMIC variants
chr1:27097515_ARID1A_A>G	37	5	luad	functional COSMIC variants
chr8:128750540_MYC_A>G	43	5	lusc	functional COSMIC variants
chr12:6679743_CHD4_G>A	29	5	sarc	functional COSMIC variants
chr20:57484934_GNAS_C>T	29	5	sarc	functional COSMIC variants
chr18:48610384_SMAD4_A>G	43	5	thca	functional COSMIC variants
chr7:101758564_CUX1_C>T	43	5	thca	functional COSMIC variants
chr6:152423905_ESR1_T>A	17	5	blca	functional COSMIC variants
chr5:112179909_APC_C>A	17	5	blca	functional COSMIC variants
chr8:92971642_RUNX1T1_G>C	18	5	blca	functional COSMIC variants
chr17:37863268_ERBB2_G>A	87	5	brca	functional COSMIC variants
chr4:1807478_FGFR3_G>T	87	5	brca	functional COSMIC variants
chr2:29416357_ALK_G>A	87	5	brca	functional COSMIC variants
chr1:65321250_JAK1_G>A	87	5	brca	functional COSMIC variants
chr10:8100647_GATA3_C>T	41	5	coad	functional COSMIC variants
chr5:112179909_APC_C>A	41	5	coad	functional COSMIC variants
chr5:67589188_PIK3R1_C>T	41	5	coad	functional COSMIC variants
chr12:49427652_KMT2D_C>T	2	5	dlbc	functional COSMIC variants
chr14:65542607_MAX_C>T	2	5	dlbc	functional COSMIC variants
chr7:101916647_CUX1_A>G	2	5	dlbc	functional COSMIC variants
chr11:69469030_CCND1_A>G	24	5	gbm	functional COSMIC variants
chr15:67457698_SMAD3_A>G	38	5	hnsc	functional COSMIC variants
chr7:151874498_KMT2C_C>T	38	5	hnsc	functional COSMIC variants
chr6:138196066_TNFAIP3_T>G	38	5	hnsc	functional COSMIC variants
chr5:67589188_PIK3R1_C>T	38	5	hnsc	functional COSMIC variants
chr4:55593464_KIT_A>C	38	5	hnsc	functional COSMIC variants
chr1:27097515_ARID1A_A>G	38	5	hnsc	functional COSMIC variants
chr18:48610384_SMAD4_A>G	43	5	kich	functional COSMIC variants
chr7:101758564_CUX1_C>T	43	5	kich	functional COSMIC variants
chr8:92971642_RUNX1T1_G>C	43	5	kich	functional COSMIC variants
chr15:67457698_SMAD3_A>G	35	5	kirc	functional COSMIC variants
chr20:57484934_GNAS_C>T	35	5	kirc	functional COSMIC variants
chr7:101758564_CUX1_C>T	35	5	kirc	functional COSMIC variants
chr2:29416615_ALK_G>A	35	5	kirc	functional COSMIC variants
chrX:41198456_DDX3X_T>C	28	5	kirp	functional COSMIC variants
chr7:55268916_EGFR_C>T	28	5	kirp	functional COSMIC variants
chr5:67589188_PIK3R1_C>T	29	5	kirp	functional COSMIC variants
chr4:1806519_FGFR3_C>T	28	5	kirp	functional COSMIC variants
chr7:50467941_IKZF1_C>T	14	5	lgg	functional COSMIC variants
chr6:152423905_ESR1_T>A	14	5	lgg	functional COSMIC variants
chr4:55593464_KIT_A>C	14	5	lgg	functional COSMIC variants
chrX:41203676_DDX3X_T>G	47	5	lihc	functional COSMIC variants
chr5:112179909_APC_C>A	47	5	lihc	functional COSMIC variants
chr2:46609572_EPAS1_A>C	37	5	luad	functional COSMIC variants
chr19:42795554_CIC_T>C	43	5	lusc	functional COSMIC variants
chr7:50467941_IKZF1_C>T	43	5	lusc	functional COSMIC variants
chr12:49427919_KMT2D_T>C	25	5	ov	functional COSMIC variants
chr10:8100647_GATA3_C>T	24	5	ov	functional COSMIC variants
chr2:202149696_CASP8_G>A	24	5	ov	functional COSMIC variants
chr8:128750540_MYC_A>G	24	5	ov	functional COSMIC variants
chr10:43610119_RET_G>A	11	5	read	functional COSMIC variants
chr12:49418435_KMT2D_A>C	29	5	sarc	functional COSMIC variants
chr10:8100647_GATA3_C>T	29	5	sarc	functional COSMIC variants
chr19:42795554_CIC_T>C	29	5	sarc	functional COSMIC variants
chr4:1806519_FGFR3_C>T	29	5	sarc	functional COSMIC variants
chr3:142280108_ATR_T>C	29	5	sarc	functional COSMIC variants
chr12:49427919_KMT2D_T>C	4	5	skcm	functional COSMIC variants
chr15:67457698_SMAD3_A>G	4	5	skcm	functional COSMIC variants
chr9:139410467_NOTCH1_G>A	3	5	skcm	functional COSMIC variants
chr8:128750540_MYC_A>G	4	5	skcm	functional COSMIC variants
chr19:42795554_CIC_T>C	26	5	stad	functional COSMIC variants
chr20:57431165_GNAS_T>C	28	5	stad	functional COSMIC variants
chr20:57484934_GNAS_C>T	28	5	stad	functional COSMIC variants
chr6:152423905_ESR1_T>A	27	5	stad	functional COSMIC variants
chr5:112179909_APC_C>A	26	5	stad	functional COSMIC variants
chr5:180051003_FLT4_T>C	26	5	stad	functional COSMIC variants
chr4:1807478_FGFR3_G>T	27	5	stad	functional COSMIC variants
chr11:69469030_CCND1_A>G	43	5	thca	functional COSMIC variants
chr15:67457698_SMAD3_A>G	43	5	thca	functional COSMIC variants
chr7:55268916_EGFR_C>T	43	5	thca	functional COSMIC variants
chr4:55593464_KIT_A>C	43	5	thca	functional COSMIC variants
chr8:128750540_MYC_A>G	44	5	thca	functional COSMIC variants
chrX:41203676_DDX3X_T>G	46	5	ucec	functional COSMIC variants
chr16:72820328_ZFHX3_T>C	46	5	ucec	functional COSMIC variants
chr5:180039606_FLT4_C>T	46	5	ucec	functional COSMIC variants
chr3:10088299_FANCD2_C>T	46	5	ucec	functional COSMIC variants
chr10:27827367_RAB18_C>A	88	4	brca	functional rare variants
chr10:27827737_RAB18_G>T	88	4	brca	functional rare variants
chr10:3819798_KLF6_T>G	88	4	brca	functional rare variants
chr10:27829724_RAB18_C>T	88	4	brca	functional rare variants
chr19:11660926_CNN1_G>A	88	4	brca	functional rare variants
chr19:2813307_THOP1_C>T	88	4	brca	functional rare variants
chr6:15521086_JARID2_G>A	88	4	brca	functional rare variants
chr2:113346508_CHCHD5_C>T	88	4	brca	functional rare variants
chr2:27715294_FNDC4_G>C	88	4	brca	functional rare variants
chr8:22432390_SORBS3_C>G	88	4	brca	functional rare variants
chr13:43181102_TNFSF11_T>C	42	4	coad	functional rare variants
chr14:77336524_LRRC74A_G>A	42	4	coad	functional rare variants
chr20:23545559_CST9L_T>G	42	4	coad	functional rare variants
chr12:120534673_RAB35_G>A	39	4	hnsc	functional rare variants
chr3:14106033_TPRXL_T>C	36	4	kirc	functional rare variants
chr11:45671235_CHST1_G>A	29	4	kirp	functional rare variants
chr19:55877372_IL11_G>C	29	4	kirp	functional rare variants
chr4:1809173_FGFR3_C>T	30	4	kirp	functional rare variants
chr10:69971435_MYPN_C>T	44	4	thca	functional rare variants
chr16:58546032_NDRG4_G>A	44	4	thca	functional rare variants
chr12:69968737_FRS2_C>T	18	4	blca	functional rare variants
chr14:106090774_IGHG4_C>G	18	4	blca	functional rare variants
chrX:30255087_MAGEB3_G>A	88	4	brca	functional rare variants
chr12:120897772_GATC_T>G	88	4	brca	functional rare variants
chr12:12874142_CDKN1B_T>C	88	4	brca	functional rare variants
chr10:27037496_ABI1_A>G	88	4	brca	functional rare variants
chr10:127477400_UROS_C>A	88	4	brca	functional rare variants
chr10:101636898_DNMBP_C>G	88	4	brca	functional rare variants
chr17:79430878_BAHCC1_G>A	88	4	brca	functional rare variants
chr17:28791877_CPD_T>C	88	4	brca	functional rare variants
chr16:88928152_TRAPPC2L_C>T	88	4	brca	functional rare variants
chr16:31205714_FUS_A>G	88	4	brca	functional rare variants
chr16:904292_LMF1_G>C	88	4	brca	functional rare variants
chr16:903926_LMF1_T>C	88	4	brca	functional rare variants
chr14:102965434_TECPR2_C>T	88	4	brca	functional rare variants
chr19:45666440_TRAPPC6A_C>T	88	4	brca	functional rare variants
chr19:30190835_C19orf12_G>C	88	4	brca	functional rare variants
chr22:22051204_PPIL2_C>T	88	4	brca	functional rare variants
chr22:43529024_MCAT_G>T	88	4	brca	functional rare variants
chr20:61472093_COL9A3_G>A	88	4	brca	functional rare variants
chr7:130037220_CEP41_G>A	88	4	brca	functional rare variants
chr5:156904676_ADAM19_C>T	88	4	brca	functional rare variants
chr4:1809173_FGFR3_C>T	88	4	brca	functional rare variants
chr4:25678375_SLC34A2_A>G	88	4	brca	functional rare variants
chr3:124467837_UMPS_G>C	88	4	brca	functional rare variants
chr2:220440253_INHA_G>T	88	4	brca	functional rare variants
chr1:18704868_IGSF21_G>A	88	4	brca	functional rare variants
chr1:18704861_IGSF21_C>T	88	4	brca	functional rare variants
chr1:18024176_ARHGEF10L_C>T	88	4	brca	functional rare variants
chr1:232534836_SIPA1L2_G>A	88	4	brca	functional rare variants
chr1:6694723_DNAJC11_C>T	88	4	brca	functional rare variants
chr9:34723194_FAM205A_G>A	88	4	brca	functional rare variants
chr9:35869455_OR13J1_C>A	88	4	brca	functional rare variants
chr8:30623937_UBXN8_A>G	88	4	brca	functional rare variants
chr8:97241701_UQCRB_T>C	88	4	brca	functional rare variants
chr8:97240967_UQCRB_G>A	88	4	brca	functional rare variants
chr8:133036718_OC90_C>A	88	4	brca	functional rare variants
chr8:75278249_GDAP1_C>T	88	4	brca	functional rare variants
chr8:70571381_SULF1_C>G	88	4	brca	functional rare variants
chr11:67804100_NDUFS8_A>G	42	4	coad	functional rare variants
chr11:46700548_ARHGAP1_G>A	42	4	coad	functional rare variants
chr17:78410034_ENDOV_G>A	42	4	coad	functional rare variants
chr16:89299690_ZNF778_A>T	42	4	coad	functional rare variants
chr14:100610127_EVL_A>G	42	4	coad	functional rare variants
chr19:30191433_C19orf12_G>A	42	4	coad	functional rare variants
chr19:46522481_PGLYRP1_C>T	42	4	coad	functional rare variants
chr19:52364167_ZNF577_G>A	42	4	coad	functional rare variants
chr7:144077171_ARHGEF5_G>A	42	4	coad	functional rare variants
chr6:32485481_HLA-DRB5_C>A	42	4	coad	functional rare variants
chr3:28566218_ZCWPW2_G>A	42	4	coad	functional rare variants
chr2:220440253_INHA_G>T	42	4	coad	functional rare variants
chr2:189876543_COL3A1_A>G	42	4	coad	functional rare variants
chr1:62916704_USP1_G>T	42	4	coad	functional rare variants
chr1:54474604_LDLRAD1_G>A	42	4	coad	functional rare variants
chr9:6331069_TPD52L3_C>G	42	4	coad	functional rare variants
chr6:32485481_HLA-DRB5_C>A	25	4	gbm	functional rare variants
chr10:27827367_RAB18_C>A	44	4	kich	functional rare variants
chr10:27829724_RAB18_C>T	44	4	kich	functional rare variants
chr16:89299690_ZNF778_A>T	44	4	kich	functional rare variants
chr6:32485481_HLA-DRB5_C>A	44	4	kich	functional rare variants
chr3:14106033_TPRXL_T>C	44	4	kich	functional rare variants
chr13:33679718_STARD13_A>C	29	4	kirp	functional rare variants
chr11:118005780_SCN4B_G>A	29	4	kirp	functional rare variants
chr10:27827367_RAB18_C>A	30	4	kirp	functional rare variants
chr10:27829724_RAB18_C>T	30	4	kirp	functional rare variants
chr16:58546032_NDRG4_G>A	29	4	kirp	functional rare variants
chr15:77906358_LINGO1_C>T	29	4	kirp	functional rare variants
chr22:21354158_THAP7_C>G	29	4	kirp	functional rare variants
chr7:95739400_DYNC1I1_A>G	30	4	kirp	functional rare variants
chr6:32485467_HLA-DRB5_A>C	29	4	kirp	functional rare variants
chr6:30668226_MDC1_A>G	29	4	kirp	functional rare variants
chr4:121957407_NDNF_A>G	29	4	kirp	functional rare variants
chr3:153993922_DHX36_C>T	30	4	kirp	functional rare variants
chr2:182401996_CERKL_G>C	29	4	kirp	functional rare variants
chr2:106509680_NCK2_C>T	29	4	kirp	functional rare variants
chr2:220440253_INHA_G>T	29	4	kirp	functional rare variants
chr2:208631704_FZD5_T>A	29	4	kirp	functional rare variants
chr1:62916704_USP1_G>T	30	4	kirp	functional rare variants
chr1:92145907_TGFBR3_C>T	30	4	kirp	functional rare variants
chr9:96209849_FAM120AOS_T>C	30	4	kirp	functional rare variants
chr5:138666509_MATR3_C>G	49	4	lihc	functional rare variants
chr3:38025713_CTDSPL_T>C	48	4	lihc	functional rare variants
chr2:220440253_INHA_G>T	49	4	lihc	functional rare variants
chr3:14106033_TPRXL_T>C	38	4	luad	functional rare variants
chr12:120534673_RAB35_G>A	44	4	lusc	functional rare variants
chr20:61974664_CHRNA4_G>A	44	4	lusc	functional rare variants
chr11:61213555_SDHAF2_C>T	24	4	ov	functional rare variants
chr16:72146642_DHX38_T>G	25	4	ov	functional rare variants
chr3:14106033_TPRXL_T>C	23	4	ov	functional rare variants
chr3:124465832_UMPS_G>C	30	4	sarc	functional rare variants
chr1:1469501_ATAD3A_C>T	30	4	sarc	functional rare variants
chr12:120534673_RAB35_G>A	4	4	skcm	functional rare variants
chr3:14106033_TPRXL_T>C	3	4	skcm	functional rare variants
chr16:2203825_RAB26_G>A	26	4	stad	functional rare variants
chr15:52011725_SCG3_A>G	27	4	stad	functional rare variants
chr4:174448403_HAND2_C>T	28	4	stad	functional rare variants
chr3:38025713_CTDSPL_T>C	27	4	stad	functional rare variants
chr19:1575400_MBD3_A>T	44	4	thca	functional rare variants
chr15:64200682_DAPK2_C>A	47	4	ucec	functional rare variants
chr22:21354158_THAP7_C>G	47	4	ucec	functional rare variants
chr8:42229247_POLB_G>A	47	4	ucec	functional rare variants
chr6:32485467_HLA-DRB5_A>C	11	4	read	functional rare variants
chr1:65321250_JAK1_G>A	44	4	thca	functional COSMIC variants
chr20:57431165_GNAS_T>C	16	4	cesc	functional COSMIC variants
chr2:202149696_CASP8_G>A	16	4	cesc	functional COSMIC variants
chrX:44965957_KDM6A_T>C	42	4	coad	functional COSMIC variants
chr10:8100647_GATA3_C>T	44	4	kich	functional COSMIC variants
chr12:6679743_CHD4_G>A	36	4	kirc	functional COSMIC variants
chr12:56491740_ERBB3_G>C	48	4	lihc	functional COSMIC variants
chr7:101758564_CUX1_C>T	48	4	lihc	functional COSMIC variants
chr4:55130078_PDGFRA_T>C	16	4	prad	functional COSMIC variants
chr5:67589188_PIK3R1_C>T	47	4	ucec	functional COSMIC variants
chr7:101758564_CUX1_C>T	18	4	blca	functional COSMIC variants
chr7:55268916_EGFR_C>T	18	4	blca	functional COSMIC variants
chr5:180051003_FLT4_T>C	19	4	blca	functional COSMIC variants
chr4:1806519_FGFR3_C>T	18	4	blca	functional COSMIC variants
chr4:55593464_KIT_A>C	18	4	blca	functional COSMIC variants
chr2:46609572_EPAS1_A>C	18	4	blca	functional COSMIC variants
chr12:6679743_CHD4_G>A	88	4	brca	functional COSMIC variants
chr12:49427919_KMT2D_T>C	88	4	brca	functional COSMIC variants
chr17:37868558_ERBB2_C>T	88	4	brca	functional COSMIC variants
chr16:11001421_CIITA_C>A	88	4	brca	functional COSMIC variants
chr20:39802814_PLCG1_G>T	88	4	brca	functional COSMIC variants
chr7:101758564_CUX1_C>T	88	4	brca	functional COSMIC variants
chr1:65303647_JAK1_G>A	88	4	brca	functional COSMIC variants
chr8:128750540_MYC_A>G	88	4	brca	functional COSMIC variants
chr8:128753254_MYC_A>G	88	4	brca	functional COSMIC variants
chr12:49427919_KMT2D_T>C	16	4	cesc	functional COSMIC variants
chr10:8100647_GATA3_C>T	16	4	cesc	functional COSMIC variants
chr7:55268916_EGFR_C>T	16	4	cesc	functional COSMIC variants
chr2:29416615_ALK_G>A	16	4	cesc	functional COSMIC variants
chr12:49427919_KMT2D_T>C	42	4	coad	functional COSMIC variants
chr16:11016045_CIITA_C>T	42	4	coad	functional COSMIC variants
chr7:101758564_CUX1_C>T	42	4	coad	functional COSMIC variants
chr2:29416357_ALK_G>A	42	4	coad	functional COSMIC variants
chr12:121435475_HNF1A_G>A	3	4	dlbc	functional COSMIC variants
chr17:62006497_CD79B_A>G	3	4	dlbc	functional COSMIC variants
chr16:11016045_CIITA_C>T	3	4	dlbc	functional COSMIC variants
chr18:48577782_SMAD4_G>C	3	4	dlbc	functional COSMIC variants
chr20:57478807_GNAS_C>T	3	4	dlbc	functional COSMIC variants
chr7:55268916_EGFR_C>T	3	4	dlbc	functional COSMIC variants
chr5:67589188_PIK3R1_C>T	3	4	dlbc	functional COSMIC variants
chr3:142277536_ATR_A>G	3	4	dlbc	functional COSMIC variants
chr2:202149696_CASP8_G>A	3	4	dlbc	functional COSMIC variants
chr2:148657117_ACVR2A_G>A	3	4	dlbc	functional COSMIC variants
chr15:67457698_SMAD3_A>G	26	4	gbm	functional COSMIC variants
chr7:55268916_EGFR_C>T	25	4	gbm	functional COSMIC variants
chr5:112179909_APC_C>A	25	4	gbm	functional COSMIC variants
chr2:46609572_EPAS1_A>C	24	4	gbm	functional COSMIC variants
chr12:49427919_KMT2D_T>C	39	4	hnsc	functional COSMIC variants
chr12:56494998_ERBB3_A>T	39	4	hnsc	functional COSMIC variants
chr19:42795554_CIC_T>C	39	4	hnsc	functional COSMIC variants
chr18:48610384_SMAD4_A>G	39	4	hnsc	functional COSMIC variants
chr5:180039606_FLT4_C>T	39	4	hnsc	functional COSMIC variants
chr5:180051003_FLT4_T>C	39	4	hnsc	functional COSMIC variants
chr1:65321250_JAK1_G>A	40	4	hnsc	functional COSMIC variants
chr19:42795554_CIC_T>C	44	4	kich	functional COSMIC variants
chr7:151874498_KMT2C_C>T	44	4	kich	functional COSMIC variants
chr6:138196066_TNFAIP3_T>G	44	4	kich	functional COSMIC variants
chr5:112179909_APC_C>A	45	4	kich	functional COSMIC variants
chr5:180052946_FLT4_G>A	45	4	kich	functional COSMIC variants
chr1:65321250_JAK1_G>A	44	4	kich	functional COSMIC variants
chr12:49427919_KMT2D_T>C	36	4	kirc	functional COSMIC variants
chr12:49418435_KMT2D_A>C	36	4	kirc	functional COSMIC variants
chr19:42795554_CIC_T>C	36	4	kirc	functional COSMIC variants
chr18:48610384_SMAD4_A>G	36	4	kirc	functional COSMIC variants
chr20:39802814_PLCG1_G>T	36	4	kirc	functional COSMIC variants
chr6:138196066_TNFAIP3_T>G	36	4	kirc	functional COSMIC variants
chr6:152423905_ESR1_T>A	36	4	kirc	functional COSMIC variants
chr14:65544450_MAX_C>T	30	4	kirp	functional COSMIC variants
chr6:152423905_ESR1_T>A	29	4	kirp	functional COSMIC variants
chr5:112179909_APC_C>A	29	4	kirp	functional COSMIC variants
chr8:128753254_MYC_A>G	29	4	kirp	functional COSMIC variants
chrX:41203676_DDX3X_T>G	15	4	lgg	functional COSMIC variants
chrX:41198456_DDX3X_T>C	15	4	lgg	functional COSMIC variants
chr20:57484934_GNAS_C>T	15	4	lgg	functional COSMIC variants
chr7:55268916_EGFR_C>T	15	4	lgg	functional COSMIC variants
chr4:1806519_FGFR3_C>T	15	4	lgg	functional COSMIC variants
chr8:92971642_RUNX1T1_G>C	15	4	lgg	functional COSMIC variants
chr11:108163487_ATM_C>T	48	4	lihc	functional COSMIC variants
chr19:42795554_CIC_T>C	48	4	lihc	functional COSMIC variants
chr7:151874498_KMT2C_C>T	48	4	lihc	functional COSMIC variants
chr2:46609572_EPAS1_A>C	48	4	lihc	functional COSMIC variants
chr12:56494998_ERBB3_A>T	38	4	luad	functional COSMIC variants
chr11:108163487_ATM_C>T	38	4	luad	functional COSMIC variants
chr7:151874498_KMT2C_C>T	38	4	luad	functional COSMIC variants
chr7:101758564_CUX1_C>T	38	4	luad	functional COSMIC variants
chr6:152423905_ESR1_T>A	38	4	luad	functional COSMIC variants
chr4:55593464_KIT_A>C	38	4	luad	functional COSMIC variants
chr12:49427919_KMT2D_T>C	44	4	lusc	functional COSMIC variants
chr10:8100647_GATA3_C>T	44	4	lusc	functional COSMIC variants
chr7:101758564_CUX1_C>T	44	4	lusc	functional COSMIC variants
chr1:65321250_JAK1_G>A	44	4	lusc	functional COSMIC variants
chr16:72820328_ZFHX3_T>C	25	4	ov	functional COSMIC variants
chr15:67457698_SMAD3_A>G	24	4	ov	functional COSMIC variants
chr14:65544450_MAX_C>T	26	4	ov	functional COSMIC variants
chr7:151874498_KMT2C_C>T	25	4	ov	functional COSMIC variants
chr4:1807478_FGFR3_G>T	25	4	ov	functional COSMIC variants
chr3:142280108_ATR_T>C	26	4	ov	functional COSMIC variants
chr2:46609572_EPAS1_A>C	23	4	ov	functional COSMIC variants
chr12:49427919_KMT2D_T>C	16	4	prad	functional COSMIC variants
chr12:121435475_HNF1A_G>A	11	4	read	functional COSMIC variants
chr10:8100647_GATA3_C>T	12	4	read	functional COSMIC variants
chr7:101758564_CUX1_C>T	11	4	read	functional COSMIC variants
chr2:148657117_ACVR2A_G>A	11	4	read	functional COSMIC variants
chr1:27097515_ARID1A_A>G	11	4	read	functional COSMIC variants
chrX:41203676_DDX3X_T>G	30	4	sarc	functional COSMIC variants
chr15:67457698_SMAD3_A>G	30	4	sarc	functional COSMIC variants
chr4:55593464_KIT_A>C	30	4	sarc	functional COSMIC variants
chr2:29416615_ALK_G>A	30	4	sarc	functional COSMIC variants
chrX:41203676_DDX3X_T>G	4	4	skcm	functional COSMIC variants
chr12:56494998_ERBB3_A>T	4	4	skcm	functional COSMIC variants
chr16:11016045_CIITA_C>T	4	4	skcm	functional COSMIC variants
chr20:57484934_GNAS_C>T	4	4	skcm	functional COSMIC variants
chr7:50467941_IKZF1_C>T	3	4	skcm	functional COSMIC variants
chr5:180039606_FLT4_C>T	4	4	skcm	functional COSMIC variants
chr1:27097515_ARID1A_A>G	3	4	skcm	functional COSMIC variants
chr11:108163487_ATM_C>T	27	4	stad	functional COSMIC variants
chr10:8100647_GATA3_C>T	28	4	stad	functional COSMIC variants
chr20:39802814_PLCG1_G>T	28	4	stad	functional COSMIC variants
chr7:151874498_KMT2C_C>T	28	4	stad	functional COSMIC variants
chr5:180052946_FLT4_G>A	27	4	stad	functional COSMIC variants
chr4:1807478_FGFR3_G>T	44	4	thca	functional COSMIC variants
chr8:128753254_MYC_A>G	44	4	thca	functional COSMIC variants
chr8:128748498_MYC_C>T	44	4	thca	functional COSMIC variants
chrX:44965957_KDM6A_T>C	47	4	ucec	functional COSMIC variants
chr12:6679743_CHD4_G>A	47	4	ucec	functional COSMIC variants
chr19:42795554_CIC_T>C	47	4	ucec	functional COSMIC variants
chr4:1806519_FGFR3_C>T	47	4	ucec	functional COSMIC variants
chr1:65321250_JAK1_G>A	47	4	ucec	functional COSMIC variants
chr17:39210952_KRTAP2-2_C>T	39	3	luad	functional rare variants
chr8:30623937_UBXN8_A>G	19	3	blca	functional rare variants
chr12:32793489_FGD4_G>A	89	3	brca	functional rare variants
chr11:67804100_NDUFS8_A>G	89	3	brca	functional rare variants
chr10:27830109_RAB18_C>T	89	3	brca	functional rare variants
chr17:80615614_RAB40B_G>A	89	3	brca	functional rare variants
chr16:88875928_APRT_T>G	89	3	brca	functional rare variants
chr16:88875924_APRT_T>C	89	3	brca	functional rare variants
chr14:23242547_SLC7A7_G>A	89	3	brca	functional rare variants
chr19:55877372_IL11_G>C	89	3	brca	functional rare variants
chr7:95750328_SLC25A13_T>C	89	3	brca	functional rare variants
chr3:14106042_TPRXL_C>T	89	3	brca	functional rare variants
chr1:151263695_ZNF687_C>G	89	3	brca	functional rare variants
chr9:34254334_KIF24_C>G	89	3	brca	functional rare variants
chrX:119760031_C1GALT1C1_T>C	43	3	coad	functional rare variants
chr7:157333396_PTPRN2_T>C	43	3	coad	functional rare variants
chr6:30668226_MDC1_A>G	43	3	coad	functional rare variants
chr6:28212786_ZKSCAN4_A>G	43	3	coad	functional rare variants
chr4:121957407_NDNF_A>G	43	3	coad	functional rare variants
chr3:46062389_XCR1_A>G	43	3	coad	functional rare variants
chr19:46522481_PGLYRP1_C>T	45	3	kich	functional rare variants
chr20:44445434_UBE2C_C>T	45	3	kich	functional rare variants
chr7:108112834_PNPLA8_G>A	45	3	kich	functional rare variants
chr14:102965434_TECPR2_C>T	30	3	kirp	functional rare variants
chr20:853602_ANGPT4_G>A	30	3	kirp	functional rare variants
chr20:57024243_VAPB_C>T	30	3	kirp	functional rare variants
chr2:234115359_INPP5D_C>T	30	3	kirp	functional rare variants
chr1:110251232_GSTM2_A>C	30	3	kirp	functional rare variants
chr17:39210952_KRTAP2-2_C>T	49	3	lihc	functional rare variants
chr21:43792625_TMPRSS3_C>T	49	3	lihc	functional rare variants
chr16:72146642_DHX38_T>G	45	3	lusc	functional rare variants
chr15:41165233_RHOV_A>G	24	3	ov	functional rare variants
chr3:14106367_TPRXL_T>A	25	3	ov	functional rare variants
chr21:43792094_TMPRSS3_C>A	31	3	sarc	functional rare variants
chr1:226334290_ACBD3_C>T	27	3	stad	functional rare variants
chr19:12868894_BEST2_T>C	45	3	thca	functional rare variants
chr11:62533985_POLR2G_G>A	48	3	ucec	functional rare variants
chr16:89735941_SPATA33_G>A	48	3	ucec	functional rare variants
chr18:29178659_TTR_C>A	48	3	ucec	functional rare variants
chr6:30038591_RNF39_G>C	48	3	ucec	functional rare variants
chr10:69971435_MYPN_C>T	19	3	blca	functional rare variants
chr6:32485467_HLA-DRB5_A>C	19	3	blca	functional rare variants
chr6:32485481_HLA-DRB5_C>A	19	3	blca	functional rare variants
chr4:1809173_FGFR3_C>T	19	3	blca	functional rare variants
chr2:189876543_COL3A1_A>G	19	3	blca	functional rare variants
chrX:295080_PPP2R3B_G>A	89	3	brca	functional rare variants
chrX:79286616_TBX22_C>A	89	3	brca	functional rare variants
chrX:119760031_C1GALT1C1_T>C	89	3	brca	functional rare variants
chrX:8759332_FAM9A_G>A	89	3	brca	functional rare variants
chrX:49370619_GAGE1_A>T	89	3	brca	functional rare variants
chr12:65270648_TBC1D30_C>T	89	3	brca	functional rare variants
chr12:57404007_TAC3_G>A	89	3	brca	functional rare variants
chr11:92715516_MTNR1B_T>C	89	3	brca	functional rare variants
chr11:1298075_TOLLIP_C>A	89	3	brca	functional rare variants
chr11:75442375_MOGAT2_C>G	89	3	brca	functional rare variants
chr11:111179203_COLCA2_A>T	89	3	brca	functional rare variants
chr11:18429410_LDHA_C>T	89	3	brca	functional rare variants
chr10:71873904_AIFM2_C>T	89	3	brca	functional rare variants
chr10:73856006_ASCC1_G>C	89	3	brca	functional rare variants
chr10:3819047_KLF6_G>A	89	3	brca	functional rare variants
chr17:41196582_BRCA1_C>T	89	3	brca	functional rare variants
chr17:73262798_MIF4GD_T>C	89	3	brca	functional rare variants
chr17:36891457_PCGF2_A>T	89	3	brca	functional rare variants
chr17:62121346_ERN1_G>A	89	3	brca	functional rare variants
chr17:79860661_PCYT2_C>A	89	3	brca	functional rare variants
chr17:79477055_ACTG1_G>A	89	3	brca	functional rare variants
chr16:2203825_RAB26_G>A	89	3	brca	functional rare variants
chr16:89712379_CHMP1A_C>T	89	3	brca	functional rare variants
chr16:31212900_PYCARD_G>A	89	3	brca	functional rare variants
chr16:58021367_TEPP_G>A	89	3	brca	functional rare variants
chr16:1399373_BAIAP3_T>C	89	3	brca	functional rare variants
chr16:58079376_MMP15_C>T	89	3	brca	functional rare variants
chr16:67961569_PSKH1_A>G	89	3	brca	functional rare variants
chr15:44094013_HYPK_T>G	89	3	brca	functional rare variants
chr15:77906358_LINGO1_C>T	89	3	brca	functional rare variants
chr15:41571609_CHP1_C>T	89	3	brca	functional rare variants
chr15:52011725_SCG3_A>G	89	3	brca	functional rare variants
chr15:41571613_CHP1_C>T	89	3	brca	functional rare variants
chr15:42707703_ZNF106_A>T	89	3	brca	functional rare variants
chr19:51835843_VSIG10L_C>T	89	3	brca	functional rare variants
chr19:1397347_GAMT_G>A	89	3	brca	functional rare variants
chr19:46522481_PGLYRP1_C>T	89	3	brca	functional rare variants
chr19:13889020_C19orf53_G>C	89	3	brca	functional rare variants
chr19:15562591_RASAL3_G>A	89	3	brca	functional rare variants
chr18:44635040_HDHD2_T>C	89	3	brca	functional rare variants
chr22:19776106_GNB1L_G>A	89	3	brca	functional rare variants
chr22:22868306_ZNF280A_G>A	89	3	brca	functional rare variants
chr22:45996361_FBLN1_C>G	89	3	brca	functional rare variants
chr22:26995408_CRYBB1_G>A	89	3	brca	functional rare variants
chr20:45362505_SLC2A10_T>C	89	3	brca	functional rare variants
chr20:61598881_SLC17A9_C>T	89	3	brca	functional rare variants
chr20:61976714_CHRNA4_G>A	89	3	brca	functional rare variants
chr20:940998_RSPO4_G>A	89	3	brca	functional rare variants
chr7:151254284_PRKAG2_C>T	89	3	brca	functional rare variants
chr7:95739400_DYNC1I1_A>G	89	3	brca	functional rare variants
chr7:76144570_UPK3B_T>C	89	3	brca	functional rare variants
chr6:30668226_MDC1_A>G	89	3	brca	functional rare variants
chr6:52359482_EFHC1_C>G	89	3	brca	functional rare variants
chr6:28212786_ZKSCAN4_A>G	89	3	brca	functional rare variants
chr6:159692476_FNDC1_C>T	89	3	brca	functional rare variants
chr6:53787638_LRRC1_G>T	89	3	brca	functional rare variants
chr6:1395096_FOXF2_C>A	89	3	brca	functional rare variants
chr6:35056413_ANKS1A_G>A	89	3	brca	functional rare variants
chr5:177575065_RMND5B_G>A	89	3	brca	functional rare variants
chr5:79409415_SERINC5_G>T	89	3	brca	functional rare variants
chr4:37863238_PGM2_G>A	89	3	brca	functional rare variants
chr4:174309457_SCRG1_T>C	89	3	brca	functional rare variants
chr4:73013563_NPFFR2_G>A	89	3	brca	functional rare variants
chr3:46062389_XCR1_A>G	89	3	brca	functional rare variants
chr3:101044786_SENP7_A>G	89	3	brca	functional rare variants
chr3:186268924_TBCCD1_C>T	89	3	brca	functional rare variants
chr2:196602628_DNAH7_G>A	89	3	brca	functional rare variants
chr2:30546424_LBH_C>T	89	3	brca	functional rare variants
chr2:175664201_CHN1_T>A	89	3	brca	functional rare variants
chr2:106509680_NCK2_C>T	89	3	brca	functional rare variants
chr1:110741101_SLC6A17_G>A	89	3	brca	functional rare variants
chr1:152681885_LCE4A_G>C	89	3	brca	functional rare variants
chr1:110251232_GSTM2_A>C	89	3	brca	functional rare variants
chr1:20440596_PLA2G2D_G>A	89	3	brca	functional rare variants
chr1:45481173_UROD_G>A	89	3	brca	functional rare variants
chr1:165696501_TMCO1_G>A	89	3	brca	functional rare variants
chr1:210336183_SYT14_A>G	89	3	brca	functional rare variants
chr1:31654502_NKAIN1_G>C	89	3	brca	functional rare variants
chr1:40717299_TMCO2_C>T	89	3	brca	functional rare variants
chr1:165696976_TMCO1_T>C	89	3	brca	functional rare variants
chr1:205042928_CNTN2_G>A	89	3	brca	functional rare variants
chr9:32972690_APTX_C>T	89	3	brca	functional rare variants
chr9:97863947_FANCC_C>T	89	3	brca	functional rare variants
chr8:21938984_DMTN_C>T	89	3	brca	functional rare variants
chr8:22879680_TNFRSF10B_G>A	89	3	brca	functional rare variants
chr12:122692566_B3GNT4_A>G	17	3	cesc	functional rare variants
chr17:78410034_ENDOV_G>A	17	3	cesc	functional rare variants
chr16:89299690_ZNF778_A>T	17	3	cesc	functional rare variants
chr9:35869455_OR13J1_C>A	17	3	cesc	functional rare variants
chr12:32793489_FGD4_G>A	43	3	coad	functional rare variants
chr11:118005780_SCN4B_G>A	43	3	coad	functional rare variants
chr10:73856586_ASCC1_A>T	43	3	coad	functional rare variants
chr10:135076584_ADAM8_T>C	43	3	coad	functional rare variants
chr10:27830109_RAB18_C>T	43	3	coad	functional rare variants
chr10:71161315_HK1_G>A	43	3	coad	functional rare variants
chr10:127698027_FANK1_C>T	43	3	coad	functional rare variants
chr17:17714159_RAI1_C>A	43	3	coad	functional rare variants
chr17:73262798_MIF4GD_T>C	43	3	coad	functional rare variants
chr17:18682632_FBXW10_A>G	43	3	coad	functional rare variants
chr17:65052396_CACNG1_C>A	43	3	coad	functional rare variants
chr17:79860661_PCYT2_C>A	43	3	coad	functional rare variants
chr16:88875837_APRT_G>T	43	3	coad	functional rare variants
chr19:54515460_CACNG6_T>C	43	3	coad	functional rare variants
chr19:54377799_MYADM_C>T	43	3	coad	functional rare variants
chr19:15271450_NOTCH3_A>T	43	3	coad	functional rare variants
chr19:4657979_MYDGF_C>T	43	3	coad	functional rare variants
chr19:30192257_C19orf12_C>T	43	3	coad	functional rare variants
chr18:909669_ADCYAP1_C>T	43	3	coad	functional rare variants
chr22:19776106_GNB1L_G>A	43	3	coad	functional rare variants
chr22:39483459_APOBEC3G_A>T	43	3	coad	functional rare variants
chr22:21354158_THAP7_C>G	43	3	coad	functional rare variants
chr20:628768_SRXN1_T>C	43	3	coad	functional rare variants
chr20:42354839_GTSF1L_C>T	43	3	coad	functional rare variants
chr20:42354862_GTSF1L_C>T	43	3	coad	functional rare variants
chr20:61976714_CHRNA4_G>A	43	3	coad	functional rare variants
chr20:940998_RSPO4_G>A	43	3	coad	functional rare variants
chr7:108112834_PNPLA8_G>A	43	3	coad	functional rare variants
chr6:32485467_HLA-DRB5_A>C	43	3	coad	functional rare variants
chr6:109765380_MICAL1_C>T	43	3	coad	functional rare variants
chr5:156904676_ADAM19_C>T	43	3	coad	functional rare variants
chr5:110462626_WDR36_C>G	43	3	coad	functional rare variants
chr3:127292362_TPRA1_C>T	43	3	coad	functional rare variants
chr2:172338629_DCAF17_A>G	43	3	coad	functional rare variants
chr2:172341336_DCAF17_A>G	43	3	coad	functional rare variants
chr1:12091900_MIIP_G>T	43	3	coad	functional rare variants
chr1:40539730_PPT1_G>T	43	3	coad	functional rare variants
chr1:1469472_ATAD3A_G>C	43	3	coad	functional rare variants
chr1:40363029_MYCL_A>G	43	3	coad	functional rare variants
chr9:99252342_HABP4_C>T	43	3	coad	functional rare variants
chr8:133036718_OC90_C>A	43	3	coad	functional rare variants
chr8:75278846_GDAP1_T>C	43	3	coad	functional rare variants
chr6:33054325_HLA-DPB1_G>C	4	3	dlbc	functional rare variants
chr6:33054381_HLA-DPB1_T>C	4	3	dlbc	functional rare variants
chr6:33054386_HLA-DPB1_C>T	4	3	dlbc	functional rare variants
chr11:55579924_OR5L1_C>T	24	3	gbm	functional rare variants
chr11:1298075_TOLLIP_C>A	25	3	gbm	functional rare variants
chr17:36891457_PCGF2_A>T	25	3	gbm	functional rare variants
chr17:38512480_RARA_C>T	25	3	gbm	functional rare variants
chr16:72146642_DHX38_T>G	25	3	gbm	functional rare variants
chr19:30192257_C19orf12_C>T	25	3	gbm	functional rare variants
chr5:38942403_RICTOR_A>C	24	3	gbm	functional rare variants
chr8:22069285_BMP1_G>C	25	3	gbm	functional rare variants
chr10:88722776_SNCG_C>T	40	3	hnsc	functional rare variants
chr19:42882866_MEGF8_A>G	40	3	hnsc	functional rare variants
chr22:21354158_THAP7_C>G	40	3	hnsc	functional rare variants
chr2:97749481_FAHD2B_T>G	40	3	hnsc	functional rare variants
chr1:36031277_NCDN_G>A	40	3	hnsc	functional rare variants
chr1:45481173_UROD_G>A	40	3	hnsc	functional rare variants
chr9:139648915_LCN8_C>T	40	3	hnsc	functional rare variants
chr8:133036718_OC90_C>A	40	3	hnsc	functional rare variants
chr12:120534673_RAB35_G>A	45	3	kich	functional rare variants
chr12:122692566_B3GNT4_A>G	45	3	kich	functional rare variants
chr11:1298075_TOLLIP_C>A	45	3	kich	functional rare variants
chr17:39210952_KRTAP2-2_C>T	45	3	kich	functional rare variants
chr16:58546032_NDRG4_G>A	45	3	kich	functional rare variants
chr19:50191507_PRMT1_C>T	45	3	kich	functional rare variants
chr19:1575400_MBD3_A>T	45	3	kich	functional rare variants
chr19:54377799_MYADM_C>T	45	3	kich	functional rare variants
chr20:25052517_VSX1_C>T	45	3	kich	functional rare variants
chr5:38942403_RICTOR_A>C	45	3	kich	functional rare variants
chr5:52386464_ITGA2_A>C	45	3	kich	functional rare variants
chr12:120534673_RAB35_G>A	37	3	kirc	functional rare variants
chr10:124909654_HMX2_C>T	37	3	kirc	functional rare variants
chr19:22938990_ZNF99_A>C	37	3	kirc	functional rare variants
chr3:14106367_TPRXL_T>A	37	3	kirc	functional rare variants
chr13:114514917_TMEM255B_T>A	30	3	kirp	functional rare variants
chr12:109992205_MMAB_G>A	30	3	kirp	functional rare variants
chr12:109991655_MMAB_G>T	30	3	kirp	functional rare variants
chr11:62533985_POLR2G_G>A	30	3	kirp	functional rare variants
chr10:27830109_RAB18_C>T	31	3	kirp	functional rare variants
chr17:49248997_NME1-NME2_C>T	30	3	kirp	functional rare variants
chr17:15931031_TTC19_A>G	30	3	kirp	functional rare variants
chr17:78410034_ENDOV_G>A	30	3	kirp	functional rare variants
chr17:79430878_BAHCC1_G>A	30	3	kirp	functional rare variants
chr17:79477055_ACTG1_G>A	30	3	kirp	functional rare variants
chr16:31205714_FUS_A>G	30	3	kirp	functional rare variants
chr16:11642677_LITAF_A>T	31	3	kirp	functional rare variants
chr16:58021367_TEPP_G>A	30	3	kirp	functional rare variants
chr16:31212900_PYCARD_G>A	30	3	kirp	functional rare variants
chr16:89299467_ZNF778_A>G	31	3	kirp	functional rare variants
chr19:45666427_TRAPPC6A_G>A	30	3	kirp	functional rare variants
chr19:53926522_ZNF765_G>A	30	3	kirp	functional rare variants
chr19:52364167_ZNF577_G>A	30	3	kirp	functional rare variants
chr7:150324647_GIMAP6_C>T	30	3	kirp	functional rare variants
chr7:157333396_PTPRN2_T>C	31	3	kirp	functional rare variants
chr6:32485481_HLA-DRB5_C>A	30	3	kirp	functional rare variants
chr6:116599679_TSPYL1_G>C	31	3	kirp	functional rare variants
chr5:133482215_TCF7_G>C	30	3	kirp	functional rare variants
chr5:147204173_SPINK1_A>G	30	3	kirp	functional rare variants
chr3:28566218_ZCWPW2_G>A	31	3	kirp	functional rare variants
chr3:14106042_TPRXL_C>T	30	3	kirp	functional rare variants
chr3:124466663_UMPS_C>T	30	3	kirp	functional rare variants
chr1:168054015_GPR161_T>A	30	3	kirp	functional rare variants
chr1:232534836_SIPA1L2_G>A	30	3	kirp	functional rare variants
chr1:228247196_WNT3A_C>A	16	3	lgg	functional rare variants
chr17:38512480_RARA_C>T	49	3	lihc	functional rare variants
chr16:89735941_SPATA33_G>A	49	3	lihc	functional rare variants
chr16:2203825_RAB26_G>A	49	3	lihc	functional rare variants
chr19:53926522_ZNF765_G>A	50	3	lihc	functional rare variants
chr19:1575400_MBD3_A>T	49	3	lihc	functional rare variants
chr19:22938990_ZNF99_A>C	49	3	lihc	functional rare variants
chr18:48604848_SMAD4_C>T	49	3	lihc	functional rare variants
chr4:90168891_GPRIN3_T>C	49	3	lihc	functional rare variants
chr2:97749481_FAHD2B_T>G	49	3	lihc	functional rare variants
chr8:1649615_DLGAP2_G>C	49	3	lihc	functional rare variants
chr8:22069285_BMP1_G>C	49	3	lihc	functional rare variants
chr17:36891457_PCGF2_A>T	39	3	luad	functional rare variants
chr16:89299784_ZNF778_A>G	39	3	luad	functional rare variants
chr3:14106367_TPRXL_T>A	39	3	luad	functional rare variants
chr12:54625134_CBX5_C>G	45	3	lusc	functional rare variants
chr11:118006853_SCN4B_C>T	45	3	lusc	functional rare variants
chr16:89299784_ZNF778_A>G	45	3	lusc	functional rare variants
chr21:43792094_TMPRSS3_C>A	45	3	lusc	functional rare variants
chr6:53787638_LRRC1_G>T	45	3	lusc	functional rare variants
chr2:113286388_TTL_G>C	45	3	lusc	functional rare variants
chr1:108679243_SLC25A24_T>C	45	3	lusc	functional rare variants
chr12:120534673_RAB35_G>A	26	3	ov	functional rare variants
chr12:122692566_B3GNT4_A>G	24	3	ov	functional rare variants
chr12:120534826_RAB35_C>T	26	3	ov	functional rare variants
chr20:61303250_SLCO4A1_C>T	25	3	ov	functional rare variants
chr8:110355728_ENY2_T>G	26	3	ov	functional rare variants
chr12:121622641_P2RX7_G>A	17	3	prad	functional rare variants
chr16:89299690_ZNF778_A>T	17	3	prad	functional rare variants
chr3:14106033_TPRXL_T>C	17	3	prad	functional rare variants
chr16:89299784_ZNF778_A>G	31	3	sarc	functional rare variants
chr19:22938990_ZNF99_A>C	31	3	sarc	functional rare variants
chr8:22108052_POLR3D_C>T	31	3	sarc	functional rare variants
chr3:44449177_TCAIM_C>T	4	3	skcm	functional rare variants
chr1:45481173_UROD_G>A	4	3	skcm	functional rare variants
chr16:89299690_ZNF778_A>T	28	3	stad	functional rare variants
chr16:89299784_ZNF778_A>G	27	3	stad	functional rare variants
chr19:30192449_C19orf12_G>T	28	3	stad	functional rare variants
chr21:43792625_TMPRSS3_C>T	28	3	stad	functional rare variants
chr6:29454532_MAS1L_G>C	27	3	stad	functional rare variants
chr3:44449177_TCAIM_C>T	27	3	stad	functional rare variants
chr11:118006853_SCN4B_C>T	45	3	thca	functional rare variants
chr10:94413572_KIF11_A>G	45	3	thca	functional rare variants
chr16:89299784_ZNF778_A>G	45	3	thca	functional rare variants
chr6:29454532_MAS1L_G>C	45	3	thca	functional rare variants
chr3:38025713_CTDSPL_T>C	45	3	thca	functional rare variants
chr2:44999281_CAMKMT_C>T	45	3	thca	functional rare variants
chrX:120183251_GLUD2_C>T	48	3	ucec	functional rare variants
chrX:153631045_DNASE1L1_C>T	48	3	ucec	functional rare variants
chr12:122692566_B3GNT4_A>G	48	3	ucec	functional rare variants
chr11:118004790_SCN4B_C>T	48	3	ucec	functional rare variants
chr10:27827737_RAB18_G>T	48	3	ucec	functional rare variants
chr10:79729773_POLR3A_G>A	48	3	ucec	functional rare variants
chr16:14761719_BFAR_G>A	48	3	ucec	functional rare variants
chr16:1374816_UBE2I_C>T	48	3	ucec	functional rare variants
chr16:450368_NME4_T>C	48	3	ucec	functional rare variants
chr16:89299784_ZNF778_A>G	48	3	ucec	functional rare variants
chr14:77336524_LRRC74A_G>A	48	3	ucec	functional rare variants
chr19:19466628_MAU2_G>A	48	3	ucec	functional rare variants
chr20:50007825_NFATC2_G>A	48	3	ucec	functional rare variants
chr7:157333396_PTPRN2_T>C	48	3	ucec	functional rare variants
chr7:144077171_ARHGEF5_G>A	48	3	ucec	functional rare variants
chr6:8413779_SLC35B3_T>C	48	3	ucec	functional rare variants
chr5:156904676_ADAM19_C>T	48	3	ucec	functional rare variants
chr4:174309457_SCRG1_T>C	48	3	ucec	functional rare variants
chr3:38565903_EXOG_T>A	48	3	ucec	functional rare variants
chr3:46062389_XCR1_A>G	48	3	ucec	functional rare variants
chr3:153993922_DHX36_C>T	48	3	ucec	functional rare variants
chr3:186268924_TBCCD1_C>T	48	3	ucec	functional rare variants
chr2:172338629_DCAF17_A>G	48	3	ucec	functional rare variants
chr2:172341336_DCAF17_A>G	48	3	ucec	functional rare variants
chr2:106509680_NCK2_C>T	48	3	ucec	functional rare variants
chr1:231413306_GNPAT_T>C	48	3	ucec	functional rare variants
chr1:168054015_GPR161_T>A	48	3	ucec	functional rare variants
chr9:96209849_FAM120AOS_T>C	48	3	ucec	functional rare variants
chr8:1649615_DLGAP2_G>C	48	3	ucec	functional rare variants
chr8:19262213_CSGALNACT1_C>A	48	3	ucec	functional rare variants
chr8:11421955_BLK_T>G	48	3	ucec	functional rare variants
chr6:32485481_HLA-DRB5_C>A	12	3	read	functional rare variants
chr2:97749481_FAHD2B_T>G	12	3	read	functional rare variants
chr5:112179909_APC_C>A	17	3	prad	functional COSMIC variants
chr11:108138045_ATM_C>T	89	3	brca	functional COSMIC variants
chr20:31023821_ASXL1_G>T	89	3	brca	functional COSMIC variants
chr5:180051003_FLT4_T>C	17	3	cesc	functional COSMIC variants
chr17:41234470_BRCA1_A>G	4	3	dlbc	functional COSMIC variants
chr5:170819887_NPM1_G>A	4	3	dlbc	functional COSMIC variants
chr5:67589188_PIK3R1_C>T	25	3	gbm	functional COSMIC variants
chr16:72820328_ZFHX3_T>C	37	3	kirc	functional COSMIC variants
chr2:46609572_EPAS1_A>C	37	3	kirc	functional COSMIC variants
chr12:49427919_KMT2D_T>C	30	3	kirp	functional COSMIC variants
chr2:202149696_CASP8_G>A	16	3	lgg	functional COSMIC variants
chr15:67457698_SMAD3_A>G	49	3	lihc	functional COSMIC variants
chr20:39802814_PLCG1_G>T	50	3	lihc	functional COSMIC variants
chr1:65321250_JAK1_G>A	39	3	luad	functional COSMIC variants
chr19:42791994_CIC_T>C	45	3	lusc	functional COSMIC variants
chr20:39802814_PLCG1_G>T	25	3	ov	functional COSMIC variants
chr6:138196066_TNFAIP3_T>G	24	3	ov	functional COSMIC variants
chr6:152423905_ESR1_T>A	17	3	prad	functional COSMIC variants
chr2:29416615_ALK_G>A	12	3	read	functional COSMIC variants
chr5:67589188_PIK3R1_C>T	45	3	thca	functional COSMIC variants
chrX:41198456_DDX3X_T>C	19	3	blca	functional COSMIC variants
chr11:108121446_ATM_A>G	19	3	blca	functional COSMIC variants
chr11:69469030_CCND1_A>G	19	3	blca	functional COSMIC variants
chr6:138196066_TNFAIP3_T>G	19	3	blca	functional COSMIC variants
chr5:180039606_FLT4_C>T	19	3	blca	functional COSMIC variants
chr5:55250727_IL6ST_A>G	19	3	blca	functional COSMIC variants
chr1:27097515_ARID1A_A>G	19	3	blca	functional COSMIC variants
chr17:29527248_NF1_G>T	89	3	brca	functional COSMIC variants
chr16:68856041_CDH1_G>A	89	3	brca	functional COSMIC variants
chr19:42791994_CIC_T>C	89	3	brca	functional COSMIC variants
chr20:39801128_PLCG1_C>T	89	3	brca	functional COSMIC variants
chr7:151879358_KMT2C_G>C	89	3	brca	functional COSMIC variants
chr3:41274815_CTNNB1_C>G	89	3	brca	functional COSMIC variants
chr3:10088299_FANCD2_C>T	89	3	brca	functional COSMIC variants
chr9:139401233_NOTCH1_C>T	89	3	brca	functional COSMIC variants
chr8:128748498_MYC_C>T	89	3	brca	functional COSMIC variants
chr17:29527248_NF1_G>T	17	3	cesc	functional COSMIC variants
chr4:1806519_FGFR3_C>T	17	3	cesc	functional COSMIC variants
chr2:46609572_EPAS1_A>C	17	3	cesc	functional COSMIC variants
chrX:41203676_DDX3X_T>G	43	3	coad	functional COSMIC variants
chr11:108121446_ATM_A>G	43	3	coad	functional COSMIC variants
chr11:69469030_CCND1_A>G	43	3	coad	functional COSMIC variants
chr20:31023500_ASXL1_C>T	43	3	coad	functional COSMIC variants
chr5:180039606_FLT4_C>T	43	3	coad	functional COSMIC variants
chr1:27097515_ARID1A_A>G	43	3	coad	functional COSMIC variants
chr8:128750540_MYC_A>G	43	3	coad	functional COSMIC variants
chrX:41198456_DDX3X_T>C	4	3	dlbc	functional COSMIC variants
chrX:41203676_DDX3X_T>G	4	3	dlbc	functional COSMIC variants
chr12:6679743_CHD4_G>A	4	3	dlbc	functional COSMIC variants
chr16:11001421_CIITA_C>A	4	3	dlbc	functional COSMIC variants
chr16:11000848_CIITA_G>C	4	3	dlbc	functional COSMIC variants
chr16:72820328_ZFHX3_T>C	4	3	dlbc	functional COSMIC variants
chr14:65544450_MAX_C>T	4	3	dlbc	functional COSMIC variants
chr7:50467941_IKZF1_C>T	4	3	dlbc	functional COSMIC variants
chr5:67569746_PIK3R1_G>A	4	3	dlbc	functional COSMIC variants
chr5:176520243_FGFR4_G>A	4	3	dlbc	functional COSMIC variants
chr3:10142949_FANCD2_C>T	4	3	dlbc	functional COSMIC variants
chr1:65310489_JAK1_T>C	4	3	dlbc	functional COSMIC variants
chr8:128753254_MYC_A>G	4	3	dlbc	functional COSMIC variants
chr8:128748498_MYC_C>T	4	3	dlbc	functional COSMIC variants
chrX:41203676_DDX3X_T>G	25	3	gbm	functional COSMIC variants
chr20:39802814_PLCG1_G>T	25	3	gbm	functional COSMIC variants
chr6:152423905_ESR1_T>A	24	3	gbm	functional COSMIC variants
chr3:142280108_ATR_T>C	24	3	gbm	functional COSMIC variants
chrX:41203676_DDX3X_T>G	40	3	hnsc	functional COSMIC variants
chr7:101758564_CUX1_C>T	40	3	hnsc	functional COSMIC variants
chr3:142280108_ATR_T>C	40	3	hnsc	functional COSMIC variants
chr2:202149696_CASP8_G>A	40	3	hnsc	functional COSMIC variants
chrX:41203676_DDX3X_T>G	46	3	kich	functional COSMIC variants
chr12:6679743_CHD4_G>A	45	3	kich	functional COSMIC variants
chr17:29527248_NF1_G>T	45	3	kich	functional COSMIC variants
chr14:65544450_MAX_C>T	45	3	kich	functional COSMIC variants
chr19:17945471_JAK3_G>A	45	3	kich	functional COSMIC variants
chr5:67589188_PIK3R1_C>T	45	3	kich	functional COSMIC variants
chr5:55250727_IL6ST_A>G	45	3	kich	functional COSMIC variants
chr2:46609572_EPAS1_A>C	45	3	kich	functional COSMIC variants
chr2:202149696_CASP8_G>A	45	3	kich	functional COSMIC variants
chr9:139401233_NOTCH1_C>T	45	3	kich	functional COSMIC variants
chr9:139410467_NOTCH1_G>A	45	3	kich	functional COSMIC variants
chr8:128750540_MYC_A>G	45	3	kich	functional COSMIC variants
chrX:41203676_DDX3X_T>G	37	3	kirc	functional COSMIC variants
chr11:69469030_CCND1_A>G	30	3	kirp	functional COSMIC variants
chr17:41244130_BRCA1_T>C	30	3	kirp	functional COSMIC variants
chr16:11016045_CIITA_C>T	30	3	kirp	functional COSMIC variants
chr15:67457698_SMAD3_A>G	30	3	kirp	functional COSMIC variants
chr19:42795554_CIC_T>C	30	3	kirp	functional COSMIC variants
chr18:48610384_SMAD4_A>G	30	3	kirp	functional COSMIC variants
chr20:31023500_ASXL1_C>T	30	3	kirp	functional COSMIC variants
chr20:39802814_PLCG1_G>T	30	3	kirp	functional COSMIC variants
chr7:50467941_IKZF1_C>T	30	3	kirp	functional COSMIC variants
chr5:112173899_APC_C>T	30	3	kirp	functional COSMIC variants
chr1:27097515_ARID1A_A>G	30	3	kirp	functional COSMIC variants
chr1:65321250_JAK1_G>A	30	3	kirp	functional COSMIC variants
chr8:128748498_MYC_C>T	30	3	kirp	functional COSMIC variants
chr11:108163487_ATM_C>T	16	3	lgg	functional COSMIC variants
chr14:65544450_MAX_C>T	16	3	lgg	functional COSMIC variants
chr6:138196066_TNFAIP3_T>G	16	3	lgg	functional COSMIC variants
chr5:180039606_FLT4_C>T	16	3	lgg	functional COSMIC variants
chr12:49418435_KMT2D_A>C	49	3	lihc	functional COSMIC variants
chr16:11001421_CIITA_C>A	49	3	lihc	functional COSMIC variants
chr6:138196066_TNFAIP3_T>G	49	3	lihc	functional COSMIC variants
chr5:180052946_FLT4_G>A	49	3	lihc	functional COSMIC variants
chr3:142280108_ATR_T>C	49	3	lihc	functional COSMIC variants
chr9:139401233_NOTCH1_C>T	49	3	lihc	functional COSMIC variants
chr8:128750540_MYC_A>G	49	3	lihc	functional COSMIC variants
chr12:49418435_KMT2D_A>C	39	3	luad	functional COSMIC variants
chr15:67457698_SMAD3_A>G	39	3	luad	functional COSMIC variants
chr20:57430118_GNAS_C>G	39	3	luad	functional COSMIC variants
chr20:57484934_GNAS_C>T	39	3	luad	functional COSMIC variants
chr8:92971642_RUNX1T1_G>C	39	3	luad	functional COSMIC variants
chrX:41203676_DDX3X_T>G	45	3	lusc	functional COSMIC variants
chr12:56481775_ERBB3_A>G	45	3	lusc	functional COSMIC variants
chr12:56494998_ERBB3_A>T	45	3	lusc	functional COSMIC variants
[truncated: 8,077 more rows]
