# Supplementary material for: Massively parallel screen uncovers many rare 3′ UTR variants regulating mRNA abundance of cancer driver genes
Source: Nat Commun. 2024 Apr 18;15:3335. doi: 10.1038/s41467-024-46795-7 (PMC11026479; doi:10.1038/s41467-024-46795-7)
Supplement: Supplementary file 7 — Supplementary Data 4 [file 41467_2024_46795_MOESM7_ESM.xlsx]

## Sheet: Sheet1
Sheet 1: Primers used for master plasmid cloning and DNA/Cell ratio optimization.
Primer	Sequence
CMV_NdeI_F	GTGTATCATATGCCAAGTACGCCCCCTATTGACG
eGFP_EcoRI_R	GTAGAATTCTTACTTGTACAGCTCGTCCATGCCGAGAGTGATCCCGG
eGFP_SacI_R	CCCCGGTGAAGAGCTCCTCGC
eGFP_SacI_F	GCGAGGAGCTCTTCACCGGGG
BamHI_subpool2_HpaI_R	TGTTAACGTTCCGCAGCCAGGATCCCGGGCCCGCGGTACC
RT_Rd1_polyA_BamHI_F	GGGATCCAGATCGGAAGAGCGTCGTGTAGGGAAAAACTTGTTTATTGCAGCTTATAATGG
polyA_MluI_R	TTTACGCGTTAAGATACATTGATGAG
eGFP_ACCTTA_AAA_R	GTAGAATTCTTATTTGTACAGCTCGTCCATGCCTAAGGTGATCCCGGCGGCGGTCAC
eGFP_AAA_F	CACTCTCGGCATGGACGAGCTGTACAAATAAGAATTC
P5_F	AATGATACGGCGACCACCGAG
APP_R	TGGTTTGTGACCCAATTAAGTCCTAC
ABCB1_R	TTCCTCAGTCAAGTTCAGAGTCTTCAG
CYP2A7_R	CGTGGTGGCTAGAGGGAAGAG

## Sheet: Sheet2
Sheet 2: Primers used for prime editing and RT-qPCR.
Primer	Sequence
pegRNA_scaffold_f	5' [Phos] agagctagaaatagcaagttaaaataaggctagtccgttatcaacttgaaaaagtggCACCGAGTCG 3'
pegRNA_scaffold_r	5' [Phos] GCACcgactcggtGccactttttcaagttgataacggactagccttattttaacttgctatttctag 3'
nichsgRNA_scaffold_f	/5Phos/agagctagaaatagcaagttaaaataaggctagtccgttatcaacttgaaaaagtggCACCGAGTCGGTGC
nicksgRNA_scaffold_r	/5Phos/AAAAGCACcgactcggtGccactttttcaagttgataacggactagccttattttaacttgctatttctag
spacerF_MFN2_PBS13_RT18	caccGGCCATACTTCTTTCAGAAAgtttt
spacerR_MFN2_PBS13_RT18	ctctaaaacTTTCTGAAAGAAGTATGGCC
extF_MFN2_PBS13_RT18	gtgcCTGAGGGAGATACCCTTTCTGAAAGAAGTATAAATAATG
extR_MFN2_PBS13_RT18	cgcgCATTATTTATACTTCTTTCAGAAAGGGTATCTCCCTCAG
spacerF_FOSL2_pbs13_rt14	caccgTCCCTCCCCAGCTCCGGAGGgtttt
spacerR_FOSL2_pbs13_rt14	ctctaaaacCCTCCGGAGCTGGGGAGGGAc
extF_FOSL2_pbs13_rt14	gtgcGAGGAGGACTCCCTCCGGAGCTGGGGATTAAATGA
extR_FOSL2_pbs13_rt14	cgcgTCATTTAATCCCCAGCTCCGGAGGGAGTCCTCCTC
spacerF_FOSL2_3b_nick	caccGGAGCGAGGAGGACTCCCTCgtttt
spacerR_FOSL2_3b_nick	ctctaaaacGAGGGAGTCCTCCTCGCTCC
spacerF_IRAK1_pbs13_rt15	caccgCTTCTCTCCCCCGCGGGCATgtttt
spacerR_IRAK1_pbs13_rt15	ctctaaaacATGCCCGCGGGGGAGAGAAGc
extF_IRAK1_pbs13_rt15	gtgcGGGTGGGGGCTCATGCCCGCGGGGGAGAATATATAA
extR_IRAK1_pbs13_rt15	cgcgTTATATATTCTCCCCCGCGGGCATGAGCCCCCACCC
spacerF_IRAK1_3b_nick	caccGGGTGGGGGCTCATGCCCGCgtttt
spacerR_IRAK1_3b_nick	ctctaaaacGCGGGCATGAGCCCCCACCC
MFN2_gDNA_F	TGAATGGACAGGGGCCACTTC
MFN2_gDNA_R	CAGATTATAGTGGGAACTTCCCCAAAG
FOSL2_gDNA_F	ATCCTGCTCCAAGGCTC
FOSL2_gDNA_R	ACTGCTAAGTCCCACCTG
IRAK1_gDNA_F	AGCCTCCTCACTGGATG
IRAK1_gDNA_R	TGTGTTCACCTGGGCAG
MFN2_3UTR_qPCR_R	TCATTCATTCCCCAGGGGCTAC
qTBP-Fw	CAGCAACTTCCTCAATTCCTTG
qTBP-Rv	GCTGTTTAACTTCGCTTCCG
MFN2_OT1_F	GTTACCTTGAGTAACTATAGTGC
MFN2_OT1_R	GAAATATCGTAGGTCGATACG
MFN2_OT2_F	GGATTTATTCCCAAGGCAAC
MFN2_OT2_R	GGGTACTGTTTATGAAGCAAAG
MFN2_OT3_F	ATACAGACTTGGCGAGCTTG
MFN2_OT3_R	TGATTAAAGGCCAGGCTAAG
FOSL2_OT1_F	GGAAGAACTTCCCAGCAAGC
FOSL2_OT1_R	CCTAGATGTGGGGCTTCTAG
FOSL2_OT2_F	GCAGGAAAATTTGTATCTAGTCCCATAAGAAC
FOSL2_OT2_R	ACAGGTCCCCTCCAAGGGAC
FOSL2_OT3_F	GCCTCTGCCGTGGCTGTTC
FOSL2_OT3_R	GCCCTATACAGGGGAAATAGAGCCG
FOSL2_OT4_F	TGAACCAGCAGCAGGTGACAC
FOSL2_OT4_R	CTAAAGCTCATGTGTCTGCAATGGAC
FOSL2_OT5_F	CTCAACTGGTTCTCAGCAAG
FOSL2_OT5_R	GTTTAGCGTCCAATTCTGTG
FOSL2_OT6_F	GGAACCCACAGAAGCCATGC
FOSL2_OT6_R	ACTGCAGCCGGCTGTGATC
IRAK1_OT1_F	GCTGGTGTCTGAAGCGGGTG
IRAK1_OT1_R	GAACTCCTTGCGCCTTGCAG
IRAK1_OT2_F	AGAGAGTGCTCCGTTGTTAG
IRAK1_OT2_R	GCTTATTCTACACTGGATCTCAG
IRAK1_OT3_F	TACCCCGTTGTGGGTTCTGC
IRAK1_OT3_R	CACCCAATGAGATGGGCGTG
IRAK1_OT4_F	caCTGCGCCTGGACAACATAAC
IRAK1_OT4_R	CTTGTCCCTGGAGGACGTC
IRAK1_OT5_F	TGGTCATAGCACCACAGTATACTG
IRAK1_OT5_R	AGGGTTGTCAGCAGCTTCTTC
IRAK1_OT6_F	GCTTCAAAGCACAACAAAGCAC
IRAK1_OT6_R	GAAATGCATCGGGAGATCCTG
